# Supplementary material for: Genome sequencing reveals diversification of virulence factor content and possible host adaptation in distinct subpopulations of Salmonella enterica
Source: BMC Genomics. 2011 Aug 22;12:425. doi: 10.1186/1471-2164-12-425 (PMC3176500; doi:10.1186/1471-2164-12-425)
Supplement: Additional file 6 — Overview genes enriched in either clade B or A of Salmonella enterica subsp. enterica. Excel file with overview genes enriched in either clade B or A of Salmonella enterica subsp. enterica. [file 1471-2164-12-425-S6.XLS]

## Sheet: Sheet1
Additional file 6. Overview genes enriched in either clade B or A. Collored blocks indicate putative operons or islands
Product	locus tag in reference genomesa	Operon or Island	distribution
Genes enriched in clade B
putative fimbrial-like adhesin protein	SeSA_A0203	sta fimbrial operon	Conserved in B; A: Present in Paratyphi B (complete), Typhi (one gene missing), SaintpauLSARA29 (partial), Mississippi(partial), Agona (partial)
hypothetical protein	SeSA_A0204
fimbrial protein (staE homolog)	SeSA_A0205
putative fimbrial protein	SeSA_A0206
putative outer membrane usher protein (StaC homolog)	SeSA_A0207
pilin chaperone ecpD2	SeSA_A0209
viral enhancin protein	SeSA_A0234		Conserved in B; A: Present in Enteritidis, Dublin
hypothetical protein	SeSA_A0304		B: Absent from Javiana; A: Present in SaintpaulSARA29, Inverness, Paratyphi A, Senftenberg, Newport317, Mississippi, Typhi
fimbrial protein	SeSA_A0345	tcf fimbrial operon	B: Absent from Javiana (only homolog of SeSA_A_349found); A: present in Paratyphi A, Senftenberg, Mississippi, Virchow, Heidelberg (both strains), Typhi, Cholerasuis (partial)
CS1 type fimbrial major subunit	SeSA_A0346
fimbrial outer membrane usher protein TcfC	SeSA_A0347
putative fimbrial protein	SeSA_A0348
transcriptional regulator	SeSA_A0349
MaoC like domain-containing protein	SeSA_A1008		Conserved in B; A: Present in Hvittingfoss, Inverness, ParaB, Wandsworth, Newport317, Mississippi, Weltevreden
putative dehydrogenase	SeSA_A1013		Conserved in B; A: Present in Uganda, Baildon, Hvittingfoss, Inverness, ParaB, 4512iminus, Wandsworth, Alachua, Mississippi, TmD23580, TmSL1344, Weltevreden, Cholerasuis, DT104
fimbrial protein	SeSA_A1268	sfa fimbrial operon	Conserved in B (only SeSa_A_1269 putatively absent from Schwarzengrund SL480); absent from A
S-fimbrial adhesin protein SfaS	SeSA_A1269
fimbrial protein	SeSA_A1270
Fimbrial protein	SeSA_A1273
artB-like protein	STY1364	Note: GICT18/1 or artAB island; only one gene was hit for this island due to inconsistent gene calling in this region	B: Absent from Schwarzengrund (both strains) and Javiana, not annotated in these genomes; A: Only present in Typhi, Paratyphi A and Inverness, reported but not annotated for DT104
artB	STY1891	CtdB-islet (tripartite typhoid toxin island)	B: Absent from Schwarzengrund (both strains) and Javiana (not annotated in these strains); A only present in Typhi and Paratyphi A
pltA	SeSA_A1322		Conserved in B; A: present in Inverness, Paratyphi A, Typhi
cytolethal distending toxin B	SeSA_A1325
hypothetical protein	SeSA_A1448		Conserved in B; A: Present in Uganda, Senftenberg, Mississipi, Virchow, Heidelberg (both strains), Typhi, Cholerasuis
protein MalY	SeSA_A1562		Conserved in B; A: Present in Alachua. Note: Several hits for the transcriptional repressor in some A strains
PTS_IIB, PTS system, glucose/sucrose specific IIB subunit (MalX)	SeSA_A1563
DNA-binding transcriptional repressor MalI	SeSA_A1564
TaiA	SeSA_A1677	SPI-18	Conserved in B (hlyE not annotated in Give?); A: present in Paratyphi A (hlyE only, TaiA not annotated?), Typhi
hemolysin E	SeSA_A1678
hypothetical protein	SeSA_A1895		B: absent from Give and Javiana; A: absent
putative fructose transport system kinase	SeSA_A3249		Conserved in B(SeSA_A3252 seems absent from Urbana); A: Kentucky (both strains), SaintpaulSARA23, Alachua(3252 absent), Weltevreden, Newport1
putative DNA-binding transcriptional regulator	SeSA_A3250
L-sorbose 1-phosphate reductase	SeSA_A3251
putative mannitol phosphotransferase subunit EIIA	SeSA_A3252
transcriptional regulator UidR	SeSA_A3312	Beta glucuronidase operon	Conserved in B; Absent from A
beta-D-glucuronidase	SeSA_A3313
glucuronide transporter	SeSA_A3314
putative outer membrane porin protein	SeSA_A3315
hypothetical protein	SeSA_A3353	STY3343-3346 cluster	Conserved in B; A: Present in Paratyphi A, Weltevreden, Typhi
hypothetical protein	SeSA_A3354
hypothetical protein	SeSA_A3355
UDP-glucose:glucosyl LPS a1,2-glucosyltransferase	SeSA_A3919		B: Absent from Schwarzengrund (both strains), Minnesota, Give, Javiana, Gaminara; A: Present in Weltevreden
hypothetical protein	SeSA_A3987		B: absent from Montevideo and Minnesota; A: present in Kentucky (both strains), Wandsworth, Mississipi, ParaC, Cholerasuis
hypothetical protein	SeSA_A4116		B: absent from Rubislaw; A: present in SaintpaulSARA29
putative secreted protein	SeSA_A4117
hypothetical protein	SeSA_A4155		B: absent from Montevideo; A: Present in Mississippi, Weltevreden, Typhi
D-xylose transporter XylE	SeSA_A4418		B: Conserved, putatively absent from Javiana; A: absent
hypothetical protein	SeSA_A4575		B: absent from Rubislaw; A: present in Kentucky (both strains), SaintpaulSARA23, Hvittingfoss, Inverness, Senftenberg
K88 fimbrial protein A	SeSA_A4578	K88-like fimbrial operon	B: absent from Rubislaw, partially absent from Javiana; A: present in Adelaide, Kentucky (both Strains), SaintpaulSARA23, Hvittingfoss, Senftenberg.
CshB porin	SeSA_A4579
chaperone protein ClpE (Gram-negative pili assembly chaperone)	SeSA_A4580
K88 minor fimbrial subunit FaeF	SeSA_A4581
minor fimbrial protein	SeSA_A4583
inner membrane protein YagU	SeSA_A4657		Conserved in B; A: Present in Inverness, Weltevreden, Agona
amino acid transporter LysE	SeSA_A4781		B: absent from Montevideo; A: Present in Adelaide, Uganda, SaintpaulSARA29, Baildon, Hvittingfoss, Inverness, Wandsworth, Mississippi, Agona, ParaC, Cholerasuis.
hypothetical protein	STY1360		B: absent from Schwarzengrund (both strains) and Javiana; A only present in Typhi and Paratyphi A
hypothetical protein	STY3347		B: absent from Schwarzengrund (both strains) and Javiana; A: only present in Typhi and Weltevreden
Genes enriched in clade A
fimbrial subunit (stfA)	STM0195	stf fimbrial operon	A: Largely conserved in clade A, 3 genes missing in Typhi, 1 gene missing in Paratyphi A (STM0195) and Gallinarum and Saintpaul SARA29 (STM0201); Absent from B
fimbrial usher protein	STM0196
minor fimbrial subunit	STM0198
putative minor fimbrial subunit	STM0199
minor fimbrial subunit	STM0200
conserved hypothetical protein	STM0201
glyoxalase/bleomycin resistance protein/dioxygenase	STM0409		A: Absent from Inverness, Tennessee, Agona, STM0410 absent from Gallinarum; B: absent
DeoR family transcriptional regulator	STM0410
periplasmic protein	STM0437		A: Conserved in majority of clade A, STM0437 absent from Tennesee, STM0438 absent from Enteritidis; B: present in Minnesota
TPR repeat-containing protein	STM0438
DNA-binding transcriptional activator AllS	STM0514	Allantoin catabolism island	A: absent from Inverness, STM0522 absent from Paratyphi A, STM0522-523 absent from Typhimurium D23580, STM0522 absent from HeidelbergSL486, STM0515&522 absent from Typhi, STM0517 absent from Cholerasuis, 517to529 absent from DT104; B: present in Montevideo (with the exception of STM0522)
ureidoglycolate hydrolase	STM0515
DNA-binding transcriptional repressor AllR	STM0516
glyoxylate carboligase	STM0517
hydroxypyruvate isomerase	STM0518
tartronic semialdehyde reductase	STM0519
permease	STM0520
allantoin permease	STM0522
allantoinase	STM0523
purine permease	STM0524
putative allantoin catabolism protein	STM0526
allantoate amidohydrolase	STM0527
ureidoglycolate dehydrogenase	STM0528
cytoplasmic protein	STM0530
cytoplasmic protein	STM0531
cytoplasmic protein	STM0655		A: Absent from Typhi and Inverness, only STM660 present in Adelaide, Paratyphi A, Mississippi. Only STM660 absent from SaintpaulSARA29 and Enteritidis. Only STM0656 absent from Paratyphi C; Completely absent from B
molecular chaperone	STM0656
chaperone protein HscC	STM0659
cytoplasmic protein	STM0660
fumarate hydratase	STM0762		A: Completely absent from Paratyphi A, Mississipi and Typhi, STM0762&STM0763 absent from Saintpaul SATA29, only STM0765 absent from Enteritidis, only STM0764 absent from ParaC and Cholerasuis; B:Completely absent
LysR transcriptional regulator	STM0763.s
transcriptional regulator	STM0764
cation transporter	STM0765
hypothetical protein	STM0809		A: Absent from Paratyphi A, Alachua, Mississippi and Typhi; completely absent in B
leucine response regulator	STM1001		A: Absent from Adelaide and Mississipi; B: present in Minnesota.
transcriptional regulator	STM1003		A: Absent from Adelaide and Mississipi
TPR repeat-containing protein	STM1760		A: absent from Mississippi; B: Completely absent
TPR repeat-containing protein	STM2007		A: Absentfrom Hvittingfoss, Paratyphi A, Mississippi, Weltevreden and Typhi; B: Completely absent
periplasmic protein	STM2008
inner membrane protein	STM2225		A: absent from Saintpaul SARA29 and Mississippi. Completely absent from B
mannitol dehydrogenase	STM3080		A: absent from Adelaide, Paratyphi A, Mississippi, Weltevreden, Typhi, only stm3082 absent from Kentucky CD, only STM3081 absent from Dublin; completely absent from B
malate/L-lactate dehydrogenase	STM3081
zinc-binding dehydrogenase	STM3082
outer membrane lipoprotein	STM3085
periplasmic dicarboxylate-binding protein	STM3169		A: absent from Adelaide, Paratyphi A, Mississippi, Weltevreden, Typhi, only stm3170 absent from Alachua; completely absent from B.
inner membrane protein	STM3170
predicted TRAP-type C4-dicarboxylate transport system, large permease component	STM3171
long polar fimbrial minor protein	STM3636	lpf fimbrial operon	A: absent from Adelaide, Uganda, Paratyphi A, Mississipi, Weltevreden, Typhi; completely absent from clade B
long polar fimbrial chaperone precursor	STM3639
long polar fimbrial protein A precursor	STM3640
putative transcriptional regulator	STM3696		A: absent from Mississippi, ony STM3697 absent from ParaC; completely absent from clade B
mandelate racemase/muconate lactonizing enzyme	STM3697
cytoplasmic protein	STM3906		A: absent from Saintpaul SARA29, only STM3906 absent from Saintpaul SARA23 and Alachua; B: present in Rubislaw
cytoplasmic protein	STM3907
inner membrane lipoprotein	STM4039		A: Absent from Mississippi, Enteritidis, Galinarum; completely absent from clade B
putative periplasmic protein	STM4107		A: Absent from Paratyphi A, Mississippi, Typhi; completely absent from clade B
DNA-binding protein RdgB	STM4219.S		A: Absent from Paratyphi A, Weltevreden, Typhi; completely absent from clade B
aSeSA_A: Schwarzengrund; STY: Typhi CT18; STM: Typhimurium LT2
