# Supplementary material for: Genome sequencing reveals diversification of virulence factor content and possible host adaptation in distinct subpopulations of Salmonella enterica
Source: BMC Genomics. 2011 Aug 22;12:425. doi: 10.1186/1471-2164-12-425 (PMC3176500; doi:10.1186/1471-2164-12-425)
Supplement: Additional file 7 — Alignments of the 93 loci used in the ClonalFrame analysis. Text file with alignments of the 93 loci used in the ClonalFrame analysis in XMFA format. [file 1471-2164-12-425-S7.XMFA]

#STM0051
>4512iminus
GAAAAAACGACCCGTAATGCGTTGCAGCTTCTGCATTTCTGGAACAGCGATATCCCACTTGCCCAGGGGGCCGCG
ACACCGCTGCTGCGTCCGTTACGCGATGCGGCATACGTCCACGGCGAATCCGGTATGGAAGGCTATGATTTTGTC
GACCATCAGCGCCAACCGTTGGCGAAGCCTGCGTTTATCGCTATCCGGGATGTGCTGATGAACGCCCCGGAGCCC
ATGACATTAGTGGCGATTGGGCCATTGACCAATATTGCGTTGCTACTGATGCACTATCCGGAGTGTGCGTGTAAC
ATTCGCCGTCTGGTGTTGATGGGCGGTTCCGCAGGGCGCGGCAATTTTACGCCTAATGCTGAATTTAACATTGCT
GTCGATCCGGAGGCCGCGGCGCTGGTGTTCCGCAGCGGTCTGGAGATTGTGATGTGTGGGCTGGACGTTACAAAT
CAGGCAATGCTCTCGCCAGATTTTCTGAATAAACTGCCCGCGCTGAATCGCACCGGTAAGATGTTGCACAGCCTG
TTCAACCATTATCGCAGCGGTAGTATGCGCACTGGCGTCCGGATGCACGATCTCTGCGCTATCGCCTGGCTGGTG
CGTCCGGAGCTTTTTACCCTGCAATCCTGTTTTGTGGCCGTAGAAACGCAGGGGCAATATACCGCCGGTACCACG
GTGGTGGATATTGAAGGGCGTCTGGGGCAGCCCGCCAACGCGCAGGTGGCGCTGGCGCTGGATGTGGACGGTTTT
CGTCAGTGGGTGGCTGAGGTGTTTGCCTATGCGCCGTAA
>Hadar 
GAAAAAACGACCCGTAATGCGTTGCAGCTTCTGCATTTCTGGAACAGCGATATCCCACTTGCCCAGGGGGCCGCG
ACACCGCTGCTGCGTCCGTTACGCGATGCGGCATACGTCCACGGCGAATCCGGTATGGAAGGCTATGATTTTGTC
GACCATCAGCGCCAACCGTTGGCGAAGCCTGCGTTTATCGCTATCCGGGATGTGCTGATGAACGCCCCGGAGCCC
ATGACATTAGTGGCGATTGGGCCATTGACCAATATTGCGTTGCTACTGATGCACTATCCGGAGTGTGCGTGTAAC
ATTCGCCGTCTGGTGTTGATGGGAGGTTCCGCAGGGCGCGGCAATTTTACGCCTAATGCTGAATTTAACATTGCT
GTCGATCCGGAGGCCGCGGCGCTGGTGTTCCGCAGCGGTCTGGAGATTGTGATGTGTGGGCTGGACGTCACGAAT
CAGGCAATGCTCTCGCCAGATTTTCTGAATAAACTGCCCGCGCTGAATCGCACCGGTAAGATGTTGCACAGCCTG
TTCAACCATTATCGCAGCGGTAGTATGCGCACTGGCGTCCGGATGCACGATCTCTGCGCTATCGCCTGGCTGGTG
CGTCCGGAGCTTTTTACCCTGCAATCCTGTTTTGTGGCCGTAGAAACGCAGGGGCAATATACCGCCGGTACCACG
GTGGTAGATATTGAAGGGCGTCTGGGGCAGCCCGCCAACGCGCAGGTGGCGCTGGCGCTGGATGTGGACGGTTTT
CGTCAGTGGGTAGCTGAGGTATTCGCCCGCGCGCCGTAA
>Heidelberg2
GAAAAAACGACCCGTAATGCGTTGCAGCTTCTGCATTTCTGGAACAGCGATATCCCACTTGCCCAGGGGGCCGCG
ACGCCGCTGCTGCGTCCGTTACGCGATGCGGCATACGTCCACGGCGAATCCGGTATGGAAGGCTATGATTTTGTC
GACCATCAGCGCCAACCGTTGGCGAAGCCTGCGTTTATCGCTATCCGGGATGTGCTGATGAACGCCCCGGAGCCC
ATGACATTAGTGGCGATTGGGCCATTGACCAATATTGCGTTGCTACTGATGCACTATCCGGAGTGTGCGTGTAAC
ATTCGCCGTCTGGTGTTGATGGGCGGTTCCGCAGGGCGCGGCAATTTTACGCCTAATGCTGAATTTAACATTGCT
GTCGATCCGGAGGCCGCGGCGCTGGTGTTCCGCAGCGGTCTGGAGATTGTGATGTGTGGGCTTGATGTCACGAAT
CAGGCAATGCTCTCGCCAGATTTTCTGAATAAACTGCCTGCGCTGAATCGCACCGGTAAGATGTTGCACAGCCTG
TTCAACCATTATCGCAGCGGTAGTATGCGCACTGGCGTCCGGATGCACGATCTCTGCGCGATCGCCTGGCTGGTG
CGTCCGGAGCTTTTTACCCTGCAATCCTGTTTTGTGGCCGTAGAAACGCAGGGGCAATATACCGCCGGTACCACG
GTGGTGGATATTGAAGGGCGTCTGGGGCAGCCCGCCAACGCGCAGGTGGCGCTGGCGCTGGATGTGGACGGTTTT
CGTCAGTGGGTGGCTGAGGTGTTTGCCTGTGCGCCGTAA
>Javiana 
GAAAAAACCACCCGTAACGGCTTACAGCTCCTGCATTTCTGGGACGCCGATGTGCCACTTGCCCAGGGGGCCGCG
ACGCCGCTGCTGCGTCCGTTACGCGATGCGGCATACGTCCACGGCGAATCCGGCATGGAAGGCTATGATTTTGTC
GACCATCAGCGCCAACCGTTGGCGAAGCCAGCGTTTATCGCTATCCGGGATGTGCTGATGAACGCCCCGGAGCCC
ATGACATTGGTGGCGATAGGGCCATTGACCAATATTGCGTTGCTACTGATGCACTATCCGGAGTGCCGCTTCAAC
ATTCACCGGCTGGTGATTATGGGCGGTTCCGCAGGGCGCGGCAATTTTACGCCTAATGCTGAATTTAACATTGCT
GTCGATCCGGAAGCCGCCGCCCACGTATTTCGTAGCGGCATTGAGATTGTGATGTGTGGGCTGGACGTCACCAAT
CAGGCCGTGTTGACGCCGGAGTATCTGGCTACGCTTCCTGCGCTTAATAAAACCGGCGGCATGCTGCATGCATT
GTTCAGCCATTACCGCAGCGGCAGTATGCAAAGCGGTCTGCGGATGCACGATCTCTGCGCTATCGCCTGGCTGGT
GCGTCCGGAGCTTTTTACCCTGCAATCCTGTTTTGTGGCCGTAGAAACGCAGGGGCAATATACCGCAGGTACCAC
GGTGGTGGATATTGAAGGGCGTCTGGGGCAGCCCGCCAACGCGCAGGTGGCGCTGGCGCTGGATGTGGACGGTTT
TCGTCAGTGGGTGGCTGAGGTGTTTGCCTGTGCGCCGTAA
>Kentucky_CDC191 
GAAAAAACCACCCGTAATGCGTTGCAGCTTCTGCATTTCTGGGACGCCGATGTGCCACTTGCACAAGGGGCCGCG
ACGCCGCTGCTGCGTCCGTTACGCGATGCGGCATACGTCCACGGCGAATCCGGCATGGAAGGCTATGATTTTGTC
GACCATCAGCGCCAACCGTTGGCGAAGCCTGCGTTTATCGCTATCCGGGATGTGCTGATGAACGCCCCGGAGCCC
ATGACATTAGTGGCGATTGGGCCATTGACCAATATTGCGTTGCTACTGATGCACTATCCGGAGTGTGCGTGTAAC
ATTCGCCGTCTGGTGTTGATGGGCGGTTCCGCAGGGCGCGGCAATTTTACGCCTAATGCTGAATTTAACATTGCT
GTCGATCCGGAGGCCGCGGCGCTGGTGTTCCGCAGCGGTCTGGAGATTGTGATGTGTGGGCTGGACGTCACGAAT
CAGGCAATGCTCTCGCCAGATTTTCTGAGTAAACTGCCCGCGCTGAATCGCACCGGTAAGATGTTGCACAGCCTG
TTCAACCATTATCGCAGCGGTAGTATGCGCACTGGCGTCCGGATGCACGATCTCTGCGCGATCGCCTGGCTGGTG
CGTCCGGAATTATTTACTCTTAAACCCTGCTTTGTGGCGGTGGAAACGCAGGGGCAATATACCGCCGGTACCACG
GTGGTGGATATTGAAGGGCGTCTGGGGCAGCCCGCCAACGCGCAGGTGGCGCTGGCGCTGGATGTGGACGGTTTT
CGTCAGTGGGTGGCTGAGGTGTTTGCCTGTGCGCCTTAA
>Kentucky_CVM29188 
GAAAAAACCACCCGTAATGCGTTGCAGCTTCTGCATTTCTGGGACGCCGATGTGCCACTTGCACAAGGGGCCGCG
ACGCCGCTGCTGCGTCCGTTACGCGATGCGGCATACGTCCACGGCGAATCCGGCATGGAAGGCTATGATTTTGTC
GACCATCAGCGCCAACCGTTGGCGAAGCCTGCGTTTATCGCTATCCGGGATGTGCTGATGAACGCCCCGGAGCCC
ATGACATTAGTGGCGATTGGGCCATTGACCAATATTGCGTTGCTACTGATGCACTATCCGGAGTGTGCGTGTAAC
ATTCGCCGTCTGGTGTTGATGGGCGGTTCCGCAGGGCGCGGCAATTTTACGCCTAATGCTGAATTTAACATTGCT
GTCGATCCGGAGGCCGCGGCGCTGGTGTTCCGCAGCGGTCTGGAGATTGTGATGTGTGGGCTGGACGTCACGAAT
CAGGCAATGCTCTCGCCAGATTTTCTGAGTAAACTGCCCGCGCTGAATCGCACCGGTAAGATGTTGCACAGCCTG
TTCAACCATTATCGCAGCGGTAGTATGCGCACTGGCGTCCGGATGCACGATCTCTGCGCGATCGCCTGGCTGGTG
CGTCCGGAATTATTTACTCTTAAACCCTGCTTTGTGGCGGTGGAAACGCAGGGGCAATATACCGCCGGTACCACG
GTGGTGGATATTGAAGGGCGTCTGGGGCAGCCCGCCAACGCGCAGGTGGCGCTGGCGCTGGATGTGGACGGTTTT
CGTCAGTGGGTGGCTGAGGTGTTTGCCTGTGCGCCTTAA
>Newport2
GAAAAAACGACCCGTAATGCGTTGCAGCTTCTGCATTTCTGGAACAGCGATATCCCACTTGCGCAAGGGGCCGCG
GCACCGCTGCTGCGTCCGTTACGCGATGCGGCATACGTCCACGGCGAATCCGGTATGGAAGGCTATGATTTTGTC
GACCATCAGCGCCAACCGTTGGCGAAGCCAGCGTTTATCGCTATCCGGGATGTGCTGATGAACGCCCCGGAGCCC
ATGACATTAGTGGCGATTGGGCCATTGACCAATATTGCGTTGCTACTGATGCACTATCCGGAGTGCGCGTGTAAC
ATTCGCCGTCTGGTGTTGATGGGCGGTTCCGCAGGGCGCGGCAATTTTACGCCTAATGCTGAATTTAACATTGCT
GTCGATCCGGAGGCCGCGGCGCTGGTGTTCCGCAGCGGTCTGGAGATTGTGATGTGTGGGCTGGATGTTACAAAT
CAGGCAATGCTCTCGCCAGATTTTCTGAATAAACTGCCTGCGCTGAATCGCACCGGTAAGATGTTGCACAGCCTG
TTCAACCATTATCGCAGCGGTAGTATGCGCACTGGCGTCCGGATGCACGATCTCTGCGCGATCGCCTGGCTGGTG
CGTCCGGAGCTTTTTACCCTGCAATCCTGTTTTGTGGCCGTAGAAACGCAGGGGGAATATACCGCAGGCACGACG
GTCGTTGATATTGAAGGGCGTCTGGGGCAGCCCGCCAACGCGCAGGTGGCGCTGGCACTGGATGTGGACGGTTTT
CGTCAGTGGGTGGCTGAGGTGTTTGCCTATGCGCCGTAA
>Saintpaul_SARA23 
GAAAAAACGACCCGTAATGCGTTGCAGCTTCTGCATTTCTGGAACAGCGATATCCCACTTGCCCAGGGGGCCGCG
ACACCGCTGCTGCGTCCGTTACGCGATGCGGCATACGTCCACGGCGAATCCGGTATGGAAGGCTATGATTTTGTC
GACCATCAGCGCCAACCGTTGGCGAAGCCTGCGTTTATCGCTATCCGGGATGTGCTGATGAACGCCCCGGAGCCC
ATGACATTAGTGGCGATTGGGCCATTGACCAATATTGCGTTGCTACTGATGCACTATCCGGAGTGTGCGTGTAAC
ATTCGCCGTCTGGTGTTGATGGGCGGTTCCGCAGGGCGCGGCAATTTTACGCCTAATGCTGAATTTAACATTGCT
GTCGATCCGGAGGCCGCGGCGCTGGTGTTCCGCAGCGGTCTGGAGATTGTGATGTGTGGGCTGGACGTTACAAAT
CAGGCAATGCTCTCGCCAGATTTTCTGAATAAACTGCCCGCGCTGAATCGCACCGGTAAGATGTTGCACAGCCTG
TTCAACCATTATCGCAGCGGTAGTATGCGCACTGGCGTCCGGATGCACGATCTCTGCGCTATCGCCTGGCTGGTG
CGTCCGGAGCTTTTTACCCTGCAATCCTGTTTTGTGGCCGTAGAAACGCAGGGGCAATATACCGCCGGTACCACG
GTGGTGGATATTGAAGGGCGTCTGGGGCAGCCCGCCAACGCGCAGGTGGCGCTGGCGCTGGATGTGGACGGTTTT
CGTCAGTGGGTGGCTGAGGTGTTTGCCTATGCGCCGTAA
>Saintpaul_SARA29 
GAAAAAACGACCCGTAATGCGTTGCAGCTTCTGCATTTCTGGAACAGCGATATCCCACTTGCCCAGGGGGCCGCG
ACACCGCTGCTGCGTCCGTTACGCGATGCGGCATACGTCCACGGCGAATCCGGTATGGAAGGCTATGATTTTGTC
GACCATCAGCGCCAACCGTTGGCGAAGCCAGCGTTTATCGCTATCCGGGATGTGCTGATGAACGCCCCGGAGCCC
ATGACATTAGTGGCGATTGGGCCATTGACCAATATTGCGTTGCTACTGATGCACTATCCGGAGTGTGCGTGTAAC
ATTCGCCGTCTGGTGTTGATGGGCGGTTCCGCAGGGCGCGGCAATTTTACGCCTAATGCTGAATTTAACATTGCT
GTCGATCCGGAGGCCGCGGCGCTGGTGTTCCGCAGCGGTCTGGAGATTGTGATGTGTGGGCTTGATGTCACGAAT
CAGGCAATGCTCTCGCCAGATTTTCTGAATAAACTGCCTGCGCTGAATCGCACCGGTAAGATGTTGCACAGCCTG
TTCAACCATTATCGCAGCGGTAGTATGCGCACTGGCGTCCGGATGCACGATCTCTGCGCTATCGCCTGGCTGGTG
CGTCCGGAGCTTTTTACCCTGCAATCCTGTTTTGTGGCCGTAGAAACGCAGGGGCAATATACCGCCGGTACCACG
GTGGTGGATATTGAAGGGCGTCTGGGGCAGCCCGCCAACGCGCAGGTGGCGCTGGCGCTGGATGTGGACGGTTTT
CGTCAGTGGGTGGCTGAGGTGTTTGCCTATGCGCCGTAA
>Schwarzengrund_SL480 
GAAAAAACCACCCGTAACGGCTTACAGCTCCTGCATTTCTGGGACGCCGATGTGCCACTTGCCCAGGGGGCCGCG
ACGCCGCTGCTGCGTCCGTTACGCGATGCGGCATACGTCCACGGCGAATCCGGCATGGAAGGCTATGATTTTGTC
GACCATCAGCGCCAACCGTTGGCGAAGCCAGCGTTTATCGCTATCCGGGATGTGCTGATGAACGCCCCGGAGCCC
ATGACATTGGTGGCGATAGGGCCATTGACCAATATTGCGTTGCTACTGATGCACTATCCGGAGTGCCGCTTCAAC
ATTCACCGGCTGGTGATTATGGGCGGTTCCGCAGGGCGCGGCAATTTTACGCCTAATGCTGAATTTAACATTGCT
GTCGATCCGGAAGCCGCCGCCCACGTATTTCGTAGCGGCATTGAGATTGTGATGTGTGGGCTGGACGTCACCAAT
CAGGCCGTGTTGACGCCGGAGTATCTGGCTACGCTTCCTGCGCTTAATAAAACCGGCGGCATGCTGCATGCATT
GTTCAGCCATTACCGCAGCGGCAGTATGCAAAGCGGTCTGCGGATGCACGATCTCTGCGCTATCGCCTGGCTGGT
GCGTCCGGAGCTTTTTACCCTGCAATCCTGTTTTGTGGCCGTAGAAACGCAGGGGCAATATACCGCAGGTACCAC
GGTGGTGGATATTGAAGGGCGTCTGGGGCAGCCCGCCAACGCGCAGGTGGCGCTGGCGCTGGATGTGGACGGTTT
TCGTCAGTGGGTGGCTGAGGTGTTTGCCTGTGCGCCGTAA
>Tennessee 
GAAAAAACCACCCGTAATGCGTTGCAGCTTCTGCATTTCTGGGACGCCGATGTGCCACTTGCACAAGGGGCCGCG
ACGCCGCTGCTGCGTCCGTTACGCGATGCGGCATACGTCCACGGCGAATCCGGCATGGAAGGCTATGATTTTGTC
GACCATCAGCGCCAACCGTTGGCGAAGCCTGCGTTTATCGCTATCCGGGATGTGCTGATGAACGCCCCGGAGCCC
ATGACATTAGTGGCGATTGGGCCATTGACCAATATTGCGTTGCTACTGATGCACTATCCGGAGTGTGCGTGTAAC
ATTCGCCGTCTGGTGTTGATGGGCGGTTCCGCAGGGCGCGGCAATTTTACGCCTAATGCTGAATTTAACATTGCT
GTCGATCCGGAGGCCGCGGCGCTGGTGTTCCGCAGCGGTCTGGAGATTGTGATGTGTGGGCTGGACGTCACGAAT
CAGGCAATGCTCTCGCCAGATTTTCTGAGTAAACTGCCCGCGCTGAATCGCACCGGTAAGATGTTGCACAGCCTG
TTCAACCATTATCGCAGCGGTAGTATGCGCACTGGCGTCCGGATGCACGATCTCTGCGCGATCGCCTGGCTGGTG
CGTCCGGAATTATTTACTCTTAAACCCTGCTTTGTGGCGGTGGAAACGCAGGGGCAATATACCGCCGGTACCACG
GTGGTGGATATTGAAGGGCGTCTGGGGCAGCCCGCCAACGCGCAGGTGGCGCTGGCGCTGGATGTGGACGGTTTT
CGTCAGTGGGTGGCTGAGGTGTTTGCCTGTGCGCCTTAA
>Typhimurium_14028S 
GAAAAAACGACCCGTAATGCGTTGCAGCTTCTGCATTTCTGGAACAGCGATATCCCACTTGCCCAGGGGGCCGCG
ACACCGCTGCTGCGTCCGTTACGCGATGCGGCATACGTCCACGGCGAATCCGGTATGGAAGGCTATGATTTTGTC
GACCATCAGCGCCAACCGTTGGCGAAGCCTGCGTTTATCGCTATCCGGGATGTGCTGATGAACGCCCCGGAGCCC
ATGACATTAGTGGCGATTGGGCCATTGACCAATATTGCGTTGCTACTGATGCACTATCCGGAGTGTGCGTGTAAC
ATTCGCCGTCTGGTGTTGATGGGCGGTTCCGCAGGGCGCGGCAATTTTACGCCTAATGCTGAATTTAACATTGCT
GTCGATCCGGAGGCCGCGGCGCTGGTGTTCCGCAGCGGTCTGGAGATTGTGATGTGTGGGCTGGACGTTACAAAT
CAGGCAATGCTCTCGCCAGATTTTCTGAATAAACTGCCCGCGCTGAATCGCACCGGTAAGATGTTGCACAGCCTG
TTCAACCATTATCGCAGCGGTAGTATGCGCACTGGCGTCCGGATGCACGATCTCTGCGCTATCGCCTGGCTGGTG
CGTCCGGAGCTTTTTACCCTGCAATCCTGTTTTGTGGCCGTAGAAACGCAGGGGCAATATACCGCCGGTACCACG
GTGGTGGATATTGAAGGGCGTCTGGGGCAGCCCGCCAACGCGCAGGTGGCGCTGGCGCTGGATGTGGACGGTTTT
CGTCAGTGGGTGGCTGAGGTGTTTGCCTATGCGCCGTAA
>Typhimurium_D23580 
GAAAAAACGACCCGTAATGCGTTGCAGCTTCTGCATTTCTGGAACAGCGATATCCCACTTGCCCAGGGGGCCGCG
ACACCGCTGCTGCGTCCGTTACGCGATGCGGCATACGTCCACGGCGAATCCGGTATGGAAGGCTATGATTTTGTC
GACCATCAGCGCCAACCGTTGGCGAAGCCTGCGTTTATCGCTATCCGGGATGTGCTGATGAACGCCCCGGAGCCC
ATGACATTAGTGGCGATTGGGCCATTGACCAATATTGCGTTGCTACTGATGCACTATCCGGAGTGTGCGTGTAAC
ATTCGCCGTCTGGTGTTGATGGGCGGTTCCGCAGGGCGCGGCAATTTTACGCCTAATGCTGAATTTAACATTGCT
GTCGATCCGGAGGCCGCGGCGCTGGTGTTCCGCAGCGGTCTGGAGATTGTGATGTGTGGGCTGGACGTTACAAAT
CAGGCAATGCTCTCGCCAGATTTTCTGAATAAACTGCCCGCGCTGAATCGCACCGGTAAGATGTTGCACAGCCTG
TTCAACCATTATCGCAGCGGTAGTATGCGCACTGGCGTCCGGATGCACGATCTCTGCGCTATCGCCTGGCTGGTG
CGTCCGGAGCTTTTTACCCTGCAATCCTGTTTTGTGGCCGTAGAAACGCAGGGGCAATATACCGCCGGTACCACG
GTGGTGGATATTGAAGGGCGTCTGGGGCAGCCCGCCAACGCGCAGGTGGCGCTGGCGCTGGATGTGGACGGTTTT
CGTCAGTGGGTGGCTGAGGTGTTTGCCTATGCGCCGTAA
>Typhimurium_DT104 
GAAAAAACGACCCGTAATGCGTTGCAGCTTCTGCATTTCTGGAACAGCGATATCCCACTTGCCCAGGGGGCCGCG
ACACCGCTGCTGCGTCCGTTACGCGATGCGGCATACGTCCACGGCGAATCCGGTATGGAAGGCTATGATTTTGTC
GACCATCAGCGCCAACCGTTGGCGAAGCCTGCGTTTATCGCTATCCGGGATGTGCTGATGAACGCCCCGGAGCCC
ATGACATTAGTGGCGATTGGGCCATTGACCAATATTGCGTTGCTACTGATGCACTATCCGGAGTGTGCGTGTAAC
ATTCGCCGTCTGGTGTTGATGGGCGGTTCCGCAGGGCGCGGCAATTTTACGCCTAATGCTGAATTTAACATTGCT
GTCGATCCGGAGGCCGCGGCGCTGGTGTTCCGCAGCGGTCTGGAGATTGTGATGTGTGGGCTGGACGTTACAAAT
CAGGCAATGCTCTCGCCAGATTTTCTGAATAAACTGCCCGCGCTGAATCGCACCGGTAAGATGTTGCACAGCCTG
TTCAACCATTATCGCAGCGGTAGTATGCGCACTGGCGTCCGGATGCACGATCTCTGCGCTATCGCCTGGCTGGTG
CGTCCGGAGCTTTTTACCCTGCAATCCTGTTTTGTGGCCGTAGAAACGCAGGGGCAATATACCGCCGGTACCACG
GTGGTGGATATTGAAGGGCGTCTGGGGCAGCCCGCCAACGCGCAGGTGGCGCTGGCGCTGGATGTGGACGGTTTT
CGTCAGTGGGTGGCTGAGGTGTTTGCCTATGCGCCGTAA
>Typhimurium_SL1344 
GAAAAAACGACCCGTAATGCGTTGCAGCTTCTGCATTTCTGGAACAGCGATATCCCACTTGCCCAGGGGGCCGCG
ACACCGCTGCTGCGTCCGTTACGCGATGCGGCATACGTCCACGGCGAATCCGGTATGGAAGGCTATGATTTTGTC
GACCATCAGCGCCAACCGTTGGCGAAGCCTGCGTTTATCGCTATCCGGGATGTGCTGATGAACGCCCCGGAGCCC
ATGACATTAGTGGCGATTGGGCCATTGACCAATATTGCGTTGCTACTGATGCACTATCCGGAGTGTGCGTGTAAC
ATTCGCCGTCTGGTGTTGATGGGCGGTTCCGCAGGGCGCGGCAATTTTACGCCTAATGCTGAATTTAACATTGCT
GTCGATCCGGAGGCCGCGGCGCTGGTGTTCCGCAGCGGTCTGGAGATTGTGATGTGTGGGCTGGACGTTACAAAT
CAGGCAATGCTCTCGCCAGATTTTCTGAATAAACTGCCCGCGCTGAATCGCACCGGTAAGATGTTGCACAGCCTG
TTCAACCATTATCGCAGCGGTAGTATGCGCACTGGCGTCCGGATGCACGATCTCTGCGCTATCGCCTGGCTGGTG
CGTCCGGAGCTTTTTACCCTGCAATCCTGTTTTGTGGCCGTAGAAACGCAGGGGCAATATACCGCCGGTACCACG
GTGGTGGATATTGAAGGGCGTCTGGGGCAGCCCGCCAACGCGCAGGTGGCGCTGGCGCTGGATGTGGACGGTTTT
CGTCAGTGGGTGGCTGAGGTGTTTGCCTATGCGCCGTAA
>Virchow 
GAAAAAACGACCCGTAATGCGTTGCAGCTTCTGCATTTCTGGGACGCCGATGTGCCACTTGCACAAGGGGCCGCG
ACGCCGCTGCTGCGTCCGTTACGCGATGCGGCATACGTCCACGGCGAATCCGGTATGGAAGGCTATGATTTTGTC
GACCATCAGCGCCAACCGTTGGCGAAGCCTGCGTTTATCGCTATCCGGGATGTGTTGATGAACGCCCCGGAGCCC
ATGACATTAGTGGCGATTGGGCCATTGACCAATATTGCGTTGCTACTGATGCACTATCCGGAGTGCGCGTGTAAC
ATTCGCCGTCTGGTGTTGATGGGCGGTTCCGCAGGGCGCGGCAATTTTACGCCTAATGCTGAATTTAACATTGCT
GTCGATCCGGAGGCCGCGGCGCTGGTGTTCCGCAGCGGTCTGGAGATTGTGATGTGTGGGCTGGACGTCACGAAT
CAGGCAATGCTCTCGCCAGATTTTCTGAATAAACTGCCTGCGCTTAATCGTACCGGTAAGATGTTGCACAGCCTG
TTCAACCATTATCGCAGTGGTAGTATGCGCACTGGCGTCCGGATGCACGATCTCTGCGCGATCGCCTGGCTGGTG
CGTCCGGAGCTTTTTACCCTGCAATCCTGTTTTGTGGCCGTAGAAACGCAGGGGCAATATACCGCCGGTACCACG
GTGGTAGATATTGAAGGGCGTCTTGGGCAGCCCGCCAACGCGCAGGTGGCGCTGGCGCTGGATGTGGACGGTTTT
CGTCAGTGGGTGGCTGAGGTGTTTGCCTATGCGCCGTAA
>Weltevreden 
GAAAAAACCACCCGTAATGCGTTGCAGCTTCTGCATTTCTGGGACGCCGATGTGCCACTTGCACAAGGGGCCGCG
ACGCCGCTGCTGCGTCCGTTACGCGATGCGGCATACGTCCACGGCGAATCCGGTATGGAAGGCTATGATTTTGTC
GACCATCAGCGCCAACCGTTGGCGAAGCCTGCGTTTATCGCTATCCGGGATGTGTTGATGAACGCCCCGGAGCCC
ATGACATTAGTGGCGATTGGGCCATTGACCAATATTGCGTTGCTACTGATGCACTATCCGGAGTGTGCGTGTAAC
ATTCGCCGTCTGGTGTTGATGGGCGGTTCCGCAGGGCGCGGCAATTTTACGCCTAATGCTGAATTTAACATTGCT
GTCGATCCGGAGGCCGCCGCCCACGTATTTCGTAGCGGCATTGAGATTGTGATGTGTGGGCTGGACGTCACGAAT
CAGGCAATGCTCTCGCCAGATTTTCTGAATAAACTGCCCGCGCTGAATCGTACCGGTAAGATGTTGCACAGCCTG
TTCAACCATTATCGCAGCGGTAGTATGCGCACTGGCGTCCGGATGCACGATCTTTGCGCGATCGCCTGGCTGGTG
CGTCCGGAATTATTTACTCTTAAACCCTGCTTTGTGGCGGTGGAAACGCAGGGGGAATATACCGCAGGCACGACG
GTCGTTGATATTGAAGGGCGGCTGGGGCAGCCCGCCAACGCGCAGGTGGCGCTGGCGCTGGATGTGGACGGTTTT
CGTCAGTGGGTGGCTGAGGTGTTTGCCTATGCGCCGTAA
>arizonae
GAAAAAACGACCCGTAATGCGTTGCAACTCCTGCATTTCTGGAACAGCGATATCCCACTTGCCCAAGGCGCCGCT
ACGCCGTTACTGCGTCCGTTACGCGATGCGGCATATGTCCACGGCGAATCCGGCATGGGTGGCTATGATTTTGTC
GACCATCAGCGCCAACCGTTAGCGAAGCCTGCGTTTATCGCTATTCGGGATGCGCTGATGAACGCCCCGGAGCCC
ATGACACTGGTGGCGATTGGACCGTTGACCAATATTGCGTTGCTGTTGATGCACTATCCGGAGTGCGCATTTAAC
ATTCGCCGTCTGGTGATGATGGGCGGTTCCGCAGGGCGTGGTAATTTTACGCCTAATGCTGAATTTAACATTGCT
GTCGATCCGGAGGCCGCCGCCCACGTATTTCGTAGCGGCATAGAGATTGTGATGTGTGGGCTGGATGTCACGAAT
CAGGCGATGCTCTCGCCCGATTTTCTGGATAAACTGCCCGCGCTTAATCGTACCGGCAAGATGCTGCACGGCCTG
TTCAACCATTATCGCAGCGGTAGTAGGCGTACTGGCGTGCGGATGCACGATCTCTGCGCAATCGCCTGGCTGACG
CGCCCGGAATTATTTATTCTTAAACCTTGCTTTGTGGCGGTGGAAACCCAGGGAGAATATACTGCAGGTACGACG
GTCGTTGATATTGAGGGGCGGCTGGAAAGACCAGTAAACGTGCAGGTGGCGCTGGACATTGATGTCGCTGGATTT
CAGCAGTGGGCCGCAGACGCGCTGGCGCTGGCGCCGTGA
>Adelaide
gaaaaaacgacccgtaatgcgttgcagcttctgcatttctggaacagcgatatcccacttgcccagggggccgcg
acaccgctgctgcgtccgttacgcgatgcggcatacgtccacggcgaatccggtatggaaggctatgattttgtc
gaccatcagcgtcaaccgttggcgaagcctgcgtttatcgctatccgtgatgtgctgatgaacgccccggagccc
atgacattagtggcgattgggccattgaccaatattgcgttgctactgatgcactatccggagtgtgcgtgtaac
attcgccgtctggtgttgatgggcggttccgcagggcgcggcaattttacgcctaatgctgaatttaacattgct
gtcgatccggaagccgccgcccacgtatttcgtagcggcattgagattgtgatgtgtgggcttgacgtcacgaat
caggcaatgctctcgccagattttctgaataaactgcccgcgctgaatcgcaccggtaagatgttgcacagcctg
ttcaaccattatcgcagcggtagtatgcgcactggcgtccggatgcacgatctctgcgctatcgcctggctggtg
cgtccggagctttttaccctgcaatcctgttttgtggctgtagaaacgcagggggaatataccgcaggcacgacg
gtcgttgatattgaagggcgtctggggcagcccgccaacgcgcaggtggcgctggcgctggatgtggacggtttt
cgtcagtgggtggctgaggtgtttgcctatgcaccgtaa
>Alachua
gaaaaaacgacccgtaatgcgttgcagcttctgcatttctggaacagcgatatcccacttgcccagggggccgcg
acaccgctgctgcgtccgttacgcgatgcggcatacgtccacggcgaatccggtatggaaggctatgattttgtc
gaccatcagcgccaaccgttggcgaagcctgcgtttatcgctatccgggatgtgctgatgaacgccccggagccc
atgacattagtggcgattgggccattgaccaatattgcgttgctactgatgcactatccggagtgtgcgtgtaac
attcgccgtctggtgttgatgggcggttccgcagggcgcggcaattttacgcctaatgctgaatttaacattgct
gtcgatccggaggccgcggcgctggtgttccgcagcggtctggagattgtgatgtgtgggcttgatgtcacgaat
caggcaatgctctcgccagattttctgaataaactgcccgcgctgaatcgcaccggtaagatgttgcacagcctg
ttcaaccattatcgcagcggtagtatgcgcactggcgtccggatgcacgatctctgcgctatcgcctggctggtg
cgtccggagctttttaccctgcaatcctgttttgtggccgtagaaacgcagggggaatataccgcaggcacgacg
gtcgttgatattgaagggcgtctggggcagcccgccaacgcgcaggtggcgctggcgctggatgtggacggtttt
cgtcagtgggtggctgaggtgtttgcctgtgcgccgtaa
>Baildon
gaaaaaacgacccgtaatgcgttgcagcttctgcatttctggaacagcgatatcccacttgcccagggggccgcg
acaccgctgctgcgtccgttacgcgatgcggcatacgtccacggcgaatccggtatggaaggctatgattttgtc
gaccatcagcgccaaccgttggcgaagccagcgtttatcgctatccgggatgtgctgatgaacgccccggagccc
atgacattagtggcgattgggccattgaccaatattgcgttgctactgatgcactatccggagtgtgcgtgtaac
attcgccgtctggtgttgatgggcggttccgcagggcgcggcaattttacgcctaatgctgaatttaacattgct
gtcgatccggaggccgcggcgctggtgttccgcagcggtctggagattgtgatgtgtgggcttgatgtcacgaat
caggcaatgctctcgccagattttctgaataaactgcctgcgctgaatcgcaccggtaagatgttgcacagcctg
ttcaaccattatcgcagcggtagtatgcgcactggcgtccggatgcacgatctctgcgctatcgcctggctggtg
cgtccggagctttttaccctgcaatcctgttttgtggccgtagaaacgcaggggcaatataccgccggtaccacg
gtggtggatattgaagggcgtctggggcagcccgccaacgcgcaggtggcgctggcgctggatgtggacggtttt
cgtcagtgggtggctgaggtgtttgcctatgcgccgtaa
>Gaminara
gaaaaaaccacccgtaacggcttacagctcctgcatttctgggacgccgatgtgccacttgcccagggggccgcg
acgccgctgctgcgtccgttacgcgatgcggcatacgtccacggcgaatccggcatggaaggctatgattttgtc
gaccatcagcgccaaccgttggcgaagccagcgtttatcgctatccgggatgtgctgatgaacgccccggagccc
atgacattagtggcgattgggccattgaccaatattgcgttgctactgatgcactatccggagtgccgcttcaac
attcaccggctggtgattatgggcggttccgcagggcgcggcaattttacgcctaatgctgaatttaacattgct
gtcgatccggaagccgccgcccacgtatttcgtagcggcattgagattgtgatgtgtgggctggacgtcaccaat
caggccgtgttgacgccggagtatctggctacgcttcctgcgcttaataaaaccggcggcatgctgcatgcattg
ttcagccattaccgcagcggcagtatgcaaagcggtctgcggatgcacgatctctgcgctatcgcctggctggtg
cgcccggagctttttaccctgcaatcctgttttgtggccgtagaaacgcaggggcaatataccgcaggtaccacg
gtggtggatattgaagggcgtctggggcagcccgccaacgcgcaggtggcgctggcgctggatgtggacggtttt
cgtcagtgggtggctgaggtgtttgcctgtgcgccgtaa
>Give
gaaaaaaccacccgtaacggcttacagctcctgcatttctgggacgccgatgtgccacttgcccagggggccgcg
acgccgctgctgcgtccgttacgcgatgcggcatacgtccacggcgaatccggcatggaaggctatgattttgtc
gaccatcagcgccaaccgttggcgaagccagcgtttatcgctatccgggatgtgctgatgaacgccccggagccc
atgacattggtggcgatagggccattgaccaatattgcgttgctactgatgcactatccggagtgccgcttcaac
attcaccggctggtgattatgggcggttccgcagggcgcggcaattttacgcctaatgctgaatttaacattgct
gtcgatccggaagccgccgcccacgtatttcgtagcggcattgagattgtgatgtgtgggctggacgtcaccaat
caggccgtgttgacgccggagtatctggctacgcttcctgcgcttaataaaaccggcggcatgctgcatgcattg
ttcagccattaccgcagcggcagtatgcaaagcggtctgcggatgcacgatctctgcgctatcgcctggctggtg
cgtccggagctttttaccctgcaatcctgttttgtggccgtagaaacgcaggggcaatataccgccggtaccacg
gtggtggatattgaagggcgtctggggcagcccgccaacgcgcaggtggcgctggcgctggatgtggacggtttt
cgtcagtgggtggctgaggtgtttgcctgtgcgccgtaa
>Hvittingfoss
gaaaaaacgacccgtaatgcgttgcagcttctgcatttctgggacgccgatgtgccacttgcgcaaggggccgcg
acgccgctgctgcgtccgttacgcgatgcggcatacgtccacggcgaatccggtatggaaggctatgattttgtc
gaccatcagcgccaaccgttggcgaagcctgcgtttatcgctatccgggatgtgctgatgaacgcccaggagccc
atgacattagtggcgattgggccattgaccaatattgcgttgctactgatgcactatccggagtgtgcgtgtaac
attcgccgtctggtgttgatgggcggttccgcagggcgcggcaattttacgcctaatgctgaatttaacattgct
gtcgatccggaggccgcggcgctggtgttccgcagcggtctggagattgtgatgtgtgggcttgatgtcacgaat
caggcaatgctctcgccagattttctgaataaactgcccgcgctgaatcgcaccggtaagatgttgcacagcctg
ttcaaccattatcgcagcggtagtatgcgcactggcgtccggatgcacgatctctgcgcgatcgcctggctggtg
cgtccggagctttttaccctgcaatcctgttttgtggccgtagaaacgcagggggaatataccgcaggcacgacg
gtcgttgatattgaagggcgtctggggcagcccgccaacgcgcaggtggcgctggcgctggatgtggacggtttt
cgtcagtgggtggctgaggtgtttgcctatgcgccgtaa
>Inverness
gaaaaaacgacccgtaatgcgttgcagcttctgcatttctggaacagcgatatcccacttgcccagggggccgcg
acgccgctgctgcgtccgttacgcgatgcggcatacgtccacggagaatccggtatggaaggctatgattttgtc
gaccatcagcgccaaccgttggcgaagcctgcgtttatcgctatccgggatgtgctgatgaacgccccggagccc
atgacattagtggcgattgggccattgaccaatattgcgttgctactgatgcactatccggagtgtgcgtgtaac
attcgccgtctggtgttgatgggcggttccgcagggcgcggcaattttacgcctaatgctgaatttaacattgct
gtcgatccggaggccgcggcgctggtgttccgcagcggtctggagattgtgatgtgtgggcttgatgtcacgaat
caggcaatgctctcgccagattttctgaataaactgcccgcgctgaatcgcaccggtaagatgttgcacagcctg
ttcaaccattatcgcagcggtagtatgcgcactggcgtccggatgcacgatctctgcgctatcgcctggctggtg
cgtccggagctttttaccctgcaatcctgttttgtggccgtagaaacgcaggggcaatataccgccggtaccacg
gtggtggatattgaagggcgtctggggcagcccgccaacgcgcaggtggcgctggcgctggatgtggacggtttt
cgtcagtgggtggctgaggtgtttgcctatgcgccgtaa
>Johannesburg
gaaaaaaccacccgtaacggcttacagctcctgcatttctgggacgccgatgtgccacttgcccagggggccgcg
acgccgctgctgcgtccgttacgcgatgcggcatacgtccacggcgaatccggcatggaaggctatgattttgtc
gaccatcagcgccaaccgttggcgaagccagcgtttatcgctatccgggatgtgctgatgaacgccccggagccc
atgacattggtggcgatagggccattgaccaatattgcgttgctactgatgcactatccggagtgccgcttcaac
attcaccggctggtgattatgggcggttccgcagggcgcggcaattttacgcctaatgctgaatttaacattgct
gtcgatccggaagccgccgcccacgtatttcgtagcggcattgagattgtgatgtgtgggctggacgtcaccaat
caggccgtgttgacgccggagtatctggctacgcttcctgcgcttaataaaaccggcggcatgctgcatgcattg
ttcagccattaccgcagcggcagtatgcaaagcggtctgcggatgcacgatctctgcgctatcgcctggctggtg
cgtccggagctttttaccctgcaatcctgttttgtggccgtagaaacgcaggggcaatataccgccggtaccacg
gtggtggatattgaagggcgtctggggcagcccgccaacgcgcaggtggcgctggcgctggatgtggacggtttt
cgtcagtgggtggctgaggtgtttgcctgtgcgccgtaa
>Montevideo
gaaaaaaccacccgtaacggcttacagctcctgcatttctgggacgccgatgtgccacttgcccagggagccgcg
acgccgctgctgcgtccgttacgcgatgcggcatacgtccacggcgaatccggcatggaaggctatgattttgtc
gaccatcagcgccaaccgttggcgaagccagcgtttatcgctatccgggatgtgctgatgaacgccccggagccc
atgacattggtggcgatagggccattgaccaatattgcgttgctactgatgcactatccggagtgccgcttcaac
attcaccggctggtgattatgggcggttccgcagggcgcggcaattttacgcctaatgctgaatttaacattgct
gtcgatccggaagccgccgcccacgtatttcgtagcggcattgagattgtgatgtgtgggctggacgtcaccaat
caggccgtgttgacgccggagtacctggctacgcttcctgcgcttaataaaaccggcggcatgctgcatgcattg
ttcagccattaccgcagcggcagtatgcaaagtggtctgcggatgcacgatctctgcgctatcgcctggctggtg
cgtccggagctttttaccctgcaatcctgttttgtggccgtagaaacgcaggggcaatataccgcaggtaccacg
gtggtggatattgaagggcgtctggggcagcccgccaacgcgcaggtggcgctggcgctggatgtggacggtttt
cgtcagtgggtggctgaggtgtttgcctgtgcgccgtaa
>Minnesota
gaaaaaaccacccgtaacggcttacagctcctgcatttctgggacgccgatgtgccacttgcccagggggccgcg
acgccgctgctgcgtccgttacgcgatgcggcatacgtccacggcgaatccggcatggaaggctatgattttgtc
gaccatcagcgccaaccgttggcgaagccagcgtttatcgctatccgggatgtgctgatgaacgccccggagccc
atgacattagtggcgattgggccattgaccaatattgcgttgctactgatgcactatccggagtgccgcttcaac
attcaccggctggtgattatgggcggttccgcagggcgcggcaattttacgcctaatgctgaatttaacattgct
gtcgatccggaagccgccgcccacgtatttcgtagcggcattgagattgtgatgtgtgggctggacgtcaccaat
caggccgtgttgacgccggagtatctggctacgcttcctgcgcttaataaaaccggcggcatgctgcatgcattg
ttcagccattaccgcagcggcagtatgcaaagcggtctgcggatgcacgatctctgcgctatcgcctggctggtg
cgcccggagctttttaccctgcaatcctgttttgtggccgtagaaacgcaggggcaatataccgcaggtaccacg
gtggtggatattgaagggcgtctggggcagcccgccaacgcgcaggtggcgctggcgctggatgtggacggtttt
cgtcagtgggtggctgaggtgtttgcctgtgcgccgtaa
>Mississippi
gaaaaaacgacccgtaatgcgttgcagcttctgcatttctggaacagcgatatcccacttgcccagggggccgcg
acgccgctgctgcgtccgttacgcgatgcggcatacgtccacggcgaatccggtatggaaggctatgattttgtc
gaccatcagcgtcaaccgttggcgaagcctgcgtttatcgctatccgggatgtgttgatgaacgccccggagccc
atgacattggtggcgattgggccattgaccaatattgcgttgctactgatgcactatccggagtgtgcgtgtaac
attcgccgtctggtgttgatgggcggttccgcagggcgcggcaattttacgcctaatgctgaatttaacattgct
gtcgatccggaggccgcggcgctggtgttccgcagcggtctggagattgtgatgtgtgggctggacgtcacaaat
caggcaatgctctcgccagattttctgaataaactgcctgcgcttaatcgtaccggtaagatgttgcacagcctg
ttcaaccattatcgcagcggtagtatgcgcactggcgtccggatgcacgatctctgcgcgatcgcctggctggtg
cgtccggagctttttaccctgcaatcctgttttgtggccgtagaaacgcagggggaatataccgcaggcacgacg
gtcgttgatattgaagggcgtctggggcagcccgccaacgcgcaggtggcgctggcgctggatgtggacggtttt
cgtcagtgggtggctgaggtgtttgcctatgcgccgtaa
>Rubislaw
gaaaaaaccacccgtaacggcttacagctcctgcatttctgggacgccgatgtgccacttgcccagggggccgcg
acgccgctgctgcgtccgttacgcgatgcggcatacgtccacggcgaatccggcatggaaggctatgattttgtc
gaccatcagcgccaaccgttggcgaagccagcgtttatcgctatccgggatgtgctgatgaacgccccggagccc
atgacattggtggcgatagggccattgaccaatattgcgttgctactgatgcactatccggagtgccgcttcaac
attcaccggctggtgattatgggcggttccgcagggcgcggcaattttacgcctaatgctgaatttaacattgct
gtcgatccggaagccgccgcccacgtatttcgtagcggcattgagattgtgatgtgtgggctggacgtcaccaat
caggccgtgttgacgccggagtatctggctacgcttcctgcgcttaataaaaccggcggcatgctgcatgcattg
ttcagccattaccgcagcggcagtatgcaaagcggtctgcggatgcacgatctctgcgctatcgcctggctggtg
cgtccggagctttttaccctgcaatcctgttttgtggccgtagaaacgcaggggcaatataccgcaggtaccacg
gtggtggatattgaagggcgtctggggcagcccgccaacgcgcaggtggcgctggcgctggatgtggacggtttt
cgtcagtgggtggctgaggtgtttgcctgtgcgccgtaa
>Senftenberg
gaaaaaacgacccgtaatgcgttgcagcttctgcatttctgggacgccgatgtgccacttgcacaaggggccgcg
acgccgctgctgcgtccgctacgtgatgcggcatacgtccacggcgaatccggcatggaaggctatgattttgtc
gaccatcagcgccaaccgttggcgaagcctgcgtttatcgctatccgggatgtgctgatgaacgccccggagccc
atgacattagtggcgattgggccattgaccaatattgcgttgctactgatgcactatccggagtgtgcgtgtaac
attcgccgtctggtgttgatgggcggttccgcagggcgcggcaattttacgcctaatgctgaatttaacattgct
gtcgatccggaggccgcggcgctggtgttccgcagcggtctggagattgtgatgtgtgggcttgatgtcacgaat
caggcaatgctctcgccagattttctgaataaactgcctgcgctgaatcgcaccggtaagatgttgcacagcctg
ttcaaccattatcgcagtggtagtatgcgcactggcgtccggatgcacgatctctgcgcgatcgcctggctggtg
cgtccggagctttttaccctgcaatcctgttttgtggccgtagaaacgcaggggcaatataccgccggtaccacg
gtggtagatattgaagggcgtcttgggcagcccgccaacgcgcaggtggcgctggcgctggatgtggacggtttt
cgtcagtgggtggcagaggtgtttgcctatgcgccgtaa
>Uganda
gaaaaaacgacccgtaatgcgttgcagcttctgcatttctggaacagcgatatcccacttgcccagggggccgcg
acaccgctgctgcgtccgttacgcgatgcggcatacgtccacggcgaatccggtatggaaggctatgattttgtc
gaccatcagcgccaaccgttggcgaagcctgcgtttatcgctatccgggatgtgctgatgaacgccccggagccc
atgacattagtggcgattgggccattgaccaatattgcgttgctactgatgcactatccggagtgtgcgtgtaac
attcaccgtctggtgttgatgggcggttccgcagggcgcggcaattttacgcctaatgctgaatttaacattgct
gtcgatccggaggccgcggcgctggtgttccgcagcggtctggagattgtgatgtgtgggctggacgttacaaat
caggcaatgctctcgccagattttctgaataaactgcccgcgctgaatcgcaccggtaagatgttgcacagcctg
ttcaaccattatcgcagcggtagtatgcgcactggcgtccggatgcacgatctctgcgctatcgcctggctggtg
cgtccggagctttttaccctgcaatcctgttttgtggccgtagaaacgcaggggcaatataccgccggtaccacg
gtggtggatattgaagggcgtctggggcagcccgccaacgcgcaggtggcgctggcgctggatgtggacggtttt
cgtcagtgggtggctgaggtgtttgcctatgcgccgtaa
>Urbana
GAAAAAACCACCCGTAACGGCTTACAGCTCCTGCATTTCTGGGACGCCGATGTGCCACTTGCCCAGGGGGCCGCG
ACGCCGCTGCTGCGTCCGTTACGCGATGCGGCATACGTCCACGGCGAATCCGGCATGGAAGGCTATGATTTTGtc
gaccatcagcgccaaccgtTGgcgaagCCAGCGTTTATCGCTATCCGGGATGTGCTGATGAACGCCCCGGAGCCC
ATGACATTGGTGGCGATAGGGCCATTGACCAATATTGCGTTGCTACTGATGCACTATCCGGAGTGCCGCTTCAAC
ATTCACCGGCTGGTGATTATGGGCGGTTCCGCAGGGCGCGGCAATTTTACGCCTAATGCTGAATTTAACATTGCT
GTCGATCCGGAAGCCGCCGCCCACGTATTTCGTAGCGGCATTGAGATTGTGATGTGTGGGCTGGACGTCACCAAT
CAGGCCGTGTTGACGCCGGAGTATCTGGCTACGCTTCCTGCGCTTAATAAAACCGGCGGCATGCTGCATGCATTG
TTCAGCCATTACCGCAGCGGCAGTATGCAAAGCGGTCTGCGGATGCACGATCTCTGCGCTATCGCCTGGCTGGTG
CGTCCGGAGCTTTTTACCCTGCAATCCTGTTTTGTGGCCGTAGAAACGCAGGGGCAATATACCGCCGGTACCACG
GTGGTGGATATTGAAGGGCGTCTGGGGCAGCCCGCCAACGCGCAGGTGGCGCTGGCGCTGGATGTGGACGGTTTT
CGTCAGTGGGTGGCTGAGGTGTTTGCCTGTGCGCCGTAA
>Wandsworth
GAAAAAACGACCCGTAATGCGTTGCAGCTTCTGCATTTCTGGAACAGCGATATCCCACTTGCGCAAGGGGCCGNN
NNNNNNNNNNNNNNNNNNNNNNNNNNNNNNNNNNNNNNNNNNNNNNNNNNNNNNATGGAAGGCTATGATTTTGTC
GACCATCAGCGCCAACCGTTGGCGAAGCCAGCGTTTATCGCTATCCGGGATGTGCTGATGAACGCCCCGGAGCCC
ATGACATTAGTGGCGATTGGGCCATTGACCAATATTGCGTTGCTACTGATGCACTATCCGGAGTGCGCGTGTAAC
ATTCGCCGTCTGGTGTTGATGGGCGGTTCCGCAGGGCGCGGCAATTTTACGCCTAATGCTGAATTTAACATTGCT
GTCGATCCGGAGGCCGCGGCGCTGGTGTTCCGCAGCGGTCTGGAGATTGTGATGTGTGGGCTGGACGTTACAAAT
CAGGCAATGCTCTCGCCAGATTTTCTGAATAAACTGCCTGCGCTGAATCGCACCGGTAAGATGTTGCACAGCCTG
TTCAACCATTATCGCAGCGGTAGTATGCGCACTGGCGTCCGGATGCACGATCTCTGCGCGATCGCCTGGCTGGTG
CGTCCGGAGCTTTTTACCCTGCAATCCTGTTTTGTGGCCGTAGAAACGCAGGGGGAATATACCGCAGGCACGACG
GTCGTTGATATTGAAGGGCGTCTGGGGCAGCCCGCCAACGCGCAGGTGGCGCTGGCGCTGGATGTGGACGGTTTT
CGTCAGTGGGTGGCTGAGGTGTTTGCCTATGCGCCGTAA
>Agona
gaaaaaaccacccgtaatgcgttgcagcttctgcatttctgggacgccgatgtgccacttgcacaaggggccgcg
acgccgttgctgcgtccgttacgcgatgcggcatacgtccacggcgaatccggtatggaaggctatgattttgtc
gaccatcagcgccaaccgttggcgaagcctgcgtttatcgctatccgggatgtgttgatgaacgccccggagccc
atgacattagtggcgattgggccattgaccaatattgcgttgctactgatgcactatccggagtgtgcgtgtaac
attcgccgtctggtgttgatgggcggttccgcagggcgcggcaattttacgcctaatgctgaatttaacattgct
gtcgatccggaggccgccgcccacgtatttcgtagcggcattgagattgtgatgtgtgggctggacgtcacgaat
caggcaatgctctcgccagattttctaagtaaactgcccgcgctgaatcgcaccggtaagatgttgcacagcctg
ttcaaccattatcgcagcggtagtatgcgcactggcgtccggatgcacgatctctgcgcgatcgcctggctggtg
cgtccggagctttttaccctgcaatcctgttttgtggccgtagaaacgcaggggcaatataccgccggtaccacg
gtggtggatattgaagggcgtctggggcagcccgccaacgcgcaggtggcgctggcgctggatgtggacggtttt
cgtcagtgggtggctgaggtgtttgcctgtgcgccgtaa
>Choleraesuis
GAAAAAACGACCCGTAATGCGTTGCAGCTTCTGCATTTCTGGAACAGCGATATCCCACTTGCCCAGGGGGCCGCG
ACACCGCTGCTGCGTCCGTTACGCGATGCGGCATACGTCCACGGCGAATCCGGTATGGAAGGCTATGATTTTGTC
GACCATCAGCGCCAACCGTTGGCGAAGCCTGCGTTTATCGCTATCCGTGATGTGCTGATGAACGCCCCGGAGCCC
ATGACATTAGTGGCGATTGGGCCATTGACCAATATTGCGTTGCTACTGATGCACTATCCGGAGTGTGCGTGTAAC
ATTCGCCGTCTGGTGTTGATGGGCGGTTCCGCAGGGCGCGGCAATTTTACGCCTAATGCTGAATTTAACATTGCT
GTCGATCCGGAGGCCGCGGCGCTGGTGTTCCGCAGCGGTCTGGAGATTGTGATGTGTGGGCTGGACGTTACAAAT
CAGGCAATGCTCTCGCCAGATTTTCTGAATAAACTGCCCGCGCTGAATCGCACCGGTAAGATGTTGCACAGCCTG
TTCAACCATTATCGCAGCGGTAGTATGCGCACTGGCGTCCGGATGCACGATCTCTGCGCTATCGCCTGGCTGGTG
CGTCCGGAGCTTTTTACCCTGCAATCCTGTTTTGTGGCCGTAGAAACGCAGGGGGAATATACCGCAGGCACGACG
GTCGTTGATATTGAAGGGCGTCTGGGGCAGCCCGCCAACGCGCAGGTGGCGCTGGCGCTGGATGTGGACGGTTTT
CGTCAGTGGGTGGCTGAGGTGTTTGCCTATGCGCCGTAA
>Dublin
GAAAAAACGACCCGTAATGCGTTGCAGCTTCTGCATTTCTGGAACAGCGATATCCCACTTGCCCAGGGGGCCGCG
ACACCGCTGCTGCGTCCGTTACGCGATGCGGCATACGTCCACGGCGAATCCGGTATGGAAGGCTATGATTTTGTC
GACCATCAGCGCCAACCGTTGGCGAAGCCAGCGTTTATCGCTATCCGGGATGTGCTGATGAACGCCCCGGAGCCC
ATGACATTAGTGGCGATTGGGCCATTGACCAATATTGCGTTGCTACTGATGCACTATCCGGAGTGTGCGTGTAAC
ATTCGCCGTCTGGTGTTGATGGGCGGTTCCGCAGGGCGCGGCAATTTTACGCCTAATGCTGAATTTAACATTGCT
GTCGATCCGGAGGCCGCGGCGCTGGTGTTCCGCAGCGGTCTGGAGATTGTGATGTGTGGGCTTGATGTCACGAAT
CAGGCAATGCTCTCGCCAGATTTTCTGAATAAACTGCCTGCGCTGAATCGCACCGGTAAGATGTTGCACAGCCTG
TTCAACCATTATCGCAGCGGTAGTATGCGCACTGGCGTCCGGATGCACGATCTCTGCGCTATCGCCTGGCTGGTG
CGTCCGGAGCTTTTTACCCTGCAATCCTGTTTTGTGGCCGTAGAAACGCAGGGGCAATATACCGCCGGTACCACG
GTGGTGGATATTGAAGGGCGTCTGGGGCAGCCCGCCAACGCGCAGGTGGCGCTGGCGCTGGATGTGGACGGTTTT
CGTCAGTGGGTGGCTGAGGTGTTTGCCTATGCGCCGTAA
>Enteritidis
gaaaaaacgacccgtaatgcgttgcagcttctgcatttctgggacgccgatgtgccacttgcgcaaggggccgcg
acgccgctgctgcgtccgctacgtgatgcggcatacgtccacggcgaatccggtatggaaggctatgattttgtc
gaccatcagcgccaaccgttggcgaagcctgcgtttatcgctatccgggatgtgctgatgaacgccccggagccc
atgacattagtggcgattgggccattgaccaatattgcgttgctactgatgcactatccggagtgtgcgtgtaac
attcgccgtctggtgttgatgggcggttccgcagggcgcggcaattttacgcctaatgctgaatttaacattgct
gtcgatccggaggccgcggcgctggtgttccgcagcggtctggagattgtgatgtgtgggctggacgttacaaat
caggcaatgctctcgccagattttctgaataaactgcccgcgctgaatcgcaccggtaagatgttgcacagcctg
ttcaaccattatcgcagcggtagtatgcgcactggcgtccggatgcacgatctctgcgctatcgcctggctggtg
cgtccggagctttttaccctgcaatcctgttttgtggccgtagaaacgcagggggaatataccgcaggcacgacg
gtcgttgatattgaagggcgtctggggcagcccgccaacgcgcaggtggcgctggcgctggatgtggacggtttt
cgtcagtgggtggctgaggtgtttgcctatgcgccgtaa
>Gallinarum
GAAAAAACGACCCGTAATGCGTTGCAGCTTCTGCATTTCTGGGACGCCGATGTGCCACTTGCGCAAGGGGCCGCG
ACGCCGCTGCTGCGTCCGCTACGTGATGCGGCATACGTCCACGGCGAATCCGGTATGGAAGGCTATGATTTTGTC
GACCATCAGCGCCAACCGTTGGCGAAGCCTGCGTTTATCGCTATCCGGGATGTGCTGATGAACGCCCCGGAGCCC
ATGACATTAGTGGCGATTGGGCCATTGACCAATATTGCGTTGCTACTGATGCACTATCCGGAGTGTGCGTGTAAC
ATTCGCCGTCTGGTGTTGATGGGCGGTTCCGCAGGGCGCGGCAATTTTACGCCTAATGCTGAATTTAACATTGCT
GTCGATCCGGAGGCCGCGGCGCTGGTGTTCCGCAGCGGTCTGGAGATTGTGATGTGTGGGCTGGACGTTACAAAT
CAGGCAATGCTCTCGCCAGATTTTCTGAATAAACTGCCCGCGCTGAATCGCACCGGTAAGATGTTGCACAGCCTG
TTCAACCATTATCGCAGCGGTAGTATGCGCACTGGCGTCCGGATGCACGATCTCTGCGCTATCGCCTGGCTGGTG
CGTCCGGAGCTTTTTACCCTGCAATCCTGTTTTGTGGCCGTAGAAACGCAGGGGGAATATACCGCAGGCACGACG
GTCGTTGATATTGAAGGGCGTCTGGGGCAGCCCGCCAACGCGCAGGTGGCGCTGGCGCTGGATGTGGACGGTTTT
CGTCAGTGGGTGGCTGAGGTGTTTGCCTATGCGCCGTAA
>Heidelberg
GAAAAAACGACCCGTAATGCGTTGCAGCTTCTGCATTTCTGGAACAGCGATATCCCACTTGCCCAGGGGGCCGCG
ACGCCGCTGCTGCGTCCGTTACGCGATGCGGCATACGTCCACGGCGAATCCGGTATGGAAGGCTATGATTTTGTC
GACCATCAGCGCCAACCGTTGGCGAAGCCTGCGTTTATCGCTATCCGGGATGTGCTGATGAACGCCCCGGAGCCC
ATGACATTAGTGGCGATTGGGCCATTGACCAATATTGCGTTGCTACTGATGCACTATCCGGAGTGTGCGTGTAAC
ATTCGCCGTCTGGTGTTGATGGGCGGTTCCGCAGGGCGCGGCAATTTTACGCCTAATGCTGAATTTAACATTGCT
GTCGATCCGGAGGCCGCGGCGCTGGTGTTCCGCAGCGGTCTGGAGATTGTGATGTGTGGGCTTGATGTCACGAAT
CAGGCAATGCTCTCGCCAGATTTTCTGAATAAACTGCCTGCGCTGAATCGCACCGGTAAGATGTTGCACAGCCTG
TTCAACCATTATCGCAGCGGTAGTATGCGCACTGGCGTCCGGATGCACGATCTCTGCGCGATCGCCTGGCTGGTG
CGTCCGGAGCTTTTTACCCTGCAATCCTGTTTTGTGGCCGTAGAAACGCAGGGGCAATATACCGCCGGTACCACG
GTGGTGGATATTGAAGGGCGTCTGGGGCAGCCCGCCAACGCGCAGGTGGCGCTGGCGCTGGATGTGGACGGTTTT
CGTCAGTGGGTGGCTGAGGTGTTTGCCTGTGCGCCGTAA
>Newport
GAAAAAACGACCCGTAATGCGTTGCAGCTTCTGCATTTCTGGAACAGCGATATCCCACTTGCCCAGGGGGCCGCG
ACACCGCTGCTGCGTCCGTTACGCGATGCGGCATACGTCCACGGCGAATCCGGTATGGAAGGCTATGATTTTGTC
GACCATCAGCGCCAACCGTTGGCGAAGCCAGCGTTTATCGCTATCCGGGATGTGCTGATGAACGCCCCGGAGCCC
ATGACATTAGTGGCGATTGGGCCATTGACCAATATTGCGTTGCTACTGATGCACTATCCGGAGTGTGCGTGTAAC
ATTCGCCGTCTGGTGTTGATGGGCGGTTCCGCAGGGCGCGGCAATTTTACGCCTAATGCTGAATTTAACATTGCT
GTCGATCCGGAGGCCGCGGCGCTGGTGTTCCGCAGCGGTCTGGAGATTGTGATGTGTGGGCTTGATGTCACGAAT
CAGGCAATGCTCTCGCCAGATTTTCTGAATAAACTGCCTGCGCTGAATCGCACCGGTAAGATGTTGCACAGCCTG
TTCAACCATTATCGCAGCGGTAGTATGCGCACTGGCGTCCGGATGCACGATCTCTGCGCTATCGCCTGGCTGGTG
CGTCCGGAGCTTTTTACCCTGCAATCCTGTTTTGTGGCCGTAGAAACGCAGGGGCAATATACCGCCGGTACCACG
GTGGTGGATATTGAAGGGCGTCTGGGGCAGCCCGCCAACGCGCAGGTGGCGCTGGCGCTGGATGTGGACGGTTTT
CGTCAGTGGGTGGCTGAGGTGTTTGCCTATGCGCCGTAA
>Paratyphi_B
GAAAAAACGACCCGTAATGCGTTGCAGCTTCTGCATTTCTGGAACAGCGATATCCCACTTGCCCAGGGGGCCGCG
ACACCGCTGCTGCGTCCGTTACGCGATGCGGCATACGTCCACGGCGAATCCGGTATGGAAGGCTATGATTTTGTC
GACCATCAGCGCCAACCGTTGGCGAAGCCTGCGTTTATCGCTATCCGGGATGTGCTGATGAACGCCCCTGAGCCC
ATGACATTAGTGGCGATTGGGCCATTGACCAATATTGCGTTGCTACTGATGCACTATCCGGAGTGTGCGTGTAAC
ATTCACCGTCTGGTGTTGATGGGCGGTTCCGCAGGGCGCGGCAATTTTACGCCTAATGCTGAATTTAACATTGCT
GTCGATCCGGAGGCCGCGGCGCTGGTGTTCCGCAGCGGTCTGGAGATTGTGATGTGTGGGCTGGACGTTACAAAT
CAGGCAATGCTCTCGCCAGATTTTCTGAATAAACTGCCCGCGCTGAATCGCACCGGTAAGATGTTGCACAGCCTG
TTCAACCATTATCGCAGCGGTAGTATGCGCACTGGCGTCCGGATGCACGATCTCTGCGCGATCGCCTGGCTGGTG
CGTCCGGAGCTTTTTACCCTGCAATCCTGTTTTGTGGCCGTAGAAACGCAGGGGCAATATACCGCCGGTACCACG
GTGGTGGATATTGAAGGGCGTCTGGGGCAGCCCGCCAACGCGCAGGTGGCGCTGGCGCTGGATGTGGACGGTTTT
CGTCAGTGGGTGGCTGAGGTGTTTGCCTATGCGCCGTAA
>Paratyphi_C
GAAAAAACGACCCGTAATGCGTTGCAGCTTCTGCATTTCTGGAACAGCGATATCCCACTTGCCCAGGGGGCCGCG
ACACCGCTGCTGCGTCCGTTACGCGATGCGGCATACGTCCACGGCGAATCCGGTATGGAAGGCTATGATTTTGTC
GACCATCAGCGCCAACCGTTGGCGAAGCCTGCGTTTATCGCTATCCGGGATGTGCTGATGAACGCCCCGGAGCCC
ATGACATTAGTGGCGATTGGGCCATTGACCAATATTGCGTTGCTACTGATGCACTATCCGGAGTGTGCGTGTAAC
ATTCGCCGTCTGGTGTTGATGGGCGGTTCCGCAGGGCGCGGCAATTTTACGCCTAATGCTGAATTTAACATTGCT
GTCGATCCGGAGGCCGCGGCGCTGGTGTTCCGCAGCGGTCTGGAGATTGTGATGTGTGGGCTGGACGTTACAAAT
CAGGCAATGCTCTCGCCAGATTTTCTGAATAAACTGCCCGCGCTGAATCGCACCGGTAAGATGTTGCACAGCCTG
TTCAACCATTATCGCAGCGGTAGTATGCGCACTGGCGTCCGGATGCACGATCTCTGCGCTATCGCCTGGCTGGTG
CGTCCGGAGCTTTTTACCCTGCAATCCTGTTTTGTGGCCGTAGAAACGCAGGGGGAATATACCGCAGGCACGACG
GTCGTTGATATTGAAGGGCGTCTGGGGCAGCCCGCCAACGCGCAGGTGGCGCTGGCGCTGGATGTGGACGGTTTT
CGTCAGTGGGTGGCTGAGGTGTTTGCCTATGCGCCGTAA
>Paratyphi_A
GAAAAAACGACCCGTAATGCGTTGCAGCTTCTGCATTTCTGGAACAGCGATATCCCACTTGCCCAGGGGGCCGCG
ACACCGCTGCTGCGTCCGTTACGCGATGCGGCATACGTCCACGGCGAATCCGGTATGGAAGGCTATGATTTTGTC
GACCATCAGCGTCAACCGTTGGCGAAGCCTGCGTTTATCTCTATCCGTGATGTGCTGATGAACGCCCCGGAGCCC
ATGACATTAGTGGCGATTGGGCCATTGACCAATATTGCGTTGCTACTGATGCACTATCCGGAGTGTGCGTGTAAC
ATTCGCCGTCTGGTGTTGATGGGCGGTTCCGCAGGGCGCGGCAATTTTACGCCTAATGCTGAATTTAACATTGCT
GTCGATCCGGAAGCCGCCGCCCACGTATTTCGTAGCGGCATTGAGATTGTGATGTGTGGGCTTGACGTCACGAAT
CAGGCAATGCTCTCGCCAGATTTTCTGAATAAACTGCCCGCGCTGAATCGCACCGGTAAGATGTTGCACAGCCTG
TTCAACCATTATCGCAGCGGTAGTATGCGCACTGGCGTCCGGATGCACGATCTCTGCGCTATCGCCTGGCTGGTG
CGTCCGGAGCTTTTTACCCTGCAATCCTGTTTTGTGGCTGTAGAAACGCAGGGGGAATATACCGCAGGCACGACG
GTCGTTGATATTGAAGGGCGTCTGGGGCAGCCCGCCAACGCGCAGATGGCGCTGGNNNNNNATGTGGACGGTTTT
CGTCAGTGGGTGGCTGAGGTGTTTGCCTATGCACCGTAA
>Schwarzengrund
gaaaaaaccacccgtaacggcttacagctcctgcatttctgggacgccgatgtgccacttgcccagggggccgcg
acgccgctgctgcgtccgttacgcgatgcggcatacgtccacggcgaatccggcatggaaggctatgattttgtc
gaccatcagcgccaaccgttggcgaagccagcgtttatcgctatccgggatgtgctgatgaacgccccggagccc
atgacattggtggcgatagggccattgaccaatattgcgttgctactgatgcactatccggagtgccgcttcaac
attcaccggctggtgattatgggcggttccgcagggcgcggcaattttacgcctaatgctgaatttaacattgct
gtcgatccggaagccgccgcccacgtatttcgtagcggcattgagattgtgatgtgtgggctggacgtcaccaat
caggccgtgttgacgccggagtatctggctacgcttcctgcgcttaataaaaccggcggcatgctgcatgcattg
ttcagccattaccgcagcggcagtatgcaaagcggtctgcggatgcacgatctctgcgctatcgcctggctggtg
cgtccggagctttttaccctgcaatcctgttttgtggccgtagaaacgcaggggcaatataccgcaggtaccacg
gtggtggatattgaagggcgtctggggcagcccgccaacgcgcaggtggcgctggcgctggatgtggacggtttt
cgtcagtgggtggctgaggtgtttgcctgtgcgccgtaa
>Typhi
GAAAAAACGACCCGTAATGCGTTGCAGCTTCTGCATTTCTGGAACAGCGATATCCCACTTGCCCAGGGGGCCGCG
ACGCCGCTGCTGCGTCCGTTACGCGATGCGGCATACGTCCACGGCGAATCCGGTATGGAAGGCTATGATTTTGTC
GACCATCAGCGTCAACCGTTGGCGAAGCCTGCGTTTATCGCTATCCGGGATGTGTTGATGAACGCCCCGGAGCCC
ATGACATTGGTGGCGATTGGGCCATTGACCAATATTGCGTTGCTACTGATGCACTATCCGGAGTGTGCGTGTAAC
ATTCGCCGTCTGGTGTTGATGGGCGGTTCCGCAGGGCGCGGCAATTTTACGCCTAATGCTGAATTTAACATTGCT
GTCGATCCGGAGGCCGCGGCGCTGGTGTTCCGCAGCGGTCTGGAGATTGTGATGTGTGGGCTTGATGTCACGAAT
CAGGCAATGCTCTCGCCAGATTTTCTGAATAAACTGCCTGCGCTGAATCGCACCGGTAAGATGTTGCACAGCCTG
TTCAACCATTATCGCAGCGGTAGTATGCGCACTGGCGTCCGGATGCACGATCTCTGTGCGATCGCCTGGCTGGTG
CGTCCGGAGCTTTTTACCCTGCAATCCTGTTTTGTGGCCGTAGAAACGCAGGGGGAATATACCGCAGGCACGACG
GTCGTTGATATTGAAGGGCGTCTGGGGCAGCCCGCCAACGCGCAGGTGGCGCTGGCGCTGGATGTGGACGGTTTT
CGTCAGTGGGTGGCTGAGGTGTTTGCCTATGTGCCGTAA
>Typhimurium
GAAAAAACGACCCGTAATGCGTTGCAGCTTCTGCATTTCTGGAACAGCGATATCCCACTTGCCCAGGGGGCCGCG
ACACCGCTGCTGCGTCCGTTACGCGATGCGGCATACGTCCACGGCGAATCCGGTATGGAAGGCTATGATTTTGTC
GACCATCAGCGCCAACCGTTGGCGAAGCCTGCGTTTATCGCTATCCGGGATGTGCTGATGAACGCCCCGGAGCCC
ATGACATTAGTGGCGATTGGGCCATTGACCAATATTGCGTTGCTACTGATGCACTATCCGGAGTGTGCGTGTAAC
ATTCGCCGTCTGGTGTTGATGGGCGGTTCCGCAGGGCGCGGCAATTTTACGCCTAATGCTGAATTTAACATTGCT
GTCGATCCGGAGGCCGCGGCGCTGGTGTTCCGCAGCGGTCTGGAGATTGTGATGTGTGGGCTGGACGTTACAAAT
CAGGCAATGCTCTCGCCAGATTTTCTGAATAAACTGCCCGCGCTGAATCGCACCGGTAAGATGTTGCACAGCCTG
TTCAACCATTATCGCAGCGGTAGTATGCGCACTGGCGTCCGGATGCACGATCTCTGCGCTATCGCCTGGCTGGTG
CGTCCGGAGCTTTTTACCCTGCAATCCTGTTTTGTGGCCGTAGAAACGCAGGGGCAATATACCGCCGGTACCACG
GTGGTGGATATTGAAGGGCGTCTGGGGCAGCCCGCCAACGCGCAGGTGGCGCTGGCGCTGGATGTGGACGGTTTT
CGTCAGTGGGTGGCTGAGGTGTTTGCCTATGCGCCGTAA
=
#STM0096

>4512iminus
GTAGGTCGTCGCCACGCGCCGCGCGTACTGCTGGCGGATGAAGTGGGCTT
AGGTAAAACCATTGAAGCCGGGATGATTCTGCATCAACAGTTATTATCCG
GCGCGGCGGAACGCGTATTGATCATCGTTCCGGAAACCCTGCAACACCAG
TGGCTGGTAGAAATGCTGCGCCGTTTCAACCTGCGCTTCGCGCTGTTCGA
TGACGAACGCTATACCGAAGCGCAGCACGACGCGTATAACCCGTTTGAAA
CCGAACAACTGGTGATCTGCTCGCTGGATTTCGCCCGCCGTAATAAGCAG
CGTCTGGAACATTTGTGCGACGCCGAGTGGGATCTGCTGGTGGTCGACGA
AGCGCATCATCTGGTGTGGAGTACCGATGCGCCGAGCCGTGAATATATGG
CCATCGAACAGTTAGCTGAACGCGTACCGGGCGTGCTGCTGCTGACCGCC
ACGCCAGAACAGCTGGGGATGGAAAGCCATTTCGCCCGTCTGCGCCTGCT
GGATCCGAACCGTTTCCACGATTTCGAACAGTTTGTCGAAGAACAGAAAA
ACTACCGACCTGTCGCCGATGCGGTGGCCATGCTGCTGGCGGGCAATAAA
CTCAGCAACGACGAACTGAACAGGCTGGGCGATCTGATCGGCGAACAGGA
TATTGAACCGCTGTTGCAGGCCGCTAATAGCGATCGCGACGATGCGCAGG
CCGCCCGTGATGAGCTGGTGTCGATGCTGATGGATCGCCACGGCACCAGC
CGCGTTCTGTTCCGCAACACCCGTAACGGCGTCAAGGGGTTCCCGAAACG
TGAACTGCATACGGTAAAACTGCCGCTGCCGACCCAGTATCAGACCGCCA
TTAAGGTCTCCGGCATTATGGGCGCGCGTAAAAGCCCGGAAGATCGCGCC
CGCGATATGCTCTATCCGGAACAAATTTATCAGGAGTTCGAAGGCGATAC
CGGCACCTGGTGGAACTTCGACCCACGCGTTGAGTGGCTAATGGGCTATC
TGACCAGCCATCGTTCGCAAAAAGTGCTGGTGATCTGCGCCAAAGCGACC
ACCGCGTTACAGCTGGAACAGGTGCTGCGCGAACGCGAAGGCATCCGCGC
CGCCGTGTTCCATGAGGGCATGTCGATTATCGAACGCGACCGCGCCGCCG
CCTGGTTCGCCGAAGAAGATACCGGCGCGCAGGTGCTGTTATGTTCCGAA
ATCGGCTCCGAAGGACGTAACTTCCAGTTTGCCAGCAATCTGGTGATGTT
CGACTTGCCGTTTAACCCGGATCTGCTGGAACAGCGTATTGGTCGTCTGG
ATCGCATCGGCCAGGCGCATGATATCCAGATCCACGTCCCGTACCTGGAA
AAAACCGCCCAGTCGGTGCTGGTTCGCTGGTATCACGAAGGGCTGGACGC
CTTTGAGCACACCTGTCCAACCGGCCGCGCGATTTATGATTCAGCCTACG
CCAGTCTGATTAACTATCTGGCCGCGCCTGAAGAAACCGACGGGTTTGAC
GATCTGATCAAATCCTGCCGCGAGCAACATGAAGCGCTAAAAGCCCAGTT
AGAACAGGGCCGCGACCGCCTGCTGGAGATCCACTCCAACGGTGGTGAAA
AAGCCCAACAGCTTGCACAAAGCATTGAAGAACAGGACGACGACACCAAC
CTGATTGCGTTCGCCATGAACCTGTTCGATATCGTCGGCATTAACCAGGA
CGATCGCGGCGACAACCTGATCGTGCTGACGCCGTCCGACCACATGTTGG
TGCCGGATTTCCCCGGCCTGCCGGAAGACGGCTGTACTATCACGTTTGAA
CGTGACGTAGCCCTGTCTCGCGAAGATGCGCAGTTTATTACCTGGGAACA
TCCGCTCATCCGTAACGGACTGGATCTGATCCTCTCCGGCGACACCGGCA
GCAGCACCATTTCGCTGTTGAAAAATAAAGCGCTGCCCGTCGGCACGCTG
CTGGTCGAACTGGTTTACGTCGTGGAAGCGCAGGCGCCGAAACAGCTACA
ACTGAACCGCTTCCTGCCGCCGACGCCGGTACGTATGCTGTTAGATAAAA
ACGGCAACAATCTGGCCGCCCAGGTCGAGTTTGAAACCTTCAACCGCCAG
CTCAGCGCCGTGAATCGCCACACCGGTAGCAAACTGGTGAACGCCGTTCA
ACAGGACGTCCACGCCATTTTGCAACTGGGCGAGACGCAGATTGAAAAGT
CCGCCAGAGCGCTGATTGATAACGCGCGCCGCGAGGCGGATGAAAAACTG
TCCGGGGAACTGTCGCGTCTGGAAGCGCTGCGCGCCGTCAACCCGAACAT
TCGCGACGACGAACTTGCCGCTATCGACAGCAACCGTCAGCAGGTGCTGG
AAAGCCTGAATCAGGCAGGCTGGCGTCTGGACGCGCTGCGTCTTATCGTC
GTCACGCACCAATAA
>Hadar 
GTAGGTCGTCGCCACGCGCCGCGCGTACTGCTGGCGGATGAAGTGGGCTT
AGGTAAAACCATTGAAGCCGGGATGATTCTGCATCAACAGTTATTATCCG
GCGCGGCGGAACGCGTATTGATCATCGTTCCGGAAACCCTGCAACACCAG
TGGCTGGTAGAAATGCTGCGCCGTTTCAACCTGCGCTTCGCGCTGTTCGA
TGACGAACGCTATACCGAAGCGCAGCACGACGCGTATAACCCGTTTGAAA
CCGAACAACTGGTGATCTGCTCGCTGGATTTCGCCCGCCGTAATAAGCAG
CGTCTGGAACATTTGTGCGACGCCGAGTGGGATCTGCTGGTGGTCGACGA
AGCGCATCATCTGGTGTGGAGTACCGATGCGCCGAGCCGTGAATATATGG
CCATCGAACAGTTAGCTGAACGCGTACCGGGCGTGCTGCTGCTGACCGCC
ACGCCAGAACAGCTGGGGATGGAAAGCCATTTCGCCCGTCTGCGCCTGCT
GGATCCGAACCGTTTCCACGATTTCGAACAGTTTGTCGAAGAACAGAAAA
ACTACCGACCTGTCGCCGATGCGGTGGCCATGCTGCTGGCGGGCAATAAA
CTCAGCAACGACGAACTGAACAGGCTGGGCGATCTGATCGGCGAACAGGA
TATTGAACCGCTGTTGCAGGCCGCTAATAGCGATCGCGACGATGCGCAGG
CCGCCCGTGATGAGCTGGTGTCGATGCTGATGGATCGCCACGGCACCAGC
CGCGTTCTGTTCCGCAACACCCGTAACGGCGTCAAGGGGTTCCCGAAACG
TGAACTGCATACGGTAAAACTGCCGCTGCCGACCCAGTATCAGACCGCCA
TTAAGGTCTCCGGCATTATGGGCGCGCGTAAAAGCGCGGAAGATCGCGCC
CGCGATATGCTCTATCCGGAACAAATTTATCAGGAGTTCGAAGGCGATAC
CGGCACCTGGTGGAACTTCGACCCACGCGTTGAGTGGCTAATGGGCTATC
TGACCAGCCATCGTTCGCAAAAAGTGCTGGTGATCTGCGCCAAAGCGACC
ACCGCGTTACAGCTGGAGCAGGTGCTGCGCGAACGCGAAGGCATCCGCGC
CGCCGTGTTCCATGAGGGCATGTCGATTATCGAACGCGACCGCGCCGCCG
CCTGGTTCGCCGAAGAAGATACCGGCGCGCAGGTGCTGTTATGTTCCGAA
ATCGGCTCCGAAGGACGTAACTTCCAGTTTGCCAGCAATCTGGTGATGTT
CGACTTGCCGTTTAACCCGGATCTGCTGGAACAGCGTATTGGTCGTCTGG
ATCGCATCGGCCAGGCGCATGATATCCAGATCCACGTCCCGTACCTGGAA
AAAACCGCCCAGTCGGTGCTGGTTCGCTGGTATCACGAAGGGCTGGACGC
CTTTGAGCACACCTGTCCAACCGGCCGCGCGATTTATGATTCAGCCTACG
CCAGTCTGATTAACTATCTGGCCGCGCCTGAAGAAACCGACGGGTTTGAC
GATCTGATCAAATCCTGCCGCGAGCAACATGAAGCGCTAAAAGCCCAGTT
AGAACAGGGCCGCGACCGCCTGCTGGAGATCCACTCCAACGGTGGTGAAA
AAGCCCAACAGCTTGCACAAAGCATTGAAGAACAGGACGACGACACCAAC
CTGATTGCGTTCGCCATGAACCTGTTCGATATCGTCGGCATTAACCAGGA
CGATCGCGGCGACAACCTGATCGTGCTGACGCCGTCCGACCACATGTTGG
TGCCGGATTTCCCCGGCCTGCCGGAAGACGGCTGTACTATCACGTTTGAA
CGTGACGTAGCCCTGTCTCGCGAAGATGCGCAGTTTATTACCTGGGAACA
TCCGCTCATCCGTAACGGACTGGATCTGATCCTCTCCGGCGACACCGGCA
GCAGCACCATTTCGCTGTTGAAAAATAAAGCGCTGCCCGTCGGCACGCTG
CTGGTCGAACTGGTTTACGTCGTGGAAGCGCAGGCGCCGAAACAGCTACA
ACTGAACCGCTTCCTGCCGCCGACGCCGGTACGTATGCTGTTAGATAAAA
ACGGCAACAATCTGGCCGCCCAGGTCGAGTTTGAAACCTTCAACCGCCAG
CTCAGCGCCGTGAATCGCCACACCGGTAGCAAACTGGTGAACGCCGTTCA
ACAGGACGTCCACGTCATTTTGCAACTGGGCGAGACGCAGATTGAAAAGT
CCGCCAGAGCGCTGATTGATAACGCGCGCCGCGAGGCGGATGAAAAACTG
TCCGGGGAACTGTCGCGTCTGGAAGCGCTGCGCGCCGTCAACCCGAACAT
TCGCGACGACGAACTTGCCGCTATCGACAGCAACCGTCAGCAGGTGCTGG
AAAGCCTGAATCAGGCAGGCTGGCGTCTGGACGCGCTGCGTCTTATCGTC
GTCACGCACCAATAA
>Heidelberg2
GTAGGTCGTCGCCACGCGCCGCGCGTACTGCTGGCGGATGAAGTGGGCTT
AGGTAAAACCATTGAAGCCGGGATGATTCTGCATCAACAGTTATTATCCG
GCGCGGCGGAACGCGTATTGATCATCGTTCCGGAAACCCTGCAACACCAG
TGGCTGGTAGAAATGCTGCGCCGTTTCAACCTGCGCTTCGCGCTGTTCGA
TGACGAACGCTATACCGAAGCGCAGCACGACGCGTATAACCCGTTTGAAA
CCGAACAACTGGTGATCTGCTCGCTGGATTTCGCCCGCCGTAATAAGCAG
CGTCTGGAACATTTGTGCGACGCCGAGTGGGATCTGCTGGTGGTCGACGA
AGCGCATCATCTGGTGTGGAGTACCGATGCGCCGAGCCGTGAATATATGG
CCATCGAACAGTTAGCTGAACGCGTACCGGGCGTGCTGCTGCTGACCGCC
ACGCCAGAACAGCTGGGGATGGAAAGCCATTTCGCCCGTCTGCGCCTGCT
GGATCCGAACCGTTTCCACGATTTCGAACAGTTTGTCGAAGAACAGAAAA
ACTACCGACCTGTCGCCGATGCGGTGGCCATGCTGCTGGCGGGCAATAAA
CTCAGCAACGACGAACTGAACAGGCTGGGCGATCTGATCGGCGAACAGGA
TATTGAACCGCTGTTGCAGGCCGCTAATAGCGATCGCGACGATGCGCAGG
CCGCCCGTGATGAGCTGGTGTCGATGCTGATGGATCGCCACGGCACCAGC
CGCGTTCTGTTCCGCAACACCCGTAACGGCGTCAAGGGGTTCCCGAAACG
TGAACTGCATACGGTAAAACTGCCGCTGCCGACCCAGTATCAGACCGCCA
TTAAGGTCTCCGGCATTATGGGCGCGCGTAAAAGCGCGGAAGATCGCGCC
CGCGATATGCTCTATCCGGAACAAATTTATCAGGAGTTCGAAGGCGATAC
CGGCACCTGGTGGAACTTCGACCCACGCGTTGAGTGGCTAATGGGCTATC
TGACCAGCCATCGTTCGCAAAAAGTGCTGGTGATCTGCGCCAAAGCGACC
ACCGCGTTACAGCTGGAGCAGGTGCTGCGCGAACGCGAAGGCATCCGCGC
CGCCGTGTTCCATGAGGGCATGTCGATTATCGAACGCGACCGCGCCGCCG
CCTGGTTCGCCGAAGAAGATACCGGCGCGCAGGTGCTGTTATGTTCCGAA
ATCGGCTCCGAAGGACGTAACTTCCAGTTTGCCAGCAATCTGGTGATGTT
CGACTTGCCGTTTAACCCGGATCTGCTGGAACAGCGTATTGGTCGTCTGG
ATCGCATCGGCCAGGCGCATGATATCCAGATCCACGTCCCGTACCTGGAA
AAAACCGCCCAGTCGGTGCTGGTTCGCTGGTATCACGAAGGGCTGGACGC
CTTTGAGCACACCTGTCCAACCGGCCGCGCGATTTATGATTCAGCCTACG
CCAGTCTGATTAACTATCTGGCCGCGCCTGAAGAAACCGACGGGTTTGAC
GATCTGATCAAATCCTGCCGCGAGCAACATGAAGCGCTAAAAGCCCAGTT
AGAACAGGGCCGCGACCGCCTGCTGGAGATCCACTCCAACGGTGGTGAAA
AAGCCCAACAGCTTGCACAAAGCATTGAAGAACAGGACGACGACACCAAC
CTGATTGCGTTCGCCATGAACCTGTTCGATATCGTCGGCATTAACCAGGA
CGATCGCGGCGACAACCTGATCGTGCTGACGCCGTCCGACCACATGTTGG
TGCCGGATTTCCCCGGCCTGCCGGAAGACGGCTGTACTATCACGTTTGAA
CGTGACGTAGCCCTGTCTCGCGAAGATGCGCAGTTTATTACCTGGGAACA
TCCGCTCATCCGTAACGGACTGGATCTGATCCTCTCCGGCGACACCGGCA
GCAGCACCATTTCGCTGTTGAAAAATAAAGCGCTGCCCGTCGGCACGCTG
CTGGTCGAACTGGTTTACGTCGTGGAAGCGCAGGCGCCGAAACAGCTACA
ACTGAACCGCTTCCTGCCGCCGACGCCGGTACGTATGCTGTTAGATAAAA
ACGGCAACAATCTGGCCGCCCAGGTCGAGTTTGAAACCTTCAACCGCCAG
CTCAGCGCCGTGAATCGCCACACCGGTAGCAAACTGGTGAACGCCGTTCA
ACAGGACGTCCACGCCATTTTGCAACTGGGCGAGACGCAGATTGAAAAGT
CCGCCAGAGCGCTGATTGATAACGCGCGCCGCGAGGCGGATGAAAAACTG
TCCGGGGAACTGTCGCGTCTGGAAGCGCTGCGCGCCGTCAACCCGAACAT
TCGCGACGACGAACTTGCCGCTATCGACAGCAACCGTCAGCAGGTGCTGG
AAAGCCTGAATCAGGCAGGCTGGCGTCTGGACGCGCTGCGTCTTATCGTC
GTCACGCACCAATAA
>Javiana 
GTGGGTCGTCGCCATGCGCCGCGCGTACTGCTGGCGGATGAGGTGGGCTT
AGGTAAAACCATTGAAGCCGGGATGATTCTGCATCAACAGTTATTATCCG
GCGCGGCGGAACGCGTATTGATCATTGTTCCGGAAACCCTGCAACACCAG
TGGCTGGTAGAAATGCTGCGCCGTTTCAACCTGCGCTTCGCGCTGTTCGA
TGACGAACGCTATACCGAAGCGCAGCACGACGCGTATAACCCGTTTGAAA
CCGAGCAACTGGTGATCTGCTCGCTGGATTTCGCCCGCCGTAATAAGCAG
CGTCTGGAACATTTGTGCGACGCCGAGTGGGATTTGCTGGTGGTCGACGA
AGCGCATCATCTGGTGTGGAGCACCGATGCGCCGAGCCGTGAATATATGG
CCATCGAACAATTAGCTGAACGCGTACCGGGCGTGCTGCTGCTGACCGCC
ACGCCAGAACAGCTGGGGATGGAAAGCCATTTCGCCCGTCTGCGCCTGCT
GGATCCGAACCGTTTCCACGATTTCGAACAGTTTGTCGAAGAACAGAAAA
ACTACCGCCCTGTCGCCGATGCGGTGGCCATGCTGCTGGCGGGCAATAAA
CTCAGCAACGACGAACTGAACAGGCTGGGCGATCTGATCGGCGAACAGGA
TATTGAACCGCTGTTGCAGGCCGCTAATAGCGATCGCGACGACGCGCAGG
CCGCCCGTGATGAGCTGGTGTCGATGCTGATGGATCGCCACGGCACCAGC
CGCGTTCTGTTCCGCAACACCCGTAACGGCGTCAAGGGGTTCCCGAAACG
TGAACTGCATACGGTAAAACTACCGCTGCCGACCCAGTATCAGACCGCCA
TTAAGGTCTCCGGCATTATGGGCGCGCGTAAGAGCGCGGAAGATCGCGCC
CGCGATATGCTCTATCCGGAACAAATTTATCAGGAGTTCGAAGGCGATAC
CGGCACCTGGTGGAACTTCGACCCACGCGTTGAGTGGCTAATGGGCTATC
TGACCAGCCATCGTTCGCAAAAAGTGCTGGTGATCTGCGCTAAGGCGACC
ACCGCGTTACAGCTGGAGCAGGTGCTGCGCGAACGCGAAGGCATCCGCGC
CGCCGTGTTCCATGAGGGCATGTCGATTATCGAACGCGACCGCGCCGCCG
CCTGGTTCGCCGAAGAAGATACCGGCGCGCAGGTGCTGTTATGTTCTGAA
ATCGGCTCCGAAGGACGTAACTTCCAGTTTGCCAGCAATCTGGTGATGTT
CGACTTGCCGTTTAACCCGGATCTGCTGGAACAGCGTATTGGTCGTCTGG
ATCGTATCGGCCAGGCGCATGATATCCAGATCCACGTCCCGTACCTGGAA
AAAACCGCCCAGTCGGTGCTGGTTCGCTGGTATCACGAAGGGCTGGACGC
CTTTGAGCACACCTGCCCGACCGGTCGCGCGATTTATGATTCAGCCTACG
CCAGTCTGATTAACTATCTGGCCGCGCCTGAAGAAACCGACGGGTTTGAC
GATCTGATCAAATCCTGCCGCGAACAGCATGAAGCGCTAAAAGCCCAGTT
AGAACAGGGCCGCGACCGCCTGCTGGAGATCCACTCCAACGGCGGAGAAA
AAGCCCAACAGCTCGCACAAAGCATTGAAGAACAGGACGACGACACCAAC
CTGATCGCGTTCGCCATGAACCTGTTCGATATCGTCGGCATTAACCAGGA
CGATCGCGGCGACAACCTGATCGTGCTGACGCCGTCCGACCACATGTTGG
TGCCGGATTTCCCCGGCCTGCCGGAAGACGGCTGTACTATCACGTTTGAA
CGTGACGTAGCCCTGTCTCGCGAAGATGCGCAGTTTATTACCTGGGAACA
TCCGCTCATCCGTAACGGACTGGATCTGATCCTCTCCGGCGATACCGGCA
GCAGCACCATTTCGCTGTTGAAAAATAAAGCGCTGCCCGTCGGCACGCTG
CTGGTCGAACTGGTTTACGTCGTGGAAGCGCAGGCGCCGAAACAGCTACA
ACTGAACCGCTTCCTGCCGCCGACGCCGGTACGTATGCTGTTAGATAAAA
ACGGCAACAATCTGGCCGCCCAGGTCGAGTTTGAAACCTTCAACCGCCAG
CTCAGCGCCGTGAATCGCCACACCGGCAGCAAACTGGTGAACGCCGTGCA
ACAGGACGTCCACGCCATTTTGCAACTGGGTGAGACGCAGATTGAAAAGT
CCGCCAGAGCGCTGATTGATAACGCGCGTCGCGAGGCGGATGAAAAACTG
TCCGGGGAACTGTCGCGTCTGGAAGCGCTGCGCGCCGTCAACCCGAACAT
TCGCGACGACGAACTTGCCGCTATCGACAGTAACCGTCAGCAGGTGCTGG
AAAGCCTGAATCAGGCAGGCTGGCGTCTGGACGCGCTGCGTCTTATCGTC
GTCACGCACCAATAA
>Kentucky_CDC191 
GTGGGTCGTCGCCACGCGCCGCGCGTACTGCTGGCGGATGAAGTGGGCTT
AGGTAAAACCATTGAAGCCGGGATGATTCTGCATCAACAGTTATTATCCG
GCGCGGCGGAACGCGTATTGATCATTGTTCCGGAAACCCTGCAACACCAG
TGGCTGGTAGAAATGCTGCGCCGTTTCAACCTGCGCTTCGCGCTGTTCGA
TGACGAACGCTATACCGAAGCGCAGCACGACGCGTATAACCCGTTTGAAA
CCGAACAACTGGTGATCTGCTCGCTGGATTTCGCCCGCCGTAATAAGCAG
CGTCTGGAACATTTGTGCGACGCCGAGTGGGATTTGCTGGTGGTCGACGA
AGCGCATCATCTGGTGTGGAGCACCGATGCGCCGAGCCGTGAATATATGG
CCATCGAACAATTAGCTGAACGCGTACCGGGCGTGCTGCTGCTGACCGCC
ACGCCAGAACAGCTGGGGATGGAAAGCCATTTCGCCCGTCTGCGCCTGCT
CGATCCGAACCGTTTCCACGATTTCGAACAGTTTGTCGAAGAACAGAAAA
ACTACCGCCCTGTCGCTGATGCGGTGGCCATGCTGCTGGCGGGCAATAAA
CTCAGCAACGACGAACTGAACAGGCTGGGCGATCTGATCGGCGAACAGGA
TATTGAACCGCTGTTGCAGGCCGCTAATAGCGATCGCGACGACGCGCAGG
CCGCCCGTGATGAGCTGGTGTCGATGCTGATGGATCGCCACGGCACCAGC
CGCGTTCTGTTCCGCAACACCCGTAACGGCGTCAAGGGGTTCCCGAAACG
TGAACTGCATACGGTAAAACTGCCGCTGCCGACCCAGTATCAGACCGCCA
TTAAGGTCTCCGGCATTATGGGCGCGCGTAAAAGCGCGGAAGATCGCGCC
CGCGATATGCTCTATCCGGAACAAATTTATCAGGAGTTCGAAGGCGATAC
TGGCACCTGGTGGAACTTCGACCCACGCGTTGAGTGGCTAATGGGCTATC
TGACCAGCCATCGTTCGCAAAAAGTGCTGGTGATCTGCGCCAAAGCGACC
ACCGCGTTACAGCTGGAGCAGGTGCTGCGCGAACGCGAAGGCATCCGCGC
CGCCGTGTTCCATGAGGGCATGTCGATTATCGAACGCGACCGCGCCGCCG
CCTGGTTCGCCGAAGAAGATACCGGCGCGCAGGTGCTGTTATGTTCCGAA
ATCGGCTCCGAAGGACGTAACTTCCAGTTTGCCAGCAATCTGGTGATGTT
CGACTTGCCGTTTAACCCGGATCTGCTGGAACAGCGTATTGGTCGTCTGG
ATCGTATCGGCCAGGCGCATGATATCCAGATCCACGTCCCGTACCTGGAA
AAAACCGCCCAGTCGGTGCTGGTTCGCTGGTATCACGAAGGGCTGGACGC
CTTTGAGCACACCTGCCCGACCGGTCGCGCGATTTATGATTCAGCCTACG
CCAGTCTGATTAACTATCTGGCCGCGCCTGAAGAAACCGACGGGTTTGAC
GATCTGATCAAATCCTGCCGCGAACAACATGAAGCGCTAAAAGCCCAGTT
AGAACAGGGCCGCGACCGCCTGCTGGAGATCCACTCCAACGGTGGTGAAA
AAGCCCAACAGCTTGCACAAAGCATTGAAGAACAGGACGACGACACCAAC
CTGATCGCGTTCGCCATGAACCTGTTCGATATCGTCGGCATTAACCAGGA
CGATCGCGGCGACAACCTGATCGTGCTGACGCCGTCCGACCACATGTTGG
TGCCGGATTTCCCCGGCCTGCCGGAAGACGGCTGTACTATCACGTTTGAA
CGTGACGTAGCCCTGTCTCGCGAAGATGCGCAGTTTATTACCTGGGAACA
TCCGCTCATCCGTAACGGACTGGATCTGATCCTCTCCGGCGACACCGGCA
GCAGCACCATTTCGCTGTTGAAAAATAAAGCGCTGCCCGTCGGCACGCTG
CTGGTCGAACTGGTTTACGTCGTGGAAGCGCAGGCGCCGAAACAGCTACA
ACTGAACCGCTTCCTGCCGCCGACGCCGGTACGTATGCTGTTAGATAAAA
ACGGCAACAATCTGGCCGCCCAGGTCGAGTTTGAAACCTTCAACCGCCAG
CTCAGCGCCGTGAATCGCCACACCGGCAGCAAACTGGTGAACGCCGTGCA
ACAGGACGTCCACGCCATTTTGCAACTGGGCGAGACGCAGATTGAAAAGT
CCGCCAGAGCGCTGATTGATAACGCGCGTCGCGAGGCGGATGAAAAACTG
TCCGGGGAACTGTCGCGTCTGGAAGCGCTGCGCGCCGTCAACCCGAACAT
TCGCGACGACGAACTTGCCGCTATCGACAGCAACCGTCAGCAGGTACTGG
AAAGCCTGAATCAGGCAGGCTGGCGTCTGGACGCGCTGCGTCTTATCGTC
GTCACGCACCAATAA
>Kentucky_CVM29188 
GTGGGTCGTCGCCACGCGCCGCGCGTACTGCTGGCGGATGAAGTGGGCTT
AGGTAAAACCATTGAAGCCGGGATGATTCTGCATCAACAGTTATTATCCG
GCGCGGCGGAACGCGTATTGATCATTGTTCCGGAAACCCTGCAACACCAG
TGGCTGGTAGAAATGCTGCGCCGTTTCAACCTGCGCTTCGCGCTGTTCGA
TGACGAACGCTATACCGAAGCGCAGCACGACGCGTATAACCCGTTTGAAA
CCGAACAACTGGTGATCTGCTCGCTGGATTTCGCCCGCCGTAATAAGCAG
CGTCTGGAACATTTGTGCGACGCCGAGTGGGATTTGCTGGTGGTCGACGA
AGCGCATCATCTGGTGTGGAGCACCGATGCGCCGAGCCGTGAATATATGG
CCATCGAACAATTAGCTGAACGCGTACCGGGCGTGCTGCTGCTGACCGCC
ACGCCAGAACAGCTGGGGATGGAAAGCCATTTCGCCCGTCTGCGCCTGCT
CGATCCGAACCGTTTCCACGATTTCGAACAGTTTGTCGAAGAACAGAAAA
ACTACCGCCCTGTCGCTGATGCGGTGGCCATGCTGCTGGCGGGCAATAAA
CTCAGCAACGACGAACTGAACAGGCTGGGCGATCTGATCGGCGAACAGGA
TATTGAACCGCTGTTGCAGGCCGCTAATAGCGATCGCGACGACGCGCAGG
CCGCCCGTGATGAGCTGGTGTCGATGCTGATGGATCGCCACGGCACCAGC
CGCGTTCTGTTCCGCAACACCCGTAACGGCGTCAAGGGGTTCCCGAAACG
TGAACTGCATACGGTAAAACTGCCGCTGCCGACCCAGTATCAGACCGCCA
TTAAGGTCTCCGGCATTATGGGCGCGCGTAAAAGCGCGGAAGATCGCGCC
CGCGATATGCTCTATCCGGAACAAATTTATCAGGAGTTCGAAGGCGATAC
TGGCACCTGGTGGAACTTCGACCCACGCGTTGAGTGGCTAATGGGCTATC
TGACCAGCCATCGTTCGCAAAAAGTGCTGGTGATCTGCGCCAAAGCGACC
ACCGCGTTACAGCTGGAGCAGGTGCTGCGCGAACGCGAAGGCATCCGCGC
CGCCGTGTTCCATGAGGGCATGTCGATTATCGAACGCGACCGCGCCGCCG
CCTGGTTCGCCGAAGAAGATACCGGCGCGCAGGTGCTGTTATGTTCCGAA
ATCGGCTCCGAAGGACGTAACTTCCAGTTTGCCAGCAATCTGGTGATGTT
CGACTTGCCGTTTAACCCGGATCTGCTGGAACAGCGTATTGGTCGTCTGG
ATCGTATCGGCCAGGCGCATGATATCCAGATCCACGTCCCGTACCTGGAA
AAAACCGCCCAGTCGGTGCTGGTTCGCTGGTATCACGAAGGGCTGGACGC
CTTTGAGCACACCTGCCCGACCGGTCGCGCGATTTATGATTCAGCCTACG
CCAGTCTGATTAACTATCTGGCCGCGCCTGAAGAAACCGACGGGTTTGAC
GATCTGATCAAATCCTGCCGCGAACAACATGAAGCGCTAAAAGCCCAGTT
AGAACAGGGCCGCGACCGCCTGCTGGAGATCCACTCCAACGGTGGTGAAA
AAGCCCAACAGCTTGCACAAAGCATTGAAGAACAGGACGACGACACCAAC
CTGATCGCGTTCGCCATGAACCTGTTCGATATCGTCGGCATTAACCAGGA
CGATCGCGGCGACAACCTGATCGTGCTGACGCCGTCCGACCACATGTTGG
TGCCGGATTTCCCCGGCCTGCCGGAAGACGGCTGTACTATCACGTTTGAA
CGTGACGTAGCCCTGTCTCGCGAAGATGCGCAGTTTATTACCTGGGAACA
TCCGCTCATCCGTAACGGACTGGATCTGATCCTCTCCGGCGACACCGGCA
GCAGCACCATTTCGCTGTTGAAAAATAAAGCGCTGCCCGTCGGCACGCTG
CTGGTCGAACTGGTTTACGTCGTGGAAGCGCAGGCGCCGAAACAGCTACA
ACTGAACCGCTTCCTGCCGCCGACGCCGGTACGTATGCTGTTAGATAAAA
ACGGCAACAATCTGGCCGCCCAGGTCGAGTTTGAAACCTTCAACCGCCAG
CTCAGCGCCGTGAATCGCCACACCGGCAGCAAACTGGTGAACGCCGTGCA
ACAGGACGTCCACGCCATTTTGCAACTGGGCGAGACGCAGATTGAAAAGT
CCGCCAGAGCGCTGATTGATAACGCGCGTCGCGAGGCGGATGAAAAACTG
TCCGGGGAACTGTCGCGTCTGGAAGCGCTGCGCGCCGTCAACCCGAACAT
TCGCGACGACGAACTTGCCGCTATCGACAGCAACCGTCAGCAGGTACTGG
AAAGCCTGAATCAGGCAGGCTGGCGTCTGGACGCGCTGCGTCTTATCGTC
GTCACGCACCAATAA
>Newport2
GTAGGTCGTCGCCACGCGCCGCGCGTACTGCTGGCGGATGAAGTGGGCTT
AGGTAAAACCATTGAAGCCGGGATGATTCTGCATCAACAGTTATTATCCG
GCGCGGCGGAACGCGTATTGATCATCGTTCCGGAAACCCTGCAACACCAG
TGGCTGGTAGAAATGCTGCGCCGTTTCAACCTGCGCTTCGCGCTGTTCGA
TGACGAACGCTATACCGAAGCGCAGCACGACGCGTATAACCCGTTTGAAA
CCGAACAACTGGTGATCTGCTCGCTGGATTTCGCCCGCCGTAATAAGCAG
CGTCTGGAACATTTGTGCGACGCCGAGTGGGATCTGCTGGTGGTCGACGA
AGCGCATCATCTGGTGTGGAGTACCGATGCGCCGAGCCGTGAATATATGG
CCATCGAACAGTTAGCTGAACGCGTACCGGGCGTGCTGCTGCTGACCGCC
ACGCCAGAACAGCTGGGGATGGAAAGCCATTTCGCCCGTCTGCGCCTGCT
GGATCCGAACCGTTTCCACGATTTCGAACAGTTTGTCGAAGAACAGAAAA
ACTACCGACCTGTCGCCGATGCGGTGGCCATGCTGCTGGCGGGCAATAAA
CTCAGCAACGACGAACTGAACAGGCTGGGCGATCTGATCGGCGAACAGGA
TATTGAACCGCTGTTGCAGGCCGCTAATAGCGATCGCGACGATGCGCAGG
CCGCCCGTGATGAGCTGGTGTCGATGCTGATGGATCGCCACGGCACCAGC
CGCGTTCTGTTCCGCAACACCCGTAACGGCGTCAAGGGGTTCCCGAAACG
TGAACTGCATACGGTAAAACTGCCGCTGCCGACCCAGTATCAGACCGCCA
TTAAGGTCTCCGGCATTATGGGCGCGCGTAAAAGCGCGGAAGATCGCGCC
CGCGATATGCTCTATCCGGAACAAATTTATCAGGAGTTCGAAGGCGATAC
CGGCACCTGGTGGAACTTCGACCCACGCGTTGAGTGGCTGATGGGCTATC
TGACCAGCCATCGTTCGCAAAAAGTGCTGGTGATCTGCGCCAAGGCGACC
ACCGCGTTACAGCTGGAACAGGTGCTGCGCGAACGCGAAGGCATCCGCGC
CGCCGTGTTCCATGAGGGCATGTCGATTATCGAACGCGACCGCGCCGCCG
CCTGGTTCGCCGAAGAAGATACCGGCGCGCAGGTGCTGTTATGTTCCGAA
ATCGGCTCCGAAGGACGTAACTTCCAGTTTGCCAGCAATCTGGTGATGTT
CGACTTGCCGTTTAACCCGGATCTGCTGGAACAGCGTATTGGTCGTCTGG
ATCGTATCGGCCAGGCGCATGATATCCAGATCCACGTCCCGTACCTGGAA
AAAACCGCCCAGTCGGTGCTGGTTCGCTGGTATCACGAAGGGCTGGACGC
CTTTGAGCACACCTGCCCGACCGGTCGCGCGATTTATGATTCAGCCTACG
CCAGTCTGATTAACTATCTGGCCGCGCCTGAAGAAACCGACGGGTTTGAC
GATCTGATCAAATCCTGCCGCGAGCAACATGAAGCGCTAAAAGCCCAGTT
AGAACAGGGCCGCGACCGCCTGCTGGAGATCCACTCCAACGGCGGAGAAA
AAGCCCAACAGCTCGCACAAAGCATTGAAGAACAGGACGACGACACCAAC
CTGATCGCGTTCGCCATGAACCTGTTCGATATCGTCGGCATTAACCAGGA
CGATCGCGGCGACAACCTGATCGTGCTGACGCCGTCCGACCACATGTTGG
TGCCGGATTTCCCCGGCCTGCCGGAAGACGGTTGTACTATCACGTTTGAA
CGTGACGTAGCCCTGTCTCGCGAAGATGCGCAGTTTATTACCTGGGAACA
TCCGCTCATCCGTAACGGACTGGATCTGATCCTCTCCGGCGATACCGGCA
GCAGCACCATTTCGCTGTTGAAAAATAAAGCGCTGCCCGTCGGCACGCTG
CTGGTCGAACTGGTTTACGTCGTGGAAGCGCAGGCGCCGAAACAGCTACA
ACTGAACCGCTTCCTGCCGCCGACGCCGGTACGTATGCTGTTAGATAAAA
ACGGCAACAATCTGGCCGCCCAGGTCGAGTTTGAAACCTTCAACCGTCAG
CTCAGCGCCGTGAATCGCCACACCGGCAGCAAACTGGTTAACGCCGTGCA
ACAGGACGTCCACGCCATTTTGCAACTGGGCGAGACGCAGATTGAAAAGT
CCGCCAGAGCGCTGATTGATAACGCGCGTCGCGAGGCGGATGAAAAACTG
TCCGGGGAACTGTCGCGTCTGGAAGCGCTGCGCGCCGTCAACCCGAACAT
TCGCGACGACGAACTTGCCGCTATCGACAGCAACCGTCAGCAGGTGCTGG
AAAGCCTGAATCAGGCAGGCTGGCGTCTGGACGCGCTGCGTCTTATCGTC
GTCACGCACCAATAA
>Saintpaul_SARA23 
GTAGGTCGTCGCCACGCGCCGCGCGTACTGCTGGCGGATGAAGTGGGCTT
AGGTAAAACCATTGAAGCCGGGATGATTCTGCATCAACAGTTATTATCCG
GCGCGGCGGAACGCGTATTGATCATCGTTCCGGAAACCCTGCAACACCAG
TGGCTGGTAGAAATGCTGCGCCGTTTCAACCTGCGCTTCGCGCTGTTCGA
TGACGAACGCTATACCGAAGCGCAGCACGACGCGTATAACCCGTTTGAAA
CCGAACAACTGGTGATCTGCTCGCTGGATTTCGCCCGCCGTAATAAGCAG
CGTCTGGAACATTTGTGCGACGCCGAGTGGGATCTGCTGGTGGTCGACGA
AGCGCATCATCTGGTGTGGAGTACCGATGCGCCGAGCCGTGAATATATGG
CCATCGAACAGTTAGCTGAACGCGTACCGGGCGTGCTGCTGCTGACCGCC
ACGCCAGAACAGCTGGGGATGGAAAGCCATTTCGCCCGTCTGCGCCTGCT
GGATCCGAACCGTTTCCACGATTTCGAACAGTTTGTCGAAGAACAGAAAA
ACTACCGACCTGTCGCCGATGCGGTGGCCATGCTGCTGGCGGGCAATAAA
CTCAGCAACGACGAACTGAACAGGCTGGGCGATCTGATCGGCGAACAGGA
TATTGAACCGCTGTTGCAGGCCGCTAATAGCGATCGCGACGATGCGCAGG
CCGCCCGTGATGAGCTGGTGTCGATGCTGATGGATCGCCACGGCACCAGC
CGCGTTCTGTTCCGCAACACCCGTAACGGCGTCAAGGGGTTCCCGAAACG
TGAACTGCATACGGTAAAACTGCCGCTGCCGACCCAGTATCAGACCGCCA
TTAAGGTCTCCGGCATTATGGGCGCGCGTAAAAGCGCGGAAGATCGCGCC
CGCGATATGCTCTATCCGGAACAAATTTATCAGGAGTTCGAAGGCGATAC
CGGCACCTGGTGGAACTTCGACCCACGCGTTGAGTGGCTAATGGGCTATC
TGACCAGCCATCGTTCGCAAAAAGTGCTGGTGATCTGCGCCAAAGCGACC
ACCGCGTTACAGCTGGAGCAGGTGCTGCGCGAACGCGAAGGCATCCGCGC
CGCCGTGTTCCATGAGGGCATGTCGATTATCGAACGCGACCGCGCCGCCG
CCTGGTTCGCCGAAGAAGATACCGGCGCGCAGGTGCTGTTATGTTCCGAA
ATCGGCTCCGAAGGACGTAACTTCCAGTTTGCCAGCAATCTGGTGATGTT
CGACTTGCCGTTTAACCCGGATCTGCTGGAACAGCGTATTGGTCGTCTGG
ATCGCATCGGCCAGGCGCATGATATCCAGATCCACGTCCCGTACCTGGAA
AAAACCGCCCAGTCGGTGCTGGTTCGCTGGTATCACGAAGGGCTGGACGC
CTTTGAGCACACCTGTCCAACCGGCCGCGCGATTTATGATTCAGCCTACG
CCAGTCTGATTAACTATCTGGCCGCGCCTGAAGAAACCGACGGGTTTGAC
GATCTGATCAAATCCTGCCGCGAGCAACATGAAGCGCTAAAAGCCCAGTT
AGAACAGGGCCGCGACCGCCTGCTGGAGATCCACTCCAACGGTGGTGAAA
AAGCCCAACAGCTTGCACAAAGCATTGAAGAACAGGACGACGACACCAAC
CTGATTGCGTTCGCCATGAACCTGTTCGATATCGTCGGCATTAACCAGGA
CGATCGCGGCGACAACCTGATCGTGCTGACGCCGTCCGACCACATGTTGG
TGCCGGATTTCCCCGGCCTGCCGGAAGACGGCTGTACTATCACGTTTGAA
CGTGACGTAGCCCTGTCTCGCGAAGATGCGCAGTTTATTACCTGGGAACA
TCCGCTCATCCGTAACGGACTGGATCTGATCCTCTCCGGCGACACCGGCA
GCAGCACCATTTCGCTGTTGAAAAATAAAGCGCTGCCCGTCGGCACGCTG
CTGGTCGAACTGGTTTACGTCGTGGAAGCGCAGGCGCCGAAACAGCTACA
ACTGAACCGCTTCCTGCCGCCGACGCCGGTACGTATGCTGTTAGATAAAA
ACGGCAACAATCTGGCCGCCCAGGTCGAGTTTGAAACCTTCAACCGCCAG
CTCAGCGCCGTGAATCGCCACACCGGTAGCAAACTGGTGAACGCCGTTCA
ACAGGACGTCCACGCCATTTTGCAACTGGGCGAGACGCAGATTGAAAAGT
CCGCCAGAGCGCTGATTGATAACGCGCGCCGCGAGGCGGATGAAAAACTG
TCCGGGGAACTGTCGCGTCTGGAAGCGCTGCGCGCCGTCAACCCGAACAT
TCGCGACGACGAACTTGCCGCTATCGACAGCAACCGTCAGCAGGTGCTGG
AAAGCCTGAATCAGGCAGGCTGGCGTCTGGACGCGCTGCGTCTTATCGTC
GTCACGCACCAATAA
>Saintpaul_SARA29 
GTAGGTCGTCGCCACGCGCCGCGCGTACTGCTGGCGGATGAAGTGGGCTT
AGGTAAAACCATTGAAGCCGGGATGATTCTGCATCAACAGTTATTATCCG
GCGCGGCGGAACGCGTATTGATCATCGTGCCGGAAACCCTGCAACACCAG
TGGCTGGTAGAAATGCTGCGCCGTTTCAACCTGCGCTTCGCGCTGTTCGA
TGACGAACGCTATACCGAAGCGCAGCACGACGCGTATAACCCGTTTGAAA
CCGAACAACTGGTGATCTGTTCGCTGGATTTCGCCCGCCGTAATAAGCAG
CGTCTGGAACATTTGTGCGACGCCGAGTGGGATTTGCTGGTGGTCGACGA
AGCGCATCATCTGGTGTGGAGTACCGATGCGCCGAGCCGTGAATATATGA
CCATCGAACAGTTAGCTGAACGCGTGCCGGGCGTGCTGCTGCTGACCGCC
ACGCCAGAACAGCTGGGGATGGAAAGCCATTTCGCCCGTCTGCGCCTGCT
CGATCCGAACCGTTTCCACGATTTCGAACAGTTTGTCGAAGAACAGAAAA
ACTACCGCCCTGTCGCCGATGCGGTGGCCATGCTGCTGGCGGGCAATAAA
CTCAGCAACGACGAACTGAACAGGCTGGGCGATCTGATCGGCGAACAGGA
TATTGAACCGCTGTTACAGGCCGCTAATAGCGATCGCGACGACGCGCAGG
CCGCCCGTGATGAGCTGGTGTCGATGCTGATGGATCGCCACGGCACCAGC
CGCGTTCTGTTCCGCAACACCCGTAACGGCGTCAAGGGGTTCCCGAAACG
TGAACTGCATACGGTAAAACTGCCGCTGCCGACCCAGTATCAGACCGCCA
TTAAGGTCTCCGGCATTATGGGCGCGCGTAAAAGCGCGGAAGATCGCGCC
CGCGATATGCTCTATCCGGAACAAATTTATCAGGAGTTCGAAGGCGATAC
TGGCACCTGGTGGAACTTCGACCCACGCGTTGAGTGGCTAATGGGCTATC
TGACCAGCCATCGTTCGCAAAAAGTGCTGGTGATCTGCGCCAAAGCGACC
ACCGCGTTACAGCTGGAGCAGGTGCTGCGCGAACGCGAAGGCATCCGCGC
CGCCGTGTTCCATGAGGGCATGTCGATTATCGAACGCGACCGCGCCGCCG
CCTGGTTCGCCGAAGAAGATACCGGCGCGCAGGTGCTGTTATGTTCCGAA
ATCGGCTCCGAAGGACGTAACTTCCAGTTTGCCAGCAATCTGGTGATGTT
CGACTTGCCGTTTAACCCGGATCTGCTGGAACAGCGTATTGGTCGTCTGG
ATCGTATCGGCCAGGCGCATGATATCCAGATCCACGTCCCGTACCTGGAA
AAAACCGCCCAGTCGGTGCTGGTTCGCTGGTATCACGAAGGGCTGGACGC
CTTTGAGCACACCTGCCCGACCGGTCGCGCGATTTATGATTCAGCCTACG
CCAGTCTGATTAACTATCTGGCCGCGCCTGAAGAAACCGACGGGTTTGAC
GATCTGATCAAATCCTGCCGCGAGCAACATGAAGCGCTAAAAGCCCAGTT
AGAACAGGGCCGCGACCGCCTGCTGGAGATCCACTCCAACGGCGGAGAAA
AAGCCCAACAGCTCGCACAAAGCATTGAAGAACAGGACGACGACACCAAC
CTGATCGCGTTCGCCATGAACCTGTTCGATATCGTCGGCATTAACCAGGA
CGATCGCGGCGACAACCTGATCGTGCTGACGCCGTCCGACCACATGTTGG
TGCCGGATTTCCCCGGCCTGCCGGAAGACGGCTGTACTATCACGTTTGAA
CGTGACGTAGCCCTGTCTCGCGAAGATGCGCAGTTTATTACCTGGGAACA
TCCGCTCATCCGTAACGGACTGGATCTGATCCTCTCCGGCGATACCGGCA
GCAGCACCATTTCGCTGTTGAAAAATAAAGCGCTGCCAGTCGGCACGCTG
CTGGTCGAACTGGTTTACGTCGTGGAAGCGCAGGCGCCGAAACAGCTACA
ACTGAACCGCTTCCTGCCGCCGACGCCGGTACGTATGCTGTTAGATAAAA
ACGGCAACAATCTGGCCGCCCAGGTCGAGTTTGAAACCTTCAACCGTCAG
CTCAGCGCCGTGAATCGCCACACCGGTAGCAAACTGGTGAACGCCGTTCA
ACAGGACGTCCACGCCATTTTGCAACTGGGCGAGACGCAGATTGAAAAGT
CCGCCAGAGCGCTGATTGATAACGCGCGCCGCGAGGCGGATGAAAAACTG
TCCGGGGAACTGTCGCGTCTGGAAGCGCTGCGCGCCGTCAACCCGAACAT
TCGCGACGACGAACTTGCCGCTATCGACAGCAACCGTCAACAGGTACTGG
AAAGCCTGAATCAGGCAGGCTGGCGTCTGGACGCGCTGCGTCTTATCGTC
GTCACGCACCAATAA
>Schwarzengrund_SL480 
GTGGGTCGTCGCCACGCGCCGCGCGTACTGCTGGCGGATGAAGTGGGCTT
AGGTAAAACCATTGAAGCCGGGATGATTCTGCATCAACAGTTATTATCCG
GCGCGGCGGAACGCGTATTGATCATCGTTCCGGAAACCCTGCAACACCAG
TGGCTGGTAGAAATGCTGCGCCGTTTCAACCTGCGCTTCGCGCTGTTCGA
TGACGAACGCTATACCGAAGCGCAGCACGACGCGTATAACCCGTTTGAAA
CCGAACAACTGGTGATCTGCTCGCTGGATTTCGCCCGCCGTAATAAGCAG
CGTCTGGAACATTTGTGCGACGCCGAGTGGGATTTGCTGGTGGTCGACGA
AGCGCATCATCTGGTGTGGAGTACCGATGCGCCGAGCCGTGAATATATGG
CCATCGAACAGTTAGCTGAACGCGTACCGGGCGTGCTGCTGCTGACCGCC
ACGCCAGAACAACTGGGGATGGAAAGCCATTTCGCCCGTCTGCGCCTGCT
CGATCCGAACCGTTTCCACGATTTCGAACAGTTTGTCGAAGAACAGAAAA
ACTACCGCCCTGTCGCTGATGCGGTGGCCATGCTGCTGGCGGGCAATAAA
CTCAGCAACGACGAACTGAACAGGCTGGGCGATCTGATCGGCGAACAGGA
TATTGAACCGCTGTTGCAGGCCGCTAATAGCGATCGCGACGACGCGCAGG
CCGCCCGTGATGAGCTGGTGTCGATGCTGATGGATCGCCACGGCACCAGC
CGCGTTCTGTTCCGCAACACCCGTAACGGCGTCAAGGGGTTCCCGAAACG
TGAACTGCATACGGTAAAACTGCCGCTGCCGACCCAGTATCAGACCGCCA
TTAAGGTCTCCGGCATTATGGGCGCGCGTAAGAGCGCGGAAGATCGCGCC
CGCGATATGCTCTATCCGGAACAAATTTATCAGGAGTTCGAAGGCGATAC
CGGCACCTGGTGGAACTTCGACCCACGCGTTGAGTGGCTAATGGGCTATC
TGACCAGCCATCGTTCGCAAAAAGTGCTGGTGATCTGCGCTAAGGCGACC
ACCGCGTTACAGCTGGAGCAGGTGCTGCGCGAACGCGAAGGCATCCGCGC
CGCCGTGTTCCATGAGGGCATGTCGATTATCGAACGCGACCGCGCCGCCG
CCTGGTTCGCCGAAGAAGATACCGGCGCGCAGGTGCTGTTATGTTCTGAA
ATCGGCTCCGAAGGACGTAACTTCCAGTTTGCCAGCAATCTGGTGATGTT
CGACTTGCCGTTTAACCCGGATCTGCTGGAACAGCGTATTGGTCGTCTGG
ATCGTATCGGCCAGGCGCATGATATCCAGATCCACGTCCCGTACCTGGAA
AAAACCGCCCAGTCGGTGCTGGTTCGCTGGTATCACGAAGGGCTGGACGC
CTTTGAGCACACCTGCCCGACCGGTCGCGCGATTTATGATTCAGCCTACG
CCAGTCTGATTAACTATCTGGCCGCGCCTGAAGAAACCGACGGGTTTGAC
GATCTGATCAAATCCTGCCGCGAACAGCATGAAGCGCTAAAAGCCCAGTT
AGAACAGGGCCGCGACCGCCTGCTGGAGATCCACTCCAACGGCGGAGAAA
AAGCCCAACAGCTCGCACAAAGCATTGAAGAACAGGACGACGACACCAAC
CTGATCGCGTTCGCCATGAACCTGTTCGATATCGTCGGCATTAACCAGGA
CGATCGCGGCGACAACCTGATCGTGCTGACGCCGTCCGACCACATGTTGG
TGCCGGATTTCCCCGGCCTGCCGGAAGACGGCTGTACTATCACGTTTGAA
CGTGACGTAGCCCTGTCTCGCGAAGATGCGCAGTTTATTACCTGGGAACA
TCCGCTCATCCGTAACGGACTGGATCTGATCCTCTCCGGCGATACCGGCA
GCAGCACCATTTCGCTGTTGAAAAATAAAGCGCTGCCCGTCGGCACGCTG
CTGGTCGAACTGGTTTACGTCGTGGAAGCGCAGGCGCCGAAACAGCTACA
ACTGAACCGCTTCCTGCCGCCGACGCCGGTACGTATGCTGTTAGATAAAA
ACGGCAACAATCTGGCCGCCCAGGTCGAGTTTGAAACCTTCAACCGTCAG
CTCAGCGCCGTGAATCGCCACACCGGCAGCAAACTGGTGAACGCCGTGCA
ACAGGACGTCCACGCCATTTTGCAACTGGGCGAGACGCAGATTGAAAAGT
CCGCCAGAGCGCTGATTGATAACGCGCGTCGCGAGGCGGATGAAAAACTG
TCCGGGGAACTGTCGCGTCTGGAAGCGCTGCGCGCCGTCAACCCGAACAT
TCGCGACGACGAACTTGCCGCTATCGACAGTAACCGTCAGCAGGTGCTGG
AAAGCCTGAATCAGGCAGGCTGGCGTCTGGACGCGCTGCGTCTTATCGTC
GTCACGCACCAATAA
>Tennessee 
GTGGGGCGTCGCCACGCGCCGCGCGTACTGCTGGCGGATGAAGTGGGCTT
AGGTAAAACCATTGAAGCCGGGATGATTCTGCATCAACAGTTATTATCCG
GCGCGGCGGAACGCGTATTGATCATCGTTCCGGAAACCCTGCAACACCAG
TGGCTGGTAGAAATGCTGCGCCGTTTCAACCTGCGCTTCGCGCTGTTCGA
TGACGAACGCTATACCGAAGCGCAGCACGACGCGTATAACCCGTTTGAAA
CCGAACAACTGGTGATCTGCTCGCTGGATTTCGCCCGCCGTAATAAGCAG
CGTCTGGAACATTTGTGCGACGCCGAGTGGGATCTGCTGGTGGTCGACGA
AGCGCATCATCTGGTGTGGAGTACCGATGCGCCGAGCCGTGAATATATGG
CCATCGAACAGTTAGCTGAACGCGTACCGGGCGTGCTGCTGCTGACCGCC
ACGCCAGAACAGCTGGGGATGGAAAGCCATTTCGCCCGTCTGCGCCTGCT
CGATCCGAACCGTTTCCACGATTTCGAACAGTTTGTCGAAGAACAGAAAA
ACTACCGCCCTGTCGCCGATGCGGTGGCCATGCTGCTGGCGGGCAATAAA
CTCAGCAACGACGAACTGAACAGGCTGGGCGATCTGATCGGCGAACAGGA
TATTGAACCGCTGTTGCAGGCCGCTAATAGCGATCGCGACGATGCGCAGG
CCGCCCGTGATGAGCTGGTGTCGATGCTGATGGATCGCCACGGCACCAGC
CGCGTTCTGTTCCGCAACACCCGTAACGGCGTCAAGGGGTTCCCGAAACG
TGAACTGCATACGGTAAAACTGCCGCTGCCGACCCAGTATCAGACCGCCA
TTAAGGTCTCCGGCATTATGGGCGCGCGTAAAAGCGCGGAAGATCGCGCC
CGCGATATGCTCTATCCGGAACAAATTTATCAGGAGTTCGAAGGCGATAC
CGGCACCTGGTGGAACTTCGACCCACGCGTTGAGTGGCTAATGGGCTATC
TGACCAGCCATCGTTCGCAAAAAGTGCTGGTGATCTGCGCCAAAGCGACC
ACCGCGTTACAGCTGGAGCAGGTGCTGCGCGAACGCGAAGGCATCCGCGC
CGCCGTGTTCCATGAGGGCATGTCGATTATCGAACGCGACCGCGCCGCCG
CCTGGTTCGCCGAAGAAGATACCGGCGCGCAGGTGCTGTTATGTTCCGAA
ATCGGCTCCGAAGGACGTAACTTCCAGTTTGCCAGCAATCTGGTGATGTT
CGACTTGCCGTTTAACCCGGATCTGCTGGAACAGCGTATTGGTCGTCTGG
ATCGTATCGGCCAGACGCATGATATCCAGATCCACGTCCCGTACCTGGAA
AAAACCGCCCAGTCGGTGCTGGTTCGCTGGTATCACGAAGGGCTGGACGC
CTTTGAGCACACCTGCCCGACCGGTCGCGCGATTTATGATTCAGCCTACG
CCAGTCTGATTAACTATCTGGCCGCGCCTGAAGAAACCGACGGGTTTGAC
GATCTGATCAAATCCTGCCGCGAACAACATGAAGCGCTAAAAGCCCAGTT
AGAACAGGGCCGCGACCGCCTGCTGGAGATCCACTCCAACGGTGGTGAAA
AAGCCCAACAGCTTGCACAAAGCATTGAAGAACAGGACGACGACACCAAC
CTGATCGCGTTCGCCATGAACCTGTTCGATATCGTCGGCATTAACCAGGA
TGATCGCGGCGACAACCTGATCGTGCTGACGCCGTCCGACCACATGTTGG
TGCCGGATTTCCCCGGCCTGCCGGAAGACGGCTGTACTATCACGTTTGAA
CGTGACGTAGCCCTGTCTCGCGAAGATGCGCAGTTTATTACCTGGGAACA
TCCGCTCATCCGTAACGGACTGGATCTGATCCTCTCCGGCGACACCGGCA
GCAGCACCATTTCGCTGTTGAAAAATAAAGCGCTGCCCGTCGGCACGCTG
CTGGTCGAACTGGTTTACGTCGTGGAAGCGCAGGCGCCGAAACAGCTACA
ACTGAACCGCTTCCTGCCGCCGACGCCGGTACGTATGCTGTTAGATAAAA
ACGGCAACAATCTGGCCGCCCAGGTCGAGTTTGAAACCTTCAACCGCCAG
CTCAGCGCCGTGAATCGCCACACCGGCAGCAAACTGGTGAACGCCGTGCA
ACAGGACGTCCACGCCATTTTGCAACTGGGCGAGACGCAGATTGAAAAGT
CCGCCAGAGCGCTGATTGATAACGCGCGTCGCGAGGCGGATGAAAAACTG
TCCGGGGAACTGTCGCGTCTGGAAGCGCTGCGCGCCGTCAACCCGAACAT
TCGCGACGACGAACTTGCCGCTATCGACAGTAACCGTCAGCAGGTACTGG
AAAGCCTGAATCAGGCAGGCTGGCGTCTGGACGCGCTGCGTCTTATCGTC
GTCACGCACCAATAA
>Typhimurium_14028S 
GTAGGTCGTCGCCACGCGCCGCGCGTACTGCTGGCGGATGAAGTGGGCTT
AGGTAAAACCATTGAAGCCGGGATGATTCTGCATCAACAGTTATTATCCG
GCGCGGCGGAACGCGTATTGATCATCGTTCCGGAAACCCTGCAACACCAG
TGGCTGGTAGAAATGCTGCGCCGTTTCAACCTGCGCTTCGCGCTGTTCGA
TGACGAACGCTATACCGAAGCGCAGCACGACGCGTATAACCCGTTTGAAA
CCGAACAACTGGTGATCTGCTCGCTGGATTTCGCCCGCCGTAATAAGCAG
CGTCTGGAACATTTGTGCGACGCCGAGTGGGATCTGCTGGTGGTCGACGA
AGCGCATCATCTGGTGTGGAGTACCGATGCGCCGAGCCGTGAATATATGG
CCATCGAACAGTTAGCTGAACGCGTACCGGGCGTGCTGCTGCTGACCGCC
ACGCCAGAACAGCTGGGGATGGAAAGCCATTTCGCCCGTCTGCGCCTGCT
GGATCCGAACCGTTTCCACGATTTCGAACAGTTTGTCGAAGAACAGAAAA
ACTACCGACCTGTCGCCGATGCGGTGGCCATGCTGCTGGCGGGCAATAAA
CTCAGCAACGACGAACTGAACAGGCTGGGCGATCTGATCGGCGAACAGGA
TATTGAACCGCTGTTGCAGGCCGCTAATAGCGATCGCGACGATGCGCAGG
CCGCCCGTGATGAGCTGGTGTCGATGCTGATGGATCGCCACGGCACCAGC
CGCGTTCTGTTCCGCAACACCCGTAACGGCGTCAAGGGGTTCCCGAAACG
TGAACTGCATACGGTAAAACTGCCGCTGCCGACCCAGTATCAGACCGCCA
TTAAGGTCTCCGGCATTATGGGCGCGCGTAAAAGCCCGGAAGATCGCGCC
CGCGATATGCTCTATCCGGAACAAATTTATCAGGAGTTCGAAGGCGATAC
CGGCACCTGGTGGAACTTCGACCCACGCGTTGAGTGGCTAATGGGCTATC
TGACCAGCCATCGTTCGCAAAAAGTGCTGGTGATCTGCGCCAAAGCGACC
ACCGCGTTACAGCTGGAGCAGGTGCTGCGCGAACGCGAAGGCATCCGCGC
CGCCGTGTTCCATGAGGGCATGTCGATTATCGAACGCGACCGCGCCGCCG
CCTGGTTCGCCGAAGAAGATACCGGCGCGCAGGTGCTGTTATGTTCCGAA
ATCGGCTCCGAAGGACGTAACTTCCAGTTTGCCAGCAATCTGGTGATGTT
CGACTTGCCGTTTAACCCGGATCTGCTGGAACAGCGTATTGGTCGTCTGG
ATCGCATCGGCCAGGCGCATGATATCCAGATCCACGTCCCGTACCTGGAA
AAAACCGCCCAGTCGGTGCTGGTTCGCTGGTATCACGAAGGGCTGGACGC
CTTTGAGCACACCTGTCCAACCGGCCGCGCGATTTATGATTCAGCCTACG
CCAGTCTGATTAACTATCTGGCCGCGCCTGAAGAAACCGACGGGTTTGAC
GATCTGATCAAATCCTGCCGCGAGCAACATGAAGCGCTAAAAGCCCAGTT
AGAACAGGGCCGCGACCGCCTGCTGGAGATCCACTCCAACGGTGGTGAAA
AAGCCCAACAGCTTGCACAAAGCATTGAAGAACAGGACGACGACACCAAC
CTGATTGCGTTCGCCATGAACCTGTTCGATATCGTCGGCATTAACCAGGA
CGATCGCGGCGACAACCTGATCGTGCTGACGCCGTCCGACCACATGTTGG
TGCCGGATTTCCCCGGCCTGCCGGAAGACGGCTGTACTATCACGTTTGAA
CGTGACGTAGCCCTGTCTCGCGAAGATGCGCAGTTTATTACCTGGGAACA
TCCGCTCATCCGTAACGGACTGGATCTGATCCTCTCCGGCGACACCGGCA
GCAGCACCATTTCGCTGTTGAAAAATAAAGCGCTGCCCGTCGGCACGCTG
CTGGTCGAACTGGTTTACGTCGTGGAAGCGCAGGCGCCGAAACAGCTACA
ACTGAACCGCTTCCTGCCGCCGACGCCGGTACGTATGCTGTTAGATAAAA
ACGGCAACAATCTGGCCGCCCAGGTCGAGTTTGAAACCTTCAACCGCCAG
CTCAGCGCCGTGAATCGCCACACCGGTAGCAAACTGGTGAACGCCGTTCA
ACAGGACGTCCACGCCATTTTGCAACTGGGCGAGACGCAGATTGAAAAGT
CCGCCAGAGCGCTGATTGATAACGCGCGCCGCGAGGCGGATGAAAAACTG
TCCGGGGAACTGTCGCGTCTGGAAGCGCTGCGCGCCGTCAACCCGAACAT
TCGCGACGACGAACTTGCCGCTATCGACAGCAACCGTCAGCAGGTGCTGG
AAAGCCTGAATCAGGCAGGCTGGCGTCTGGACGCGCTGCGTCTTATCGTC
GTCACGCACCAATAA
>Typhimurium_D23580 
GTAGGTCGTCGCCACGCGCCGCGCGTACTGCTGGCGGATGAAGTGGGCTT
AGGTAAAACCATTGAAGCCGGGATGATTCTGCATCAACAGTTATTATCCG
GCGCGGCGGAACGCGTATTGATCATCGTTCCGGAAACCCTGCAACACCAG
TGGCTGGTAGAAATGCTGCGCCGTTTCAACCTGCGCTTCGCGCTGTTCGA
TGACGAACGCTATACCGAAGCGCAGCACGACGCGTATAACCCGTTTGAAA
CCGAACAACTGGTGATCTGCTCGCTGGATTTCGCCCGCCGTAATAAGCAG
CGTCTGGAACATTTGTGCGACGCCGAGTGGGATCTGCTGGTGGTCGACGA
AGCGCATCATCTGGTGTGGAGTACCGATGCGCCGAGCCGTGAATATATGG
CCATCGAACAGTTAGCTGAACGCGTACCGGGCGTGCTGCTGCTGACCGCC
ACGCCAGAACAGCTGGGGATGGAAAGCCATTTCGCCCGTCTGCGCCTGCT
GGATCCGAACCGTTTCCACGATTTCGAACAGTTTGTCGAAGAACAGAAAA
ACTACCGACCTGTCGCCGATGCGGTGGCCATGCTGCTGGCGGGCAATAAA
CTCAGCAACGACGAACTGAACAGGCTGGGCGATCTGATCGGCGAACAGGA
TATTGAACCGCTGTTGCAGGCCGCTAATAGCGATCGCGACGATGCGCAGG
CCGCCCGTGATGAGCTGGTGTCGATGCTGATGGATCGCCACGGCACCAGC
CGCGTTCTGTTCCGCAACACCCGTAACGGCGTCAAGGGGTTCCCGAAACG
TGAACTGCATACGGTAAAACTGCCGCTGCCGACCCAGTATCAGACCGCCA
TTAAGGTCTCCGGCATTATGGGCGCGCGTAAAAGCCCGGAAGATCGCGCC
CGCGATATGCTCTATCCGGAACAAATTTATCAGGAGTTCGAAGGCGATAC
CGGCACCTGGTGGAACTTCGACCCACGCGTTGAGTGGCTAATGGGCTATC
TGACCAGCCATCGTTCGCAAAAAGTGCTGGTGATCTGCGCCAAAGCGACC
ACCGCGTTACAGCTGGAGCAGGTGCTGCGCGAACGCGAAGGCATCCGCGC
CGCCGTGTTCCATGAGGGCATGTCGATTATCGAACGCGACCGCGCCGCCG
CCTGGTTCGCCGAAGAAGATACCGGCGCGCAGGTGCTGTTATGTTCCGAA
ATCGGCTCCGAAGGACGTAACTTCCAGTTTGCCAGCAATCTGGTGATGTT
CGACTTGCCGTTTAACCCGGATCTGCTGGAACAGCGTATTGGTCGTCTGG
ATCGCATCGGCCAGGCGCATGATATCCAGATCCACGTCCCGTACCTGGAA
AAAACCGCCCAGTCGGTGCTGGTTCGCTGGTATCACGAAGGGCTGGACGC
CTTTGAGCACACCTGTCCAACCGGCCGCGCGATTTATGATTCAGCCTACG
CCAGTCTGATTAACTATCTGGCCGCGCCTGAAGAAACCGACGGGTTTGAC
GATCTGATCAAATCCTGCCGCGAGCAACATGAAGCGCTAAAAGCCCAGTT
AGAACAGGGCCGCGACCGCCTGCTGGAGATCCACTCCAACGGTGGTGAAA
AAGCCCAACAGCTTGCACAAAGCATTGAAGAACAGGACGACGACACCAAC
CTGATTGCGTTCGCCATGAACCTGTTCGATATCGTCGGCATTAACCAGGA
CGATCGCGGCGACAACCTGATCGTGCTGACGCCGTCCGACCACATGTTGG
TGCCGGATTTCCCCGGCCTGCCGGAAGACGGCTGTACTATCACGTTTGAA
CGTGACGTAGCCCTGTCTCGCGAAGATGCGCAGTTTATTACCTGGGAACA
TCCGCTCATCCGTAACGGACTGGATCTGATCCTCTCCGGCGACACCGGCA
GCAGCACCATTTCGCTGTTGAAAAATAAAGCGCTGCCCGTCGGCACGCTG
CTGGTCGAACTGGTTTACGTCGTGGAAGCGCAGGCGCCGAAACAGCTACA
ACTGAACCGCTTCCTGCCGCCGACGCCGGTACGTATGCTGTTAGATAAAA
ACGGCAACAATCTGGCCGCCCAGGTCGAGTTTGAAACCTTCAACCGCCAG
CTCAGCGCCGTGAATCGCCACACCGGTAGCAAACTGGTGAACGCCGTTCA
ACAGGACGTCCACGCCATTTTGCAACTGGGCGAGACGCAGATTGAAAAGT
CCGCCAGAGCGCTGATTGATAACGCGCGCCGCGAGGCGGATGAAAAACTG
TCCGGGGAACTGTCGCGTCTGGAAGCGCTGCGCGCCGTCAACCCGAACAT
TCGCGACGACGAACTTGCCGCTATCGACAGCAACCGTCAGCAGGTGCTGG
AAAGCCTGAATCAGGCAGGCTGGCGTCTGGACGCGCTGCGTCTTATCGTC
GTCACGCACCAATAA
>Typhimurium_DT104 
GTAGGTCGTCGCCACGCGCCGCGCGTACTGCTGGCGGATGAAGTGGGCTT
AGGTAAAACCATTGAAGCCGGGATGATTCTGCATCAACAGTTATTATCCG
GCGCGGCGGAACGCGTATTGATCATCGTTCCGGAAACCCTGCAACACCAG
TGGCTGGTAGAAATGCTGCGCCGTTTCAACCTGCGCTTCGCGCTGTTCGA
TGACGAACGCTATACCGAAGCGCAGCACGACGCGTATAACCCGTTTGAAA
CCGAACAACTGGTGATCTGCTCGCTGGATTTCGCCCGCCGTAATAAGCAG
CGTCTGGAACATTTGTGCGACGCCGAGTGGGATCTGCTGGTGGTCGACGA
AGCGCATCATCTGGTGTGGAGTACCGATGCGCCGAGCCGTGAATATATGG
CCATCGAACAGTTAGCTGAACGCGTACCGGGCGTGCTGCTGCTGACCGCC
ACGCCAGAACAGCTGGGGATGGAAAGCCATTTCGCCCGTCTGCGCCTGCT
GGATCCGAACCGTTTCCACGATTTCGAACAGTTTGTCGAAGAACAGAAAA
ACTACCGACCTGTCGCCGATGCGGTGGCCATGCTGCTGGCGGGCAATAAA
CTCAGCAACGACGAACTGAACAGGCTGGGCGATCTGATCGGCGAACAGGA
TATTGAACCGCTGTTGCAGGCCGCTAATAGCGATCGCGACGATGCGCAGG
CCGCCCGTGATGAGCTGGTGTCGATGCTGATGGATCGCCACGGCACCAGC
CGCGTTCTGTTCCGCAACACCCGTAACGGCGTCAAGGGGTTCCCGAAACG
TGAACTGCATACGGTAAAACTGCCGCTGCCGACCCAGTATCAGACCGCCA
TTAAGGTCTCCGGCATTATGGGCGCGCGTAAAAGCCCGGAAGATCGCGCC
CGCGATATGCTCTATCCGGAACAAATTTATCAGGAGTTCGAAGGCGATAC
CGGCACCTGGTGGAACTTCGACCCACGCGTTGAGTGGCTAATGGGCTATC
TGACCAGCCATCGTTCGCAAAAAGTGCTGGTGATCTGCGCCAAAGCGACC
ACCGCGTTACAGCTGGAGCAGGTGCTGCGCGAACGCGAAGGCATCCGCGC
CGCCGTGTTCCATGAGGGCATGTCGATTATCGAACGCGACCGCGCCGCCG
CCTGGTTCGCCGAAGAAGATACCGGCGCGCAGGTGCTGTTATGTTCCGAA
ATCGGCTCCGAAGGACGTAACTTCCAGTTTGCCAGCAATCTGGTGATGTT
CGACTTGCCGTTTAACCCGGATCTGCTGGAACAGCGTATTGGTCGTCTGG
ATCGCATCGGCCAGGCGCATGATATCCAGATCCACGTCCCGTACCTGGAA
AAAACCGCCCAGTCGGTGCTGGTTCGCTGGTATCACGAAGGGCTGGACGC
CTTTGAGCACACCTGTCCAACCGGCCGCGCGATTTATGATTCAGCCTACG
CCAGTCTGATTAACTATCTGGCCGCGCCTGAAGAAACCGACGGGTTTGAC
GATCTGATCAAATCCTGCCGCGAGCAACATGAAGCGCTAAAAGCCCAGTT
AGAACAGGGCCGCGACCGCCTGCTGGAGATCCACTCCAACGGTGGTGAAA
AAGCCCAACAGCTTGCACAAAGCATTGAAGAACAGGACGACGACACCAAC
CTGATTGCGTTCGCCATGAACCTGTTCGATATCGTCGGCATTAACCAGGA
CGATCGCGGCGACAACCTGATCGTGCTGACGCCGTCCGACCACATGTTGG
TGCCGGATTTCCCCGGCCTGCCGGAAGACGGCTGTACTATCACGTTTGAA
CGTGACGTAGCCCTGTCTCGCGAAGATGCGCAGTTTATTACCTGGGAACA
TCCGCTCATCCGTAACGGACTGGATCTGATCCTCTCCGGCGACACCGGCA
GCAGCACCATTTCGCTGTTGAAAAATAAAGCGCTGCCCGTCGGCACGCTG
CTGGTCGAACTGGTTTACGTCGTGGAAGCGCAGGCGCCGAAACAGCTACA
ACTGAACCGCTTCCTGCCGCCGACGCCGGTACGTATGCTGTTAGATAAAA
ACGGCAACAATCTGGCCGCCCAGGTCGAGTTTGAAACCTTCAACCGCCAG
CTCAGCGCCGTGAATCGCCACACCGGTAGCAAACTGGTGAACGCCGTTCA
ACAGGACGTCCACGCCATTTTGCAACTGGGCGAGACGCAGATTGAAAAGT
CCGCCAGAGCGCTGATTGATAACGCGCGCCGCGAGGCGGATGAAAAACTG
TCCGGGGAACTGTCGCGTCTGGAAGCGCTGCGCGCCGTCAACCCGAACAT
TCGCGACGACGAACTTGCCGCTATCGACAGCAACCGTCAGCAGGTGCTGG
AAAGCCTGAATCAGGCAGGCTGGCGTCTGGACGCGCTGCGTCTTATCGTC
GTCACGCACCAATAA
>Typhimurium_SL1344 
GTAGGTCGTCGCCACGCGCCGCGCGTACTGCTGGCGGATGAAGTGGGCTT
AGGTAAAACCATTGAAGCCGGGATGATTCTGCATCAACAGTTATTATCCG
GCGCGGCGGAACGCGTATTGATCATCGTTCCGGAAACCCTGCAACACCAG
TGGCTGGTAGAAATGCTGCGCCGTTTCAACCTGCGCTTCGCGCTGTTCGA
TGACGAACGCTATACCGAAGCGCAGCACGACGCGTATAACCCGTTTGAAA
CCGAACAACTGGTGATCTGCTCGCTGGATTTCGCCCGCCGTAATAAGCAG
CGTCTGGAACATTTGTGCGACGCCGAGTGGGATCTGCTGGTGGTCGACGA
AGCGCATCATCTGGTGTGGAGTACCGATGCGCCGAGCCGTGAATATATGG
CCATCGAACAGTTAGCTGAACGCGTACCGGGCGTGCTGCTGCTGACCGCC
ACGCCAGAACAGCTGGGGATGGAAAGCCATTTCGCCCGTCTGCGCCTGCT
GGATCCGAACCGTTTCCACGATTTCGAACAGTTTGTCGAAGAACAGAAAA
ACTACCGACCTGTCGCCGATGCGGTGGCCATGCTGCTGGCGGGCAATAAA
CTCAGCAACGACGAACTGAACAGGCTGGGCGATCTGATCGGCGAACAGGA
TATTGAACCGCTGTTGCAGGCCGCTAATAGCGATCGCGACGATGCGCAGG
CCGCCCGTGATGAGCTGGTGTCGATGCTGATGGATCGCCACGGCACCAGC
CGCGTTCTGTTCCGCAACACCCGTAACGGCGTCAAGGGGTTCCCGAAACG
TGAACTGCATACGGTAAAACTGCCGCTGCCGACCCAGTATCAGACCGCCA
TTAAGGTCTCCGGCATTATGGGCGCGCGTAAAAGCCCGGAAGATCGCGCC
CGCGATATGCTCTATCCGGAACAAATTTATCAGGAGTTCGAAGGCGATAC
CGGCACCTGGTGGAACTTCGACCCACGCGTTGAGTGGCTAATGGGCTATC
TGACCAGCCATCGTTCGCAAAAAGTGCTGGTGATCTGCGCCAAAGCGACC
ACCGCGTTACAGCTGGAGCAGGTGCTGCGCGAACGCGAAGGCATCCGCGC
CGCCGTGTTCCATGAGGGCATGTCGATTATCGAACGCGACCGCGCCGCCG
CCTGGTTCGCCGAAGAAGATACCGGCGCGCAGGTGCTGTTATGTTCCGAA
ATCGGCTCCGAAGGACGTAACTTCCAGTTTGCCAGCAATCTGGTGATGTT
CGACTTGCCGTTTAACCCGGATCTGCTGGAACAGCGTATTGGTCGTCTGG
ATCGCATCGGCCAGGCGCATGATATCCAGATCCACGTCCCGTACCTGGAA
AAAACCGCCCAGTCGGTGCTGGTTCGCTGGTATCACGAAGGGCTGGACGC
CTTTGAGCACACCTGTCCAACCGGCCGCGCGATTTATGATTCAGCCTACG
CCAGTCTGATTAACTATCTGGCCGCGCCTGAAGAAACCGACGGGTTTGAC
GATCTGATCAAATCCTGCCGCGAGCAACATGAAGCGCTAAAAGCCCAGTT
AGAACAGGGCCGCGACCGCCTGCTGGAGATCCACTCCAACGGTGGTGAAA
AAGCCCAACAGCTTGCACAAAGCATTGAAGAACAGGACGACGACACCAAC
CTGATTGCGTTCGCCATGAACCTGTTCGATATCGTCGGCATTAACCAGGA
CGATCGCGGCGACAACCTGATCGTGCTGACGCCGTCCGACCACATGTTGG
TGCCGGATTTCCCCGGCCTGCCGGAAGACGGCTGTACTATCACGTTTGAA
CGTGACGTAGCCCTGTCTCGCGAAGATGCGCAGTTTATTACCTGGGAACA
TCCGCTCATCCGTAACGGACTGGATCTGATCCTCTCCGGCGACACCGGCA
GCAGCACCATTTCGCTGTTGAAAAATAAAGCGCTGCCCGTCGGCACGCTG
CTGGTCGAACTGGTTTACGTCGTGGAAGCGCAGGCGCCGAAACAGCTACA
ACTGAACCGCTTCCTGCCGCCGACGCCGGTACGTATGCTGTTAGATAAAA
ACGGCAACAATCTGGCCGCCCAGGTCGAGTTTGAAACCTTCAACCGCCAG
CTCAGCGCCGTGAATCGCCACACCGGTAGCAAACTGGTGAACGCCGTTCA
ACAGGACGTCCACGCCATTTTGCAACTGGGCGAGACGCAGATTGAAAAGT
CCGCCAGAGCGCTGATTGATAACGCGCGCCGCGAGGCGGATGAAAAACTG
TCCGGGGAACTGTCGCGTCTGGAAGCGCTGCGCGCCGTCAACCCGAACAT
TCGCGACGACGAACTTGCCGCTATCGACAGCAACCGTCAGCAGGTGCTGG
AAAGCCTGAATCAGGCAGGCTGGCGTCTGGACGCGCTGCGTCTTATCGTC
GTCACGCACCAATAA
>Virchow 
GTGGGTCGCCGCCACGCGCCGCGCGTACTGCTGGCGGATGAAGTGGGCTT
AGGTAAAACCATTGAAGCCGGGATGATTCTGCATCAACAGTTATTATCCG
GCGCGGCGGAACGCGTATTGATCATCGTGCCGGAAACCCTGCAACACCAG
TGGCTGGTAGAAATGCTGCGCCGTTTCAACCTGCGCTTCGCGCTGTTCGA
TGACGAACGCTATACCGAAGCGCAGCACGACGCGTATAACCCGTTTGAAA
CCGAACAACTGGTGATCTGTTCGCTGGATTTCGCCCGCCGTAATAAGCAG
CGTCTGGAACATTTGTGCGACGCCGAGTGGGATTTGCTGGTGGTCGACGA
AGCGCATCATCTGGTGTGGAGTACCGATGCGCCGAGCCGTGAATATATGA
CCATCGAACAGTTAGCTGAACGCGTGCCGGGCGTGCTGCTGCTGACCGCC
ACGCCAGAACAGCTGGGGATGGAAAGCCATTTCGCCCGTCTGCGCCTGCT
CGATCCGAACCGTTTCCACGATTTCGAACAGTTTGTCGAAGAACAGAAAA
ACTACCGCCCTGTCGCCGATGCGGTGGCCATGCTGCTGGCGGGCAATAAA
CTCAGCAACGACGAACTGAACAGGCTGGGCGATCTGATCGGCGAACAGGA
TATTGAACCGCTGTTACAGGCCGCTAATAGCGATCGCGACGACGCGCAGG
CCGCCCGTGATGAGCTGGTGTCGATGCTGATGGATCGCCACGGCACCAGC
CGCGTTCTGTTCCGCAACACCCGTAACGGCGTCAAGGGGTTCCCGAAACG
TGAACTGCATACGGTAAAACTGCCGCTGCCGACCCAGTATCAGACCGCCA
TTAAGGTCTCCGGCATTATGGGCGCGCGTAAAAGCGCGGAAGATCGCGCC
CGCGATATGCTCTATCCGGAACAAATTTATCAGGAGTTCGAAGGCGATAC
CGGCACCTGGTGGAACTTCGACCCACGCGTTGAGTGGCTAATGGGCTATC
TGACCAGCCATCGTTCGCAAAAAGTGCTGGTGATCTGCGCCAAAGCGACC
ACCGCGTTACAGCTGGAGCAGGTGCTGCGCGAACGCGAAGGCATCCGCGC
CGCCGTGTTCCATGAAGGCATGTCGATTATCGAACGCGACCGCGCCGCCG
CCTGGTTCGCCGAAGAAGATACCGGCGCGCAGGTACTGTTATGTTCCGAA
ATCGGCTCTGAAGGACGTAACTTCCAGTTTGCCAGCAATCTGGTGATGTT
CGACTTGCCGTTTAACCCGGATCTGCTGGAACAGCGTATTGGTCGTCTGG
ATCGTATCGGCCAGGCGCATGATATCCAGATCCACGTCCCGTACCTGGAA
AAAACCGCCCAGTCGGTGCTGGTTCGCTGGTATCACGAAGGGCTGGACGC
CTTTGAGCACACCTGCCCGACCGGTCGCGCGATTTATGATTCAGCCTACG
CCAGTCTGATTAACTATCTGGCCGCGCCTGAAGAAACCGACGGGTTTGAC
GATCTGATCAAATCCTGCCGCGAGCAACATGAAGCGCTAAAAGCCCAGTT
AGAACAGGGCCGCGACCGCCTGCTGGAGATCCACTCCAACGGTGGTGAAA
AAGCCCAACAACTCGCACAAAGCATTGAAGAACAGGACGACGACACCAAC
CTGATCGCGTTCGCCATGAACCTGTTCGATATCGTCGGCATTAACCAGGA
CGATCGCGGCGACAACCTGATCGTGCTGACGCCGTCCGACCACATGTTGG
TGCCGGATTTTCCCGGCCTGCCGGAAGACGGCTGTACTATCACGTTCGAA
CGTGACGTAGCCCTGTCTCGCGAAGATGCGCAGTTTATTACCTGGGAACA
TCCGCTCATCCGTAACGGACTGGATCTGATCCTCTCCGGCGATACCGGCA
GCAGCACCATTTCGCTGTTGAAAAATAAAGCGCTGCCAGTCGGCACGCTG
CTGGTCGAACTGGTTTACGTCGTGGAAGCGCAGGCGCCGAAACAGCTACA
ACTGAACCGCTTCCTGCCGCCGACGCCGGTACGTATGCTGTTAGATAAAA
ACGGCAACAATCTGGCCGCCCAGGTCGAGTTTGAAACCTTCAACCGTCAG
CTCAGCGCCGTGAATCGCCACACCGGCAGCAAACTGGTTAACGCCGTGCA
ACAGGACGTCCATGCCATTTTGCAACTGGGCGAGACGCAGATTGAAAAGT
CCGCCAGAGCGCTGATTGATAACGCGCGTCGCGAGGCGGATGAAAAACTG
TCCGGGGAACTGTCGCGTCTGGAAGCGCTGCGCGCCGTCAACCCGAACAT
TCGCGACGACGAACTTGCCGCTATCGACAGCAACCGTCAGCAGGTGCTGG
AAAGCCTGAATCAGGCAGGCTGGCGTCTGGACGCGCTGCGTCTTATCGTC
GTCACGCACCAATAA
>Weltevreden 
GTGGGTCGTCGCCATGCGCCGCGCGTACTGCTGGCGGATGAGGTGGGCTT
AGGTAAAACCATTGAAGCCGGGATGATTCTGCATCAACAGTTATTATCCG
GCGCGGCGGAACGCGTATTGATCATTGTTCCGGAAACCCTGCAACACCAG
TGGCTGGTAGAAATGCTGCGCCGTTTCAACCTGCGCTTCGCGCTGTTCGA
TGACGAACGCTATACCGAAGCGCAGCACGACGCGTATAACCCGTTTGAAA
CCGAGCAACTGGTGATCTGCTCGCTGGATTTCGCCCGCCGTAATAAGCAG
CGTCTGGAACATTTGTGCGACGCCGAGTGGGATTTGCTGGTGGTCGACGA
AGCGCATCATCTGGTGTGGAGCACCGATGCGCCGAGCCGTGAATATATGG
CCATCGAACAATTAGCTGAACGCGTACCGGGCGTGCTGCTGCTGACCGCC
ACGCCAGAACAGCTGGGGATGGAAAGCCATTTCGCCCGTCTGCGCCTGCT
CGATCCGAACCGTTTCCACGATTTCGAACAGTTTGTCGAAGAACAGAAAA
ACTACCGCCCTGTCGCTGATGCGGTGGCCATGCTGCTGGCGGGCAATAAA
CTCAGCAACGACGAACTGAACAGGCTGGGCGATCTGATCGGCGAACAGGA
TATTGAACCGCTGTTGCAGGCCGCTAATAGCGATCGCGACGACGCGCAGG
CCGCCCGTGATGAGCTGGTGTCGATGCTGATGGATCGCCACGGCACCAGC
CGCGTTCTGTTCCGCAACACCCGTAACGGCGTCAAGGGGTTCCCGAAACG
TGAACTGCATACGGTAAAACTGCCGCTGCCGACCCAGTATCAGACCGCCA
TTAAGGTCTCCGGCATTATGGGCGCGCGTAAAAGCGCGGAAGATCGCGCC
CGCGATATGCTCTATCCGGAACAAATTTATCAGGAGTTCGAAGGCGATAC
CGGCACCTGGTGGAACTTCGACCCGCGCGTTGAGTGGCTGATGGGCTATC
TGACCAGCCATCGTTCGCAAAAAGTGCTGGTGATCTGCGCCAAGGCGACC
ACCGCGTTACAGCTGGAACAGGTGCTGCGCGAACGCGAAGGCATCCGCGC
CGCCGTGTTCCATGAGGGCATGTCGATTATTGAACGCGACCGCGCCGCCG
CCTGGTTCGCCGAAGAAGATACCGGCGCGCAGGTGCTGTTATGTTCCGAA
ATCGGCTCCGAAGGACGTAACTTCCAGTTTGCCAGCAATCTGGTGATGTT
CGACTTGCCGTTTAACCCGGATCTGCTGGAACAGCGTATTGGTCGTCTGG
ATCGTATCGGCCAGGCGCATGATATCCAGATCCACGTCCCGTACCTGGAA
AAAACCGCCCAGTCGGTGCTGGTTCGCTGGTATCACGAAGGGCTGGACGC
CTTTGAGCACACCTGCCCGACCGGTCGCGCGATTTATGATTCAGCCTACG
CCAGTCTGATTAACTATCTGGCCGCGCCTGAAGAAACCGACGGGTTTGAC
GATCTGATCAAATCCTGCCGCGAACAGCATGAAGCGCTAAAAGCCCAGTT
AGAACAGGGCCGCGACCGCCTGCTGGAGATCCACTCCAACGGCGGAGAAA
AAGCCCAACAGCTCGCACAAAGCATTGAAGAACAGGACGACGACACCAAC
CTGATCGCGTTCGCCATGAACCTGTTCGATATCGTCGGCATTAACCAGGA
CGATCGCGGCGACAACCTGATCGTGCTGACGCCGTCCGACCACATGTTGG
TGCCGGATTTCCCCGGCCTGCCGGAAGACGGCTGTACTATCACGTTTGAA
CGTGACGTAGCCCTGTCTCGCGAAGATGCGCAGTTTATTACCTGGGAACA
TCCGCTCATCCGTAACGGACTGGATCTGATCCTCTCCGGCGATACCGGCA
GCAGCACCATTTCGCTGTTGAAAAATAAAGCGCTGCCCGTCGGCACGCTG
CTGGTCGAACTGGTTTACGTCGTGGAAGCGCAGGCGCCGAAACAGCTACA
ACTGAACCGCTTCCTGCCGCCGACGCCGGTACGTATGCTGTTAGATAAAA
ACGGCAACAATCTGGCCGCCCAGGTCGAGTTTGAAACCTTCAACCGTCAG
CTCAGCGCCGTGAATCGCCACACCGGCAGCAAACTGGTTAACGCCGTGCA
ACAGGACGTCCATGCCATTTTGCAACTGGGCGAGACGCAGATTGAACAGT
CCGCCAGAGCGCTGATTGATAACGCGCGTCGCGAGGCGGATGAAAAACTG
TCCGGGGAACTGTCGCGTCTGGAAGCGCTGCGCGCCGTCAACCCGAACAT
TCGCGACGACGAACTTGCCGCTATCGACAGCAACCGTCAGCAGGTGCTGG
AAAGCCTGAATCAGGCAGGCTGGCGTCTGGACGCGCTGCGTCTTATCGTC
GTCACGCACCAATAA


>arizonae
GTTGGTCGTCGCCATGCGCCGCGCGTACTGCTGGCGGACGAAGTGGGCTTAGGGAAAACCATTGAAGCCGGGATG
ATTCTGCATCAACAGTTGTTATCAGGCGCGGCGGAACGCGTATTGATCATCGTTCCGGAAACCCTGCAACACCAG
TGGCTGGTAGAAATGCTGCGCCGTTTCAACCTGCGCTTCGCGCTGTTTGATGACGAACGCTATACCGAAGCACAG
CACGACGCGTATAACCCGTTTGAAACCGAACAACTGGTGATCTGCTCGCTGGATTTCGCCCGCCGTAATAAGCAG
CGTCTGGAACATTTGTGCGACGCCGAGTGGGATTTACTGGTGGTCGACGAAGCGCACCATCTGGTGTGGAGCATC
GATGCGCCGAGCCGTGAATATATGGCCATCGAACAGTTAGCCGAACGCGTGCCGGGCGTGCTGCTGCTGACCGCC
ACGCCGGAACAACTGGGGATGGAAAGCCATTTCGCCCGTCTGCGCCTGCTCGATCCGAACCGTTTCCACGATTTC
GCACAGTTTGTCGAAGAACAGAAAAACTACCGTCCTGTCGCCGATGCGGTGGCCATGCTGCTGGCAGGCAATAAG
CTCAGCAACGACGAACTGAACAGGCTGGGCGATCTGATCGGCGAACAGGATATCGAACCGCTGTTGCAGGCGGCT
AATAGCGATCGCGACGACGCGCAGGCCGCCCGTCAGGAACTGGTGTCGATGCTAATGGATCGCCACGGCACTAGC
CGCGTTCTGTTCCGCAACACCCGTAACGGCGTCAAGGGGTTCCCGAAACGTGAACTGCATACGGTAAAACTGCCG
TTGCCGACCCAGTATCAGACTGCCATTAAGGTCTCCGGCATTATGGGCGCGCGTAAAAGCGCGGAAGATCGCGCC
CGCGATATGCTCTATCCGGAACAAATTTATCAGGAGTTCGAAGGCGATACCGGCACCTGGTGGAACTTCGACCCG
CGCGTTGAGTGGCTGATGGGCTATCTGACCAGCCATCGTTCGCAAAAAGTGCTGGTGATCTGCGCCAAGGCGACC
ACCGCGTTACAACTGGAGCAGGTGCTGCGCGAGCGCGAAGGCATCCGCGCCGCCGTATTCCATGAAGGTATGTCG
ATTATCGAACGCGACCGCGCCGCCGCCTGGTTCGCCGAAGAAGATACCGGCGCGCAGGTGCTGTTATGTTCCGAA
ATCGGCTCCGAAGGACGTAACTTCCAGTTTGCCAGCAATCTGGTGATGTTCGACTTGCCGTTTAACCCGGATCTG
CTGGAACAGCGTATTGGTCGTCTGGATCGTATCGGCCAGGCGCATGATATCCAGATTCACGTCCCGTACCTGGAA
AAAACCGCCCAGTCGGTGCTGGTTCGCTGGTATCACGAAGGGCTGGACGCCTTTGAGCACACCTGCCCGACCGGT
CGCGCTATTTATGATTCAGCCTACGCCAGTCTGATTAACTATCTGGGGGCACCTGAAGAAACAGACGGGTTTGAC
GATCTGATCACATCCTGCCGCGAGCAGCATGAAGCGCTAAAAGCCCAGTTAGAGCAGGGCCGCGATCGCCTGCTG
GAAATCCACTCCAACGGTGGGGAAAAGGCCCAACAGCTTGCGCAAAGCATTGAAGAACAGGACGATGACACCAGC
CTGATCGCGTTCGCCATGAACCTGTTCGATATCATTGGTATTAACCAGGACGATCGCGGCGACAACCTGATCGTG
CTGACGCCGTCTGACCACATGCTGGTGCCTGACTTCCCTGGTCTGCCGGAAGACGGCTGTACTATCACGTTTGAA
CGTGACGTCGCGCTATCTCGCGAAGATGCGCAATTTATTACCTGGGAACATCCGCTTATCCGTAACGGTCTGGAT
CTGATCCTCTCCGGCGATACCGGCAGTAGCACCATTTCGCTGCTGAAAAATAAAGCGCTTCCGGTAGGCACGCTG
CTGGTTGAGCTGATTTACGTCGTGGAAGCGCAGGCACCGAAACAGCTACAACTGAACCGCTTCCTGCCGCCGACG
CCGGTCCGTATGCTGTTAGATAAAAACGGTAATAATCTGGCCGCCCAGGTCGAGTTTGAAACCTTTAACCGTCAG
TTAAGCGCCGTTAATCGCCACACTGGCAGCAAACTGGTCAATGCCGTTCAACAGGACGTCCACGCTATTTTACAA
CTAGGCGAGACCCAGATTGAAAAATCCGCCAGGGCGCTGATTGATAACGCGCGTCGTGAGGCGGATGAAAAGCTG
TCCGGAGAACTGTCGCGTCTGGAAGCGTTGCGCGCCGTCAACCCGAACATTCGCGATGACGAACTTGCCGCTATT
GACAGTAACCGTCAACAGGTGCTGGAAAGCCTGAATCAGGCTAGCTGGCGTCTGGACGCGCTTCGCCTTATCGTC
GTCACGCACCAATAA
>Adelaide
gtaggtcgtcgccacgcgccgcgcgtactgctggcggatgaagtgggcttaggtaaaaccattgaagccgggatg
attctgcatcaacagttattatccggcgcggcggaacgcgtattgatcatcgttccggaaaccctgcaacaccag
tggctggtagaaatgctgcgccgtttcaacctgcgcttcgcgctgttcgatgacgaacgctataccgaagcgcag
cacgacgcgtataacccgtttgaaaccgaacaactggtgatctgctcgctggatttcgcccgccgtaataagcag
cgtctggaacatttgtgcgacgccgagtgggatttgctggtggtcgacgaagcgcatcatctggtgtggagtacc
gatgcgccgagccgtgaatatatggccatcgaacagttagctgaacgcgtgccgggcgtgctgctgctgaccgcc
acgccagaacagctggggatggaaagccatttcgctcgtttgcgcctgctcgatccgaaccgtttccacgatttc
gaacagtttgtcgaagaacagaaaaactaccgccctgtcgccgatgcggtggccatgctgctggcgggcaataaa
ctcagcaacgacgaactgaacaggctgggcgatctgatcggcgaacaggatattgaaccgctgttgcaggccgct
aatagcgatcgcgacgatgcgcaggccgcccgtgatgagctggtgtcgatgctgatggatcgccacggcaccagc
cgcgttctgttccgcaacacccgtaacggcgtcaaggggttcccgaaacgtgaactgcatacggtaaaactgccg
ctgccgacccagtatcagaccgccattaaggtctccggcattatgggcgcgcgtaaaagcgcggaagatcgcgcc
cgcgatatgctctatccggaacaaatttatcaggagttcgaaggcgataccggcacctggtggaacttcgaccca
cgcgttgagtggctgatgggctatctgaccagccatcgttcgcaaaaagtgctggtgatctgcgccaaagcgacc
accgcgttacagctggagcaggtgctgcgcgaacgcgaaggcatccgcgccgccgtgttccatgagggcatgtcg
attatcgaacgcgaccgcgccgccgcctggttcgccgaagaagataccggcgcgcaggtgctgttatgttccgaa
atcggctccgaaggacgtaacttccagtttgccagcaatctggtgatgttcgacttgccgtttaacccggatctg
ctggaacagcgtattggtcgtctggatcgtatcggccaggcgcatgatatccagatccacgtcccgtacctggaa
aaaaccgcccagtcggtgctggttcgctggtatcacgaagggctggacgcctttgagcacacttgcccgaccggt
cgcgcgatttatgattcagcctacgccagtctgattaactatctggccgcgcctgaagaaaccgacgggtttgac
gatctgatcaaatcctgccgcgagcaacatgaagcgctaaaagcccagttagaacagggccgcgaccgcctgctg
gagatccactccaacggtggtgaaaaagcccaacagctcgcacaaagcattgaagaacaggacgacgacaccaac
ctgatcgcgttcgccatgaacctgttcgatatcgtcggcattaaccaggacgatcgcggcgacaacctgatcgtg
ctgacgccgtccgaccacatgttggtgccggatttccccggcctgccggaagacggctgtactatcacgtttgaa
cgtgacgtagccctgtctcgcgaagatgcgcagtttattacctgggaacatccgctcatccgtaacggactggat
ctgatcctctccggcgataccggcagcagcaccatttcgctgttgaaaaataaagcgctgcccgtcggcacgctg
ctggtcgaactggtttacgtcgtggaagcgcaggcgccgaaacagctacaactgaaccgcttcctgccgccgacg
ccggtacgtatgctgttagataaaaacggcaacaatctggccgcccaggtcgagtttgaaaccttcaaccgccag
ctcagcgccgtgaatcgccacaccggcagcaaactggtgaacgccgttcaacaggacgtccacgccattttgcaa
ctgggcgagacgcagattgaaaagtccgccagagcgctgattgataacgcgcgtcgcgaggcggatgaaaaactg
tccggggaactgtcgcgtctggaagcgctgcgcgccgtcaacccgaacatccgcgacgacgaacttgccgctatc
gacagcaaccgtcagcaggtgctggaaagcctgaatcaggcaggctggcgtctggacgcgctgcgtcttatcgtc
gtcacgcaccaataa
>Alachua
GTGGGTCGTCGCCACGCGCCGCGCGTACTGCTGGCGGATGAAGTGGGCTTAGGTAAAACCATTGAAGCCGGGATG
ATTCTGCATCAACAGTTATTATCCGGCGCGGCGGAACGCGTATTGATCATTGTTCCGGAAACCCTGCAACACCAG
TGGCTGGTAGAAATGCTGCGCCGTTTCAACCTGCGCTTCGCGCTGTTCGATGACGAACGCTATACCGAAGCGCAG
CACGACGCGTATAACCCGTTTGAAACCGAACAACTGGTGATCTGTTCGCTGGATTTCGCCCGCCGTAATAAGCAG
CGTCTGGAACATTTGTGCGACGCCGAGTGGGATTTGCTGGTGGTCGACGAAGCGCATCATCTGGTGTGGAGTACC
GATGCGCCGAGCCGTGAATATATGGCCATCGAACAGTTAGCTGAACGCGTGCCGGGCGTGCTGCTGCTGACCGCC
ACGCCAGAACAGCTGGGAATGGAAAGCCATTTCGCCCGTCTGCGCCTGCTCGATCCGAACCGTTTCCACGATTTC
GAACAGTTTGTCGAAGAACAGAAAAACTACCGACCTGTCGCCGATGCGGTGGCCATGCTGCTGGCGGGCAATAAA
CTCAGCAACGACGAACTGAACAGGCTGGGCGATCTGATCGGCGAACAGGATATTGAACCGCTGTTGCACGCCGCT
AATAGCGATCGCGACGATGCGCAGGCCGCCCGTGATGAGCTGGTGTCGATGCTGATGGATCGCCACGGCACCAGC
CGCGTTCTGTTCCGCAACACCCGTAACGGCGTCAAGGGGTTCCCGAAACGTGAACTGCATACGGTAAAACTGCCG
CTGCCGACCCAGTATCAGACCGCCATTAAGGTCTCCGGCATTATGGGCGCGCGTAAAAGCGCGGAAGATCGCGCC
CGCGATATGCTCTATCCGGAACAAATTTATCAGGAGTTCGAAGGCGATACCGGCACCTGGTGGAACTTCGACCCA
CGCGTTGAGTGGCTAATGGGCTATCTGACCAGCCATCGTTCGCAAAAAGTGCTGGTGATCTGCGCCAAAGCGACC
ACCGCGTTACAGCTGGAGCAGGTGCTGCGCGAACGCGAAGGCATCCGCGCCGCCGTGTTCCATGAGGGCATGTCG
ATTATCGAACGCGACCGCGCCGCCGCCTGGTTCGCCGAAGAAGATACCGGCGCGCAGGTGCTGTTATGTTCCGAA
ATCGGCTCCGAAGGACGTAACTTCCAGTTTGCCAGCAATCTGGTGATGTTCGACTTGCCGTTTAACCCGGATCTG
CTGGAACAGCGTATTGGTCGTCTGGATCGTATCGGCCAGGCGCATGATATCCAGATCCACGTCCCGTACCTGGAA
AAAACCGCCCAGTCGGTGCTGGTTCGCTGGTATCACGAAGGGCTGGACGCCTTTGAGCACACCTGCCCAACCGGT
CGCGCGATTTATGATTCAGCCTACGCCAGTCTGATTAACTATCTGGCCGCGCCTGAAGAAACCGACGGGTTTGAC
GATCTGATCAAATCCTGCCGCGAGCAACATGAAGCGCTAAAAGCCCAGTTAGAACAGGGCCGCGACCGCCTGCTG
GAGATCCACTCCAACGGTGGTGAAAAAGCCCAACAGCTCGCACAAAGCATTGAAGAACAGGACGACGACACCAAC
CTGATCGCGTTCGCCATGAACCTGTTCGATATCGTCGGCATTAACCAGGACGATCGCGGCGACAACCTGATCGTG
CTGACGCCGTCCGACCACATGTTGGTGCCGGATTTCCCCGGTCTGCCGGAAGACGGCTGTACTATCACGTTTGAA
CGTGACGTAGCCCTGTCTCGCGAAGATGCGCAGTTTATTACCTGGGAACATCCGCTCATCCGTAACGGACTGGAT
CTGATCCTCTCCGGCGATACCGGCAGCAGCACCATTTCGCTGTTGAAAAATAAAGCGCTGCCCGTCGGCACGCTG
CTGGTCGAACTGGTTTACGTCGTGGAAGCGCAGGCGCCGAAACAGCTACAACTGAACCGCTTCCTGCCGCCGACG
CCGGTACGTATGCTGTTAGATAAAAACGGCAACAATCTGGCCGCCCAGGTCGAGTTTGAAACCTTCAACCGCCAG
CTCAGCGCCGTGAATCGCCACACCGGTAGCAAACTGGTGAACGCCGTTCAACAGGACGTCCACGCCATTTTGCAA
CTGGGCGAGACGCAGATTGAAAAGTCCGCCAGAGCGCTGATTGATAACGCGCGTCGCGAGGCGGATGAAAAACTG
TCCGGGGAACTGTCGCGTCTGGAAGCGCTGCGCGCCGTCAACCCGAACATTCGCGACGACGAACTTGCCGCTATC
GACAGCAACCGTCAGCAGGTGCTGGAAAGCCTGAATCAGGCAGGCTGGCGTCTGGACGCGCTGCGTCTTATCGTC
GTCACGCACCAATAA
>Baildon
gtggggcgtcgccacgcgccgcgcgtactgctggcggatgaagtgggcttaggtaagaccattgaagccgggatg
atactgcatcaacagttattatccggcgcggcggaacgcgtattgatcatcgtgccggaaaccctgcaacaccag
tggctggtagaaatgctgcgccgtttcaacctgcgcttcgcgctgttcgatgacgaacgctataccgaagcgcag
cacgacgcgtataacccgtttgaaaccgaacaactggtgatctgctcgctggatttcgcccgccgtaataagcag
cgtctggaacatttgtgcgacgccgagtgggatctgctggtggtcgacgaagcgcatcatctggtgtggagtacc
gatgcgccgagccgtgaatatatggccatcgaacagttagctgaacgcgtgccgggcgtgctgctgctgaccgcc
acgccagaacagctggggatggaaagccatttcgcccgtctgcgcctgctcgatccgaaccgtttccacgatttc
gaacagtttgtcgaagaacagaaaaactaccgacctgtcgccgatgcggtggccatgctgctggcgggcaataaa
ctcagcaacgacgaactgaacaggctgggcgatctgatcggcgaacaggatattgaaccgctgttgcaggccgct
aatagcgatcgcgacgatgcgcaggccgcccgtgatgagctggtgtcgatgctgatggatcgccacggcaccagc
cgcgttctgttccgcaacacccgtaacggcgtcaaggggttcccgaaacgtgaactgcatacggtaaaactgccg
ctgccgacccagtatcagaccgccattaaggtctccggcattatgggcgcgcgtaaaagcgcggaagatcgcgcc
cgcgatatgctctatccggaacaaatttatcaggagttcgaaggcgataccggcacctggtggaacttcgaccca
cgcgttgagtggctaatgggctatctgaccagccatcgttcgcaaaaagtgctggtgatctgcgccaaagcgacc
accgcgttacagctggagcaggtgctgcgcgaacgcgaaggcatccgcgccgccgtgttccatgagggcatgtcg
attatcgaacgcgaccgcgccgccgcctggttcgccgaagaagataccggcgcgcaggtgctgttatgttccgaa
atcggctccgaaggacgtaacttccagtttgccagcaatctggtgatgttcgacttgccgtttaacccggatctg
ctggaacagcgtattggtcgtctggatcgtatcggccaggcgcatgatatccagatccacgtcccgtacctggaa
aaaaccgcccagtcggtgctggttcgctggtatcacgaagggctggacgcctttgagcacacctgcccaaccggt
cgcgcgatttatgattcagcctacgccagtctgattaactatctggccgcgcctgaagaaaccgacgggtttgac
gatctgatcaaatcctgccgcgagcaacatgaagcgctaaaagcccagttagaacagggccgcgaccgcctgctg
gagatccactccaacggcggagaaaaagcccaacagctcgcacaaagcattgaagaacaggacgacgacaccaac
ctgatcgcgttcgccatgaacctgttcgatattgtcggcattaaccaggacgatcgcggcgacaacctgatcgtg
ctgacgccgtccgaccacatgttggtgccggatttccccggcctgccggaagacggctgtactatcacgtttgaa
cgtgacgtagccctgtctcgcgaagatgcgcagtttattacctgggaacatccgctcatccgtaacggactggat
ctgatcctctccggcgataccggcagcagcaccatttcgctgttgaaaaataaagcgctgccagtcggcacgctg
ctggtcgaactggtttacgtcgtggaagcgcaggcgccgaaacagctacaactgaaccgcttcctgccgccgacg
ccggtacgtatgctgttagataaaaacggcaacaatctggccgcccaggtcgagtttgaaaccttcaaccgtcag
ctcagcgccgtgaatcgccacaccggcagcaaactggttaacgccgtgcaacaggacgtctatgccattttgcaa
ctgggcgagacgcagattgaacagtccgccagagcgctgattgataacgcgcgtcgcgaggcggatgaaaaactg
tccggggaactgtcgcgtctggaagcgctgcgcgccgtcaacccgaacattcgcgacgacgaacttgccgctatc
gacagcaaccgtcagcaggtgctggaaagcctgaatcaggcaggctggcgtctggacgcgctgcgtcttatcgtc
gtcacgcaccaataa
>Gaminara
gtgggtcgtcgccatgcgccgcgcgtactgctggcggatgaagtgggcttaggtaaaaccattgaagccgggatg
attctgcatcaacagttattatccggcgcggcggaacgcgtattgatcatcgttccggaaaccctgcaacaccag
tggctggtagaaatgctgcgccgtttcaacctgcgcttcgcgctgttcgatgacgaacgctataccgaagcgcag
cacgacgcgtataacccgtttgaaaccgaacaactggtgatctgctcgctggatttcgcccgccgtaataagcag
cgtctggaacatttgtgcgacgccgagtgggatttgctggtggtcgacgaagcgcatcatctggtgtggagcacc
gatgcgccgagccgtgaatatatggccatcgaacaattagctgaacgtgtaccgggcgtgctgctgctgaccgcc
acgccagaacagctggggatggaaagccatttcgcccgtctgcgcctgctcgatccgaaccgtttccacgatttc
gaacagtttgtcgaagaacagaaaaactaccgccctgtcgccgatgcggtggccatgctgctggcgggcaataaa
ctcagcaacgacgaactgaacaggctgggcgatctgatcggcgaacaggatattgaaccgctattgcaggccgct
aatagcgatcgcgacgacgcgcaggccgcccgtgatgagctggtgtcgatgctgatggatcgccacggcaccagc
cgcgttctgttccgcaacacccgtaacggcgtcaaggggttcccgaaacgtgaactgcatacggtaaaactgccg
ctgccgacccagtatcagaccgccattaaggtctccggcattatgggcgcgcgtaagagcgcggaagatcgcgcc
cgcgatatgctctatccggaacaaatttatcaggagttcgaaggcgataccggcacctggtggaacttcgaccca
cgcgttgagtggctaatgggctatctgaccagccatcgttcgcaaaaagtgctggtgatctgcgctaaggcgacc
accgcgttacagctggagcaggtgctgcgcgaacgcgaaggcatccgcgccgccgtgttccatgagggcatgtcg
attatcgaacgcgaccgcgccgccgcctggttcgccgaagaagataccggcgcgcaggtgctgttatgttctgaa
atcggctccgaaggacgtaacttccagtttgccagcaatctggtgatgttcgacttgccgtttaacccggatctg
ctggaacagcgtattggtcgtctggatcgtatcggccaggcgcatgatatccagatccacgtcccgtacctggaa
aaaaccgcccagtcggtgctggttcgctggtatcacgaagggctggacgcctttgagcacacctgcccgaccggt
cgcgcgatttatgattcagcctacgccagtctgattaactatctggccgcgcctgaagaaaccgacgggtttgac
gatctgatcaaatcctgccgcgaacagcatgaagcgctaaaagcccagttagaacagggccgcgaccgcctgctg
gagatccactccaacggcggagaaaaagcccaacagctcgcacaaagcattgaagaacaggacgacgacaccaac
ctgatcgcgttcgccatgaacctgttcgatatcgtcggcattaaccaggacgatcgcggcgacaatctgatcgtg
ctgacgccgtctgaccacatgttggtgccggatttccccggcctgccggaagacggctgtactatcacgtttgaa
cgtgacgtagccctgtctcgcgaagatgcgcagtttattacctgggaacatccgctcatccgtaacggactggat
ctgatcctctccggcgataccggcagcagcaccatttcgctgttgaaaaataaagcgctgcccgtcggcacgctg
ctggtcgaactggtttacgtcgtggaagcgcaggcgccgaaacagctacaattgaaccgcttcctgccgccgacg
ccggtacgtatgctgttagataaaaacggcaacaatctggccgcccaggtcgagtttgaaaccttcaaccgccag
ctcagcgccgtgaatcgccacaccggcagcaaactggttaacgccgtgcaacaggacgtccacgccattttgcaa
ctgggtgagacgcagattgaaaagtccgccagagcgctgattgataacgcgcgtcgcgaggcggatgaaaaactg
tccggggaactgtcgcgtctggaagcgctgcgcgccgtcaacccgaacattcgcgacgacgaacttgccgctatc
gacagcaaccgtcagcaggtgctggaaagcctgaatcaggcaggctggcgtctggacgcgctgcgtcttatcgtc
gtcacgcaccaataa
>Give
gtgggtcgtcgccatgcgccgcgcgtactgctggcggatgaagtgggcttaggtaaaaccattgaagccgggatg
attctgcatcaacagttattatccggcgcggcggaacgcgtattgatcatcgttccggaaaccctgcaacaccag
tggctggtagaaatgctgcgccgtttcaacctgcgcttcgcgctgttcgatgacgaacgctataccgaagcgcag
cacgacgcgtataacccgtttgaaaccgaacaactggtgatctgctcgctggatttcgcccgccgtaataagcag
cgtctggaacatttgtgcgacgccgagtgggatttgctggtggtcgacgaagcgcatcatctggtgtggagcacc
gatgcgccgagccgtgaatatatggccatcgaacaattagctgaacgtgtaccgggcgtgctgctgctgaccgcc
acgccagaacagctggggatggaaagccatttcgcccgtctgcgcctgctcgatccgaaccgtttccacgatttc
gaacagtttgtcgaagaacagaaaaactaccgccctgtcgccgatgcggtggccatgctgctggcgggcaataaa
ctcagcaacgacgaactgaacaggctgggcgatctgatcggcgaacaggatattgaaccgctattgcaggccgct
aatagcgatcgcgacgacgcgcaggccgcccgtgatgagctggtgtcgatgctgatggatcgccacggcaccagc
cgcgttctgttccgcaacacccgtaacggcgtcaaggggttcccgaaacgtgaactgcatacggtaaaactaccg
ctgccgacccagtatcagaccgccattaaggtctccggcattatgggcgcgcgtaagagcgcggaagatcgcgcc
cgcgatatgctctatccggaacaaatttatcaggagttcgaaggcgataccggcacctggtggaacttcgaccca
cgcgttgagtggctaatgggctatctgaccagccatcgttcgcaaaaagtgctggtgatctgcgctaaggcgacc
accgcgttacagctggagcaggtgctgcgcgaacgcgaaggcatccgcgccgccgtgttccatgagggcatgtcg
attatcgaacgcgaccgcgccgccgcctggttcgccgaagaagataccggcgcgcaggtgctgttatgttctgaa
atcggctccgaaggacgtaacttccagtttgccagcaatctggtgatgttcgacttgccgtttaacccggatctg
ctggaacagcgtattggtcgtctggatcgtatcggccaggcgcatgatatccagatccacgtcccgtacctggaa
aaaaccgcccagtcggtgctggttcgctggtatcacgaagggctggacgcctttgagcacacctgcccgaccggt
cgcgcgatttatgattcagcctacgccagtctgattaactatctggccgcgcctgaagaaaccgacgggtttgac
gatctgatcaaatcctgccgcgagcaacatgaagcgctaaaagcccagttagaacagggccgcgaccgcctgctg
gagatccactccaacggcggagaaaaagcccaacagctcgcacaaagcattgaagaacaggacgacgacaccaac
ctgatcgcgttcgccatgaacctgttcgatatcgtcggcattaaccaggacgatcgcggcgacaacctgatcgtg
ttgacgccgtccgatcacatgttggtgccggatttccccggcctgccggaagacggctgtactatcacgtttgaa
cgtgacgtagccctgtctcgcgaagatgcgcagtttattacttgggaacatccgctcatccgtaacggactggat
ctgatcctctccggcgataccggcagcagcaccatttcgctgttgaaaaataaagcgctgcccgtcggcacgctg
ctggtcgaactggtttatgtcgtggaagcgcaggcgccgaaacagctacaactgaaccgcttcctgccgccgacg
ccggtacgtatgctgttagataaaaacggcaacaatctggccgcccaggtcgagtttgaaaccttcaaccgccag
ctcagcgccgtgaatcgccacaccggtagcaaactggttaacgccgtgcaacaggacgtccacgccattttgcaa
ctgggcgaaactcagattgaaaagtccgccagagcgctgattgataacgcgcgtcgcgaggcggatgaaaaactg
tccggggaactgtcgcgtctggaagcgctgcgcgccgtcaacccgaacattcgcgacgacgaacttgccgctatc
gacagtaaccgtcagcaggtgctggaaagcctgaatcaggcaggctggcgtctggacgcgctgcgtcttatcgtc
gtcacgcaccaataa
>Hvittingfoss
gtaggtcgtcgccacgcgccgcgcgtactgctggcggatgaagtgggcttaggtaaaaccattgaagccgggatg
attctgcatcaacagttattatccggcgcggcggaacgcgtattgatcatcgttccggaaaccctgcaacaccag
tggctggtagaaatgctgcgccgtttcaacctgcgcttcgcgctgttcgatgacgaacgctataccgaagcgcag
cacgacgcgtataacccgtttgaaaccgaacaactagtgatctgttcgctggatttcgcccgccgtaataagcag
cgtctggaacatttgtgcgacgccgagtgggatttgctggtggtcgacgaagcgcatcatctggtgtggagtacc
gatgcgccgagccgtgaatatatggccatcgaacaattagctgaacgcgtaccgggcgtgctgctgctgaccgcc
acgccagaacagctggggatggaaagccatttcgcccgtctgcgcctgctcgatccgaaccgtttccacgatttc
gaacagtttgtcgaagaacagaaaaactaccgccctgtcgccgatgcggtggccatgctgctggcgggcaataaa
ctcagcaacgacgaactgaacaggctgggcgatctgatcggcgaacaggatattgaaccgctgttgcaggccgct
aatagcgatcgcgacgatgcgcaggccgcccgtgatgagctggtgtcgatgctgatggatcgccacggcaccagc
cgcgttctgttccgcaacacccgtaacggcgtcaaggggttcccgaaacgtgaactgcatacggtaaaactgccg
ctgccgacccagtatcagaccgccattaaggtctccggcattatgggcgcgcgtaaaagcgcggaagatcgcgcc
cgcgatatgctctatccggaacaaatttatcaggagttcgaaggcgatactggcacctggtggaacttcgaccca
cgcgttgagtggctaatgggctatctgaccagccatcgttcgcaaaaagtgctggtgatctgcgccaaagcgacc
accgcgttacagctggagcaggtgctgcgcgaacgcgaaggcatccgcgccgccgtgttccatgagggcatgtcg
attatcgaacgcgaccgcgccgccgcctggttcgccgaagaagataccggcgcgcaggtgctgttatgttccgaa
atcggctccgaaggacgtaacttccagtttgccagcaatctggtgatgttcgacttgccgtttaacccggatctg
ctggaacagcgtattggtcgtctggatcgtatcggccaggcgcatgatatccagatccacgtcccgtacctggaa
aaaaccgcccagtcggtgctggttcgctggtatcacgaagggctggacgcctttgagcacacctgcccaaccggt
cgcgcgatttatgattcagcctacgccagtctgattaactatctggccgcgcctgaagaaaccgacgggtttgac
gatctgatcaaatcctgccgcgagcaacatgaagcgctaaaagcccagttagaacagggccgcgaccgcctgctg
gagatccactccaacggcggagaaaaagcccaacagctcgcacaaagcattgaagaacaggacgacgacaccaac
ctgatcgcgttcgccatgaacctgttcgatattgtcggcattaaccaggacgatcgcggcgacaacctgatcgtg
ctgacgccgtccgaccacatgttggtgccggatttccccggcctgccggaagacggctgtactatcacgtttgaa
cgtgacgtagccctgtctcgcgaagatgcgcagtttattacctgggaacatccgctcatccgtaacggactggat
ctgatcctctccggcgataccggcagcagcaccatttcgctgttgaaaaataaagcgctgccagtcggcacgctg
ctggtcgaactggtttacgtcgtggaagcgcaggcgccgaaacagctacaactgaaccgcttcctgccgccgacg
ccggtacgtatgctgttagataaaaacggcaacaatctggccgcccaggtcgagtttgaaaccttcaaccgtcag
ctcagcgccgtgaatcgccacaccggcagcaaactggttaacgccgtgcaacaggacgtctatgccattttgcaa
ctgggcgagacgcagattgaacagtccgccagagcgctgattgataacgcgcgtcgcgaggcggatgaaaaactg
tccggggaactgtcgcgtctggaagcgctgcgcgccgtcaacccgaacattcgcgacgacgaacttgccgctatc
gacagcaaccgtcagcaggtgctggaaagcctgaatcaggcaggctggcgtctggacgcgctgcgtcttatcgtc
gtcacgcaccaataa
>Inverness
gtggggcgtcgccacgcgccgcgcgtactgctggcggatgaagtgggcttaggtaagaccattgaagccgggatg
atactgcatcaacagttattatccggcgcggcggaacgcgtattgatcatcgtgccggaaaccctgcaacaccag
tggctggtagaaatgctgcgccgtttcaacctgcgcttcgcgctgttcgatgacgaacgctataccgaagcgcag
cacgacgcgtataacccgtttgaaaccgaacaactggtgatctgctcgctggatttcgcccgccgtaataagcag
cgtctggaacatttgtgcgacgccgagtgggatctgctggtggtcgacgaagcgcatcatctggtgtggagtacc
gatgcgccgagccgtgaatatatggccatcgaacagttagctgaacgcgtgccgggcgtgctgctgctgaccgcc
acgccagaacagctggggatggaaagccatttcgcccgtctgcgcctgctcgatccgaaccgtttccacgatttc
gaacagtttgtcgaagaacagaaaaactaccgacctgtcgccgatgcggtggccatgctgctggcgggcaataaa
ctcagcaacgacgaactgaacaggctgggcgatctgatcggcgaacaggatattgaaccgctgttgcaggccgct
aatagcgatcgcgacgatgcgcaggccgcccgtgatgagctggtgtcgatgctgatggatcgccacggcaccagc
cgcgttctgttccgcaacacccgtaacggcgtcaaggggttcccgaaacgtgaactgcatacggtaaaactgccg
ctgccgacccagtatcagaccgccattaaggtctccggcattatgggcgcgcgtaaaagcgcggaagatcgcgcc
cgcgatatgctctatccggaacaaatttatcaggagttcgaaggcgatactggcacctggtggaacttcgaccca
cgcgttgagtggctaatgggctatctgaccagccatcgttcgcaaaaagtgctggtgatctgcgccaaagcgacc
accgcgttacagctggagcaggtgctgcgcgaacgcgaaggcatccgcgccgccgtgttccatgagggcatgtcg
attatcgaacgcgaccgcgccgccgcctggttcgccgaagaagataccggcgcgcaggtgctgttatgttccgaa
atcggctccgaaggacgtaacttccagtttgccagcaatctggtgatgttcgacttgccgtttaacccggatctg
ctggaacagcgtattggtcgtctggatcgtatcggccaggcgcatgatatccagatccacgtcccgtacctggaa
aaaaccgcccagtcggtgctggttcgctggtatcacgaagggctggacgcctttgagcacacctgcccaaccggt
cgcgcgatttatgattcagcctacgccagtctgattaactatctggccgcgcctgaagaaaccgacgggtttgac
gatctgatcaaatcctgccgcgagcaacatgaagcgctaaaagcccagttagaacagggccgcgaccgcctgctg
gagatccactccaacggcggagaaaaagcccaacagctcgcacaaagcattgaagaacaggacgacgacaccaac
ctgatcgcgttcgccatgaacctgttcgatatcgtcggcattaaccaggacgatcgcggcgacaacctgatcgtg
ctgacgccgtccgaccacatgttggtgccggatttccccggcctgccggaagacggctgtactatcacgtttgaa
cgtgacgtagccctgtctcgcgaagatgcgcagtttattacctgggaacatccgctcatccgtaacggactggat
ctgatcctctccggcgataccggcagcagcaccatttcgctgttgaaaaataaagcgctgccagtcggcacgctg
ctggtcgaactggtttacgtcgtggaagcgcaggcgccgaaacagctacaactgaaccgcttcctgccgccgacg
ccggtacgtatgctgttagataaaaacggcaacaatctggccgcccaggtcgagtttgaaaccttcaaccgtcag
ctcagcgccgtgaatcgccacaccggtagcaaactggtgaacgccgttcaacaggacgtccacgccattttgcaa
ctgggcgagacgcagattgaaaagtccgccagagcgctgattgataacgcgcgccgcgaggcggatgaaaaactg
tccggggaactgtcgcgtctggaagcgctgcgcgccgtcaacccgaacattcgcgacgacgaacttgccgctatc
gacagcaaccgtcaacaggtactggaaagcctgaatcaggcaggctggcgtctggacgcactgcgtcttatcgtc
gtcacgcaccaataa
>Johannesburg
gtgggtcgtcgccatgcgccgcgcgtactgctggcggatgaagtgggcttaggtaaaaccattgaagccgggatg
attctgcatcaacagttattatccggcgcggcggaacgcgtattgatcatcgttccggaaaccctgcaacaccag
tggctggtagaaatgctgcgccgtttcaacctgcgcttcgcgctgttcgatgacgaacgctataccgaagcgcag
cacgacgcgtataacccgtttgaaaccgaacaactggtgatctgctcgctggatttcgcccgccgtaataagcag
cgtctggaacatttgtgcgacgccgagtgggatttgctggtggtcgacgaagcgcatcatctggtgtggagcacc
gatgcgccgagccgtgaatatatggccatcgaacaattagctgaacgtgtaccgggcgtgctgctgctgaccgcc
acgccagaacagctggggatggaaagccatttcgcccgtctgcgcctgctcgatccgaaccgtttccacgatttc
gaacagtttgtcgaagaacagaaaaactaccgccctgtcgccgatgcggtggccatgctgctggcgggcaataaa
ctcagcaacgacgaactgaacaggctgggcgatctgatcggcgaacaggatattgaaccgctgttgcaggccgct
aatagcgatcgcgacgacgcgcaggccgcccgtgatgagctggtgtcgatgctgatggatcgccacggcaccagc
cgcgttctgttccgcaacacccgtaacggcgtcaaggggttcccgaaacgtgaactgcatacggtaaaactgccg
ctgccgacccagtatcagaccgccattaaggtctccggcattatgggcgcgcgtaagagcgcggaagatcgcgcc
cgcgatatgctctatccggaacaaatttatcaggagttcgaaggcgataccggcacctggtggaacttcgaccca
cgcgttgagtggctaatgggctatctgaccagccatcgttcgcaaaaagtgctggtgatctgcgctaaggcgacc
accgcgttacagctggagcaggtgctgcgcgaacgcgaaggcatccgcgccgccgtgttccatgagggcatgtcg
attatcgaacgcgaccgcgccgccgcctggttcgccgaagaagataccggcgcgcaggtgctgttatgttctgaa
atcggctccgaaggacgtaacttccagtttgccagcaatctggtgatgttcgacttgccgtttaacccggatctg
ctggaacagcgtattggtcgtctggatcgtatcggccaggcgcatgatatccagatccacgtcccgtacctggaa
aaaaccgcccagtcggtgctggttcgctggtatcacgaagggctggacgcctttgagcacacctgcccgaccggt
cgcgcgatttatgattcagcctacgccagtctgattaactatctggccgcgcctgaagaaaccgacgggtttgac
gatctgatcaaatcctgccgcgaacagcatgaagcgctaaaagcccagttagaacagggccgcgaccgcctgctg
gagatccactccaacggcggagaaaaagcccaacagctcgcacaaagcattgaagaacaggacgacgacaccaac
ctgatcgcgttcgccatgaacctgttcgatatcgtcggcattaaccaggacgatcgcggcgacaacctgatcgtg
ttgacgccgtccgatcacatgttggtgccggatttccccggcctgccggaagacggctgtactatcacgtttgaa
cgtgacgtagccctgtctcgcgaagatgcgcagtttattacttgggaacatccgctcatccgtaacggactggat
ctgatcctctccggcgataccggcagcagcaccatttcgctgttgaaaaataaagcgctgcccgtcggcacgctg
ctggtcgaactggtttatgtcgtggaagcgcaggcgccgaaacagctacaactgaaccgcttcctgccgccgacg
ccggtacgtatgctgttagataaaaacggcaacaatctggccgcccaggtcgagtttgaaaccttcaaccgccag
ctcagcgccgtgaatcgccacaccggcagcaaactggtgaacgccgtgcaacaggacgtccacgccattttgcaa
ctgggtgagacgcagattgaaaagtccgccagagcgctgattgataacgcgcgtcgcgaggcggatgaaaaactg
tccggggaactgtcgcgtctggaagcgctgcgcgccgtcaacccgaacattcgcgacgacgaacttgccgctatc
gacagtaaccgtcagcaggtgctggaaagcctgaatcaggcaggctggcgtctggacgcgctgcgtcttatcgtc
gtcacgcaccaataa
>Minnesota
gtgggtcgtcgccatgcgccgcgcgtactgctggcggatgaggtgggcttaggtaaaaccattgaagccgggatg
attctgcatcaacagttattatccggcgcggcggaacgcgtattgatcattgttccggaaaccctgcaacaccag
tggctggtagaaatgctgcgccgtttcaacctgcgcttcgcgctgttcgatgacgaacgctataccgaagcgcag
cacgacgcgtataacccgtttgaaaccgagcaactggtgatctgctcgctggatttcgcccgccgtaataagcag
cgtctggaacatttgtgcgacgccgagtgggatttgctggtggtcgacgaagcgcatcatctggtgtggagcacc
gatgcgccgagccgtgaatatatggccatcgaacaattagctgaacgtgtaccgggcgtgctgctgctgaccgcc
acgccagaacagctggggatggaaagccatttcgcccgtctgcgcctgctcgatccgaaccgtttccacgatttc
gaacagtttgtcgaagaacagaaaaactaccgccctgtcgccgatgcggtggccatgctgctggcgggcaataaa
ctcagcaacgacgaactgaacaggctgggcgatctgatcggcgaacaggatattgaaccgctgttgcaggccgct
aatagcgatcgcgacgacgcgcaggccgcccgtgatgagctggtgtcgatgctgatggatcgccacggcaccagc
cgcgttctgttccgcaacacccgtaacggcgtcaaggggttcccgaaacgtgaactgcatacggtaaaactaccg
ctgccgacccagtatcagaccgccattaaggtctccggcattatgggcgcgcgtaagagcgcggaagatcgcgcc
cgcgatatgctctatccggaacaaatttatcaggagttcgaaggcgataccggcacctggtggaacttcgaccca
cgcgttgagtggctaatgggctatctgaccagccatcgttcgcaaaaagtgctggtgatctgcgctaaggcgacc
accgcgttacagctggagcaggtgctgcgcgaacgcgaaggcatccgcgccgccgtgttccatgagggcatgtcg
attatcgaacgcgaccgcgccgccgcctggttcgccgaagaagataccggcgcgcaggtgctgttatgttctgaa
atcggctccgaaggacgtaacttccagtttgccagcaatctggtgatgttcgacttgccgtttaacccggatctg
ctggaacagcgtattggtcgtctggatcgtatcggccaggcgcatgatatccagatccacgtcccgtacctggaa
aaaaccgcccagtcggtgctggttcgctggtatcacgaagggctggacgcctttgagcacacctgcccgaccggt
cgcgcgatttatgattcagcctacgccagtctgattaactatctggccgcgcctgaagaaaccgacgggtttgac
gatctgatcaaatcctgccgcgaacagcatgaagcgctaaaagcccagttagaacagggccgcgaccgcctgctg
gagatccactccaacggcggagaaaaagcccaacagctcgcacaaagcattgaagaacaggacgacgacaccaac
ctgatcgcgttcgccatgaacctgttcgatatcgtcggcattaaccaggacgatcgcggcgacaacctgatcgtg
ctgacgccgtccgaccacatgttggtgccggatttccccggcctgccggaagacggctgtactatcacgtttgaa
cgtgacgtagccctgtctcgcgaagatgcgcagtttattacctgggaacatccgctcatccgtaacggactggat
ctgatcctctccggcgataccggcagcagcaccatttcgctgttgaaaaataaagcgctgcccgtcggcacgctg
ctggtcgaactggtttacgtcgtggaagcgcaggcgccgaaacagctacaactgaaccgcttcctgccgccgacg
ccggtacgtatgctgttagataaaaacggcaacaatctggccgcccaggtcgagtttgaaaccttcaaccgtcag
ctcagcgccgtgaatcgccacaccggcagcaaactggtgaacgccgtgcaacaggacgtccacgccattttgcaa
ctgggcgagacgcagattgaaaagtccgccagagcgctgattgataacgcgcgtcgcgaggcggatgaaaaactg
tccggggaactgtcgcgtctggaagcgctgcgcgccgtcaacccgaacattcgcgacgacgaacttgccgctatc
gacagtaaccgtcagcaggtgctggaaagcctgaatcaggcaggctggcgtctggacgcgctgcgtcttatcgtc
gtcacgcaccaataa
>Mississippi
gtgggtcgtcgccacgcgccgcgcgtactgctggcggatgaagtgggcttaggcaaaaccattgaagccgggatg
attctgcatcaacagttattatccggcgcggcggaacgcgtattgatcattgttccggaaaccctgcaacaccag
tggctggtagaaatgctgcgccgtttcaacctgcgcttcgcgctgttcgatgacgaacgctataccgaagcgcag
cacgacgcgtataacccgtttgaaaccgaacaactggtgatctgctcgctggatttcgcccgccgcaataagcag
cgtctggaacatttgtgcgacgccgagtgggatttgctggtggtcgacgaagcgcatcatctggtgtggagcacc
gatgcgccgagccgtgaatatatggccatcgaacagttagctgaacgcgtgccgggcgtgctgctgctgaccgcc
acgccagaacagctggggatggaaagccatttcgcccgtctgcgcctgctcgatccgaaccgtttccacgatttc
gaacagtttgtcgaagaacagaaaaactaccgccctgtcgccgatgcggtggccatgctgctggcgggcaataaa
ctcagcaacgacgaactgaacagactgggcgatctgatcggcgaacaggatattgaaccgctgttacaggccgct
aatagcgatcgcgacgacgcgcaggccgcccgtgatgagctggtgtcgatgctgatggatcgccacggtaccagc
cgcgttctgttccgcaacacccgtaacggcgtcaaggggttcccgaaacgtgaactgcatacggtaaaactgccg
ctgccgacccagtatcagaccgccattaaggtctccggcattatgggcgcgcgtaaaagcgcggaagatcgcgcc
cgcgatatgctctatccggaacaaatttatcaggagttcgaaggcgataccggcacctggtggaacttcgaccca
cgcgttgagtggctgatgggctatctgaccagccatcgttcgcaaaaagtgctggtgatctgcgccaaagcgacc
accgcgttacagctggagcaggtgctgcgcgaacgcgaaggcatccgcgccgccgtgttccatgagggcatgtcg
attatcgaacgcgaccgcgccgccgcctggttcgccgaagaagataccggcgcgcaggtgctgttatgttccgaa
atcggctccgaaggacgtaacttccagtttgccagcaatctggtgatgttcgacttgccgtttaacccggatctg
ctggaacagcgtattggtcgtctggatcgtatcggccaggcgcatgatatccagatccacgtcccgtacctggaa
aaaaccgcccagtcggtgctggttcgctggtatcacgaagggctggacgcctttgagcacacctgcccgaccggt
cgcgcgatttatgattcagcctacgccagtctgattaactatctggccgcgcctgaagaaaccgacgggtttgac
gatctgatcaaatcctgccgcgaacaacatgaagcgctaaaagcccagttagaacagggccgcgaccgcctgctg
gagatccactccaacggtggtgaaaaagcccaacagcttgcacaaagcattgaagaacaggacgacgacaccaac
ctgatcgcgttcgccatgaacctgttcgatatcgtcggcattaaccaggacgatcgcggcgacaacctgatcgtg
ctgacgccgtccgaccacatgttggtgccggatttccccggcctgccggaagacggctgtactatcacgtttgaa
cgtgacgtagccctgtctcgcgaagatgcgcagtttattacctgggaacatccgctcatccgtaacggactggat
ctgatcctctccggcgataccggcagcagcaccatttcgctgttgaaaaataaagcgctgcccgtcggcacgctg
ctggtcgaactggtttacgtcgtggaagcgcaggcgccgaaacagctacaactgaaccgcttcctgccgccgacg
ccggtacgtatgctgttagataaaaacggcaacaatctggccgcccaggtcgagtttgaaaccttcaaccgtcag
ctcagcgccgtgaatcgccacaccggcagcaaactggttaacgccgttcaacaggacgtccacgccattttgcaa
ctgggcgagacgcagattgaaaagtccgccagagcgctgattgataacgcgcgtcgcgaggcggatgaaaaactg
tccggggaactgtcgcgtctggaagcgctgcgcgccgtcaacccgaacatccgcgacgacgaacttgccgctatc
gacagtaaccgtcagcaggtactggaaagcctgaatcaggcaggctggcgtctggacgcgctgcgtcttatcgtc
gtcacgcaccaataa
>Montevideo
gtggggcgtcgccatgcgccgcgcgtactgctggcggatgaggtgggcttaggtaaaaccattgaagccgggatg
attctgcatcaacagttattatccggcgcggcggaacgcgtattgatcattgttccggaaaccctgcaacaccag
tggctggtagaaatgctgcgccgtttcaacctgcgcttcgcgctgttcgatgacgaacgctataccgaagcgcag
cacgacgcgtataacccgtttgaaaccgagcaactggtgatctgctcgctggatttcgcccgccgtaataagcag
cgtctggaacatttgtgcgacgccgagtgggatttgctggtggtcgacgaagcgcatcatctggtgtggagcacc
gatgcgccgagccgtgaatatatggccatcgaacaattagctgaacgcgtaccgggcgtgctgctgctgaccgcc
acgccagaacagctggggatggaaagccatttcgcccgtctgcgcctgctggatccgaaccgtttccacgatttc
gaacagtttgtcgaagaacagaaaaactaccgccctgtcgccgatgcggtggccatgctgctggcgggcaataaa
ctcagcaacgacgaactgaacaggctgggcgatctgatcggcgaacaggatattgaaccgctgttgcaggccgct
aatagcgatcgcgacgacgcgcaggccgcccgtgatgagctggtgtcgatgctgatggatcgccacggcaccagc
cgcgttctgttccgcaacacccgtaacggcgtcaaggggttcccgaaacgtgaactgcatacggtaaaactaccg
ctgccgacccagtatcagaccgccattaaggtctccggcattatgggcgcgcgtaagagcgcggaagatcgcgcc
cgcgatatgctctatccggaacaaatttatcaggagttcgaaggcgataccggcacctggtggaacttcgaccca
cgcgttgagtggctaatgggctatctgaccagccatcgttcgcaaaaagtgctggtgatctgcgctaaggcgacc
accgcgttacagctggagcaggtgctgcgcgaacgcgaaggcatccgcgccgccgtgttccatgagggcatgtcg
attatcgaacgcgaccgcgccgccgcctggttcgccgaagaagataccggcgcgcaggtgctgttatgttctgaa
atcggctccgaaggacgtaacttccagtttgccagcaatctggtgatgttcgacttgccgtttaacccggatctg
ctggaacagcgtattggtcgtctggatcgtatcggccaggcgcatgatatccagatccacgtcccgtacctggaa
aaaaccgcccagtcggtgctggttcgctggtatcacgaagggctggacgcctttgagcacacctgcccgaccggt
cgcgcgatttatgattcagcctacgccagtctgattaactatctggccgcgcctgaagaaaccgacgggtttgac
gatctgatcaaatcctgccgcgaacagcatgaagcgctaaaagcccagttagaacagggccgcgaccgcctgctg
gagatccactccaacggcggagaaaaagcccaacagctcgcacaaagcattgaagaacaggacgacgacaccaac
ctgatcgcgttcgccatgaacctgttcgatatcgtcggcattaaccaggacgatcgcggcgacaacctgatcgtg
ctgacgccgtccgaccacatgttggtgccggatttccccggcctgccggaagacggctgtactatcacgtttgaa
cgtgacgtagccctgtctcgcgaagatgcgcagtttattacctgggaacatccgctcatccgtaacggactggat
ctgatcctctccggcgataccggcagcagcaccatttcgctgttgaaaaataaagcgctgcccgtcggcacgctg
ctggtcgaactggtttacgtcgtggaagcgcaggcgccgaaacagctacaactgaaccgcttcctgccgccgacg
ccggtacgtatgctgttagataaaaacggcaacaatctggccgcccaggtcgagtttgaaaccttcaaccgccag
ctcagcgccgtgaatcgccacaccggcagcaaactggtgaacgccgtgcaacaggacgtccacgccattttgcaa
ctgggtgagacgcagattgaaaagtccgccagagcgctgattgataacgcgcgtcgcgaggcggatgaaaaactg
tccggggaactgtcgcgtctggaagcgctgcgcgccgtcaacccgaacattcgcgacgacgaacttgccgctatc
gacagtaaccgtcagcaggtgctggaaagcctgaatcaggcaggctggcgtctggacgcgctgcgtcttatcgtc
gtcacgcaccaataa
>Rubislaw
gtgggtcgtcgccatgcgccgcgcgtactgctggcggatgaggtgggcttaggtaaaaccattgaagccgggatg
attctgcatcaacagttattatccggcgcggcggaacgcgtattgatcattgttccggaaaccctgcaacaccag
tggctggtagaaatgctgcgccgtttcaacctgcgcttcgcgctgttcgatgacgaacgctataccgaagcgcag
cacgacgcgtataacccgtttgaaaccgagcaactggtgatctgctcgctggatttcgcccgccgtaataagcag
cgtctggaacatttgtgcgacgccgagtgggatttgctggtggtcgacgaagcgcatcatctggtgtggagcacc
gatgcgccgagccgtgaatatatggccatcgaacaattagctgaacgcgtaccgggcgtgctgctgctgaccgcc
acgccagaacagctggggatggaaagccatttcgcccgtctgcgcctgctggatccgaaccgtttccacgatttc
gaacagtttgtcgaagaacagaaaaactaccgccctgtcgccgatgcggtggccatgctactggcgggcaataaa
ctcagcaacgacgaactgaacaggctgggcgatctgatcggcgaacaggatattgaaccgctgttgcaggccgct
aatagcgatcgcgacgacgcgcaggccgcccgtgatgagctggtgtcgatgctgatggatcgccacggcaccagc
cgcgttctgttccgcaacacccgtaacggcgtcaaggggttcccgaaacgtgaactgcatacggtaaaactgccg
ctgccgacccagtatcagaccgccattaaggtctccggcattatgggcgcgcgtaagagcgcggaagatcgcgcc
cgcgatatgctctatccggaacaaatttatcaggagttcgaaggcgataccggcacctggtggaacttcgaccca
cgcgttgagtggctaatgggctatctgaccagccatcgttcgcaaaaagtgctggtgatctgcgctaaggcgacc
accgcgttacagctggagcaggtgctgcgcgaacgcgaaggcatccgcgccgccgtgttccatgagggcatgtcg
attatcgaacgcgaccgcgccgccgcctggttcgccgaagaagataccggcgcgcaggtgctgttatgttctgaa
atcggctccgaaggacgtaacttccagtttgccagcaatctggtgatgttcgacttgccgtttaacccggatctg
ctggaacagcgtattggtcgtctggatcgtatcggccaggcgcatgatatccagatccacgtcccgtacctggaa
aaaaccgcccagtcggtgctggttcgctggtatcacgaagggctggacgcctttgagcacacctgcccgaccggt
cgcgcgatttatgattcagcctacgccagtctgattaactatctggccgcgcctgaagaaaccgacgggtttgac
gatctgatcaaatcctgccgcgaacagcatgaagcgctaaaagcccagttagaacagggccgcgaccgcctgctg
gagatccactccaacggcggagaaaaagcccaacagctcgcacaaagcattgaagaacaggacgacgacaccaac
ctgatcgcgttcgccatgaacctgttcgatatcgtcggcattaaccaggacgatcgcggcgacaatctgatcgtg
ctgacgccgtctgaccacatgttggtgccggatttccccggcctgccggaagacggctgtactatcacgtttgaa
cgtgacgtagccctgtctcgcgaagatgcgcagtttattacctgggaacatccgctcatccgtaacggactggat
ctgatcctctccggcgataccggcagcagcaccatttcgctgttgaaaaataaagcgctgcccgtcggcacgctg
ctggtcgaactggtttacgtcgtggaagcgcaggcgccgaaacagctacaattgaaccgcttcctgccgccgacg
ccggtacgtatgctgttagataaaaacggcaacaatctggccgcccaggtcgagtttgaaaccttcaaccgccag
ctcagcgccgtgaatcgccacaccggcagcaaactggttaacgccgtgcaacaggacgtccacgccattttgcaa
ctgggtgagacgcagattgaaaagtccgccagagcgctgattgataacgcgcgtcgcgaggcggatgaaaaactg
tccggggaactgtcgcgtctggaagcgctgcgcgccgtcaacccgaacattcgcgacgacgaacttgccgctatc
gacagcaaccgtcagcaggtgctggaaagcctgaatcaggcaggctggcgtctggacgcgctgcgtcttatcgtc
gtcacgcaccaataa
>Senftenberg
gtgggtcgtcgccacgcgccgcgcgtactgctggcggatgaagtgggcttaggtaaaaccattgaagccgggatg
attctgcatcaacagttattatccggcgcggcggaacgcgtattgatcattgttccggaaaccctgcaacaccag
tggctggtagaaatgctgcgccgtttcaacctgcgcttcgcgctgttcgatgacgaacgctataccgaagcgcag
cacgacgcgtataacccgtttgaaaccgaacaactggtgatctgctcgctggatttcgcccgccgtaataagcag
cgtctggaacatttgtgcgacgccgagtgggatttgctggtggtcgacgaagcgcatcatctggtgtggagcacc
gatgcgccgagccgtgaatatatggccatcgaacaattagctgaacgcgtaccgggcgtgctgctgctgaccgcc
acgccagaacagctggggatggaaagccatttcgcccgtctgcgcctgctcgatccgaaccgtttccacgatttc
gaacagtttgtcgaagaacagaaaaactaccgccctgtcgctgatgcggtggccatgctgctggcgggcaataaa
ctcagcaacgacgaactgaacaggctgggcgatctgatcggcgaacaggatattgaaccgctgttgcaggccgct
aatagcgatcgcgacgatgcgcaggccgcccgtgatgagctggtgtcgatgctgatggatcgccacggtaccagc
cgcgttctgttccgcaacacccgtaacggcgtcaaggggttcccgaaacgtgaactgcatacggtaaaactgccg
ctgccgacccagtatcagaccgccattaaggtctccggcattatgggcgcgcgtaaaagcgcggaagatcgcgcc
cgcgatatgctctatccggaacaaatttatcaggagttcgaaggcgataccggcacctggtggaacttcgaccca
cgcgttgagtggctaatgggctatctgaccagccatcgttcgcaaaaagtgctggtgatctgcgccaaagcgacc
accgcgttacagctggagcaggtgctgcgcgaacgcgaaggcatccgcgccgccgtgttccatgagggcatgtcg
attatcgaacgcgaccgcgccgccgcctggttcgccgaagaagataccggcgcgcaggtgctgttatgttccgaa
atcggctccgaaggacgtaacttccagtttgccagcaatctggtgatgttcgacttgccgtttaacccggatctg
ctggaacagcgtattggtcgtctggatcgcatcggccaggcgcatgatatccagatccacgtcccgtacctggaa
aaaaccgcccagtcggtgctggttcgctggtatcacgaagggctggacgcctttgagcacacctgtccaaccggt
cgcgcgatttatgattcagcctacgccagtctgattaactatctggccgcgcctgaagaaaccgacgggtttgac
gatctgataaaatcctgccgcgagcaacatgaagcgctaaaagcccagttagaacagggccgcgaccgcctgctg
gagatccactccaacggcggagaaaaagcccaacagctcgcacaaagcattgaagaacaggacgacgacaccaac
ctgatcgcgttcgccatgaacctgttcgatatcgtcggcattaaccaggacgatcgcggcgacaacctgatcgtg
ctgacgccgtccgatcacatgttggtgccggatttccccggcctgccggaagacggctgtactatcacgtttgaa
cgtgacgtagccctgtctcgcgaagatgcgcagtttattacctgggaacatccgctcatccgtaacggactggat
ctgatcctctccggcgacaccggcagcagcaccatttcgctgttgaaaaataaagcgctgcccgtcggcacgctg
ctggtcgaactggtttacgtcgtggaagcgcaggcgccgaaacagctacaactgaaccgcttcctgccgccgacg
ccggtacgtatgctgttagataaaaacggcaacaatctggccgcccaggtcgagtttgaaaccttcaaccgccag
ctcagcgccgtgaatcgccacaccggcagcaaactggtgaacgccgtgcaacaggacgtccacgccattttgcaa
ctgggcgagacgcagattgaacagtccgccagagcgctgattgataacgcgcgtcgcgaggcggatgaaaaactg
tccggggaactgtcgcgtctggaagcgctgcgcgccgtcaacccgaacattcgcgacgacgaacttgccgctatc
gacagtaaccgtcagcaggtactggaaagcctgaatcaggcaggctggcgtctggacgcgctgcgtcttatcgtc
gtcacgcaccaataa
>Uganda
gtgggtcgtcgccatgcgccgcgcgtactgctggcggatgaagtgggcttaggtaaaaccattgaagccgggatg
atactgcatcaacagttattatccggcgcggcggaacgcgtattgatcatcgttccggaaaccctgcaacaccag
tggctggtagaaatgctgcgccgtttcaacctgcgcttcgcactgttcgatgacgaacgctataccgaagcgcag
cacgacgcgtataacccgtttgaaaccgaacaactggtgatctgctcgctggatttcgcccgccgtaataagcag
cgtctggaacatttgtgcgacgccgagtgggatttgctggtggtcgacgaagcgcatcatctggtgtggagcacc
gatgcgccgagccgtgaatatatggccatcgaacagttagctgaacgcgtaccgggcgtgctactgctgaccgcc
acgccagaacagctggggatggaaagccatttcgcccgtctgcgcctgctcgatccgaaccgtttccacgatttc
gaacagtttgtcgaagaacagaaaaactaccgccctgtcgccgatgcggtggccatgctgctggcgggcaataaa
ctcagcaacgacgaactgaacaggctgggcgatctgatcggcgaacaggatattgaaccgctgttgcaggccgct
aatagcgatcgcgacgacgcgcaggccgcccgtgatgagctggtgtcgatgctgatggatcgccacggcaccagc
cgcgttctgttccgcaacacccgtaacggcgtcaaggggttcccgaaacgtgaactgcatacggtaaaactgccg
ctgccgacccagtatcagaccgccattaaggtctccggcattatgggcgcgcgtaaaagcgcggaagatcgcgcc
cgcgatatgctctatccggaacaaatttatcaggagttcgaaggcgataccggcacctggtggaacttcgaccca
cgcgttgagtggctgatgggctatctgaccagccatcgttcgcaaaaagtgctggtgatctgcgctaaggcgacc
accgcgttacagctggagcaggtgctgcgcgaacgcgaaggcatccgcgccgccgtgttccatgagggcatgtcg
attatcgaacgcgaccgcgccgccgcctggttcgccgaagaagataccggcgcgcaggtgctgttatgttccgaa
atcggctctgaaggacgtaacttccagtttgccagcaatctggtgatgttcgacttgccgtttaacccggatctg
ctggaacagcgtattggtcgtctggatcgtatcggccaggcgcatgatatccagatccacgtcccgtacctggaa
aaaaccgcccagtcggtgctggttcgctggtatcacgaagggctggacgcctttgagcacacttgcccgaccggt
cgcgcgatttatgattcagcctacgccagtctgattaactatctggccgcgcctgaagaaaccgacgggtttgac
gatctgatcaaatcctgccgcgagcaacatgaagcgctaaaagcccagttagaacagggccgcgaccgcctgctg
gagatccactccaacggtggtgaaaaagcccaacagcttgcacaaagcattgaagaacaggacgacgacaccaac
ctgatcgcgttcgccatgaacctgttcgatatcgtcggcattaaccaggacgatcgcggcgacaacctgatcgtg
ctgacgccgtccgaccacatgttggtgccggatttccccggcctgccggaagacggttgtactatcacgtttgaa
cgtgacgtagccctgtctcgcgaagatgctcagtttattacctgggaacatccgctcatccgtaacggactggat
ctgatcctctccggcgacaccggcagcagcaccatttcgctgttgaaaaataaagcgctgccagtcggcacgctg
ctggtcgaactggtttacgtcgtggaagcgcaggcgccgaaacagctacaactgaaccgcttcctgccgccgacg
ccggtacgtatgctgttagataaaaacggcaacaatctggccgcccaggtcgagtttgaaaccttcaaccgtcag
ctcagcgccgtgaatcgccacaccggcagcaaactggttaacgccgtgcaacaggacgtccacgccattttgcaa
ctgggcgagacgcagattgaaaagtccgccagagcgctgattgataacgcgcgtcgcgaggcggatgaaaaactg
tccggggaactgtcgcgtctggaagcgctgcgcgccgtcaacccgaacattcgcgacgacgaacttgccgctatc
gacagcaaccgtcagcaggtgctggaaagcctgaatcaggcaggctggcgtctggacgcgctgcgtcttatcgtc
gtcacgcaccaataa
>Urbana
gtgggtcgtcgccatgcgccgcgcgtactgctggcggatgaagtgggcttaggtaaaaccattgaagccgggatg
attctgcatcaacagttattatccggcgcggcggaacgcgtattgatcatcgttccggaaaccctgcaacaccag
tggctggtagaaatgctgcgccgtttcaacctgcgcttcgcgctgttcgatgacgaacgctataccgaagcgcag
cacgacgcgtataacccgtttgaaaccgaacaactggtgatctgctcgctggatttcgcccgccgtaataagcag
cgtctggaacatttgtgcgacgccgagtgggatttgctggtggtcgacgaagcgcatcatctggtgtggagcacc
gatgcgccgagccgtgaatatatggccatcgaacaattagctgaacgtgtaccgggcgtgctgctgctgaccgcc
acgccagaacagctggggatggaaagccatttcgcccgtctgcgcctgctcgatccgaaccgtttccacgatttc
gaacagtttgtcgaagaacagaaaaactaccgccctgtcgccgatgcggtggccatgctgctggcgggcaataaa
ctcagcaacgacgaactgaacaggctgggcgatctgatcggcgaacaggatattgaaccgctgttgcaggccgct
aatagcgatcgcgacgacgcgcaggccgcccgtgatgagctggtgtcgatgctgatggatcgccacggcaccagc
cgcgttctgttccgcaacacccgtaacggcgtcaaggggttcccgaaacgtgaactgcatacggtaaaactgccg
ctgccgacccagtatcagaccgccattaaggtctccggcattatgggcgcgcgtaagagcgcggaagatcgcgcc
cgcgatatgctctatccggaacaaatttatcaggagttcgaaggcgataccggcacctggtggaacttcgaccca
cgcgttgagtggctaatgggctatctgaccagccatcgttcgcaaaaagtgctggtgatctgcgctaaggcgacc
accgcgttacagctggagcaggtgctgcgcgaacgcgaaggcatccgcgccgccgtgttccatgagggcatgtcg
attatcgaacgcgaccgcgccgccgcctggttcgccgaagaagataccggcgcgcaggtgctgttatgttctgaa
atcggctccgaaggacgtaacttccagtttgccagcaatctggtgatgttcgacttgccgtttaacccggatctg
ctggaacagcgtattggtcgtctggatcgtatcggccaggcgcatgatatccagatccacgtcccgtacctggaa
aaaaccgcccagtcggtgctggttcgctggtatcacgaagggctggacgcctttgagcacacctgcccgaccggt
cgcgcgatttatgattcagcctacgccagtctgattaactatctggccgcgcctgaagaaaccgacgggtttgac
gatctgatcaaatcctgccgcgaacagcatgaagcgctaaaagcccagttagaacagggccgcgaccgcctgctg
gagatccactccaacggcggagaaaaagcccaacagctcgcacaaagcattgaagaacaggacgacgacaccaac
ctgatcgcgttcgccatgaacctgttcgatatcgtcggcattaaccaggacgatcgcggcgacaacctgatcgtg
ttgacgccgtccgatcacatgttggtgccggatttccccggcctgccggaagacggctgtactatcacgtttgaa
cgtgacgtagccctgtctcgcgaagatgcgcagtttattacttgggaacatccgctcatccgtaacggactggat
ctgatcctctccggcgataccggcagcagcaccatttcgctgttgaaaaataaagcgctgcccgtcggcacgctg
ctggtcgaactggtttatgtcgtggaagcgcaggcgccgaaacagctacaactgaaccgcttcctgccgccgacg
ccggtacgtatgctgttagataaaaacggcaacaatctggccgcccaggtcgagtttgaaaccttcaaccgccag
ctcagcgccgtgaatcgccacaccggcagcaaactggtgaacgccgtgcaacaggacgtccacgccattttgcaa
ctgggtgagacgcagattgaaaagtccgccagagcgctgattgataacgcgcgtcgcgaggcggatgaaaaactg
tccggggaactgtcgcgtctggaagcgctgcgcgccgtcaacccgaacattcgcgacgacgaacttgccgctatc
gacagtaaccgtcagcaggtgctggaaagcctgaatcaggcaggctggcgtctggacgcgctgcgtcttatcgtc
gtcacgcaccaataa
>Wandsworth
gtgggtcgtcgccatgcgccgcgcgtactgctggcggatgaagtgggcttaggtaaaaccattgaagccgggatg
atactgcatcaacagttattatccggcgcggcggaacgcgtattgatcatcgttccggaaaccctgcaacaccag
tggctggtagaaatgctgcgccgtttcaacctgcgcttcgcactgttcgatgacgaacgctataccgaagcgcag
cacgacgcgtataacccgtttgaaaccgaacaactggtgatctgctcgctggatttcgcccgccgtaataagcag
cgtctggaacatttgtgcgacgccgagtgggatttgctggtggtcgacgaagcgcatcatctggtgtggagcacc
gatgcgccgagccgtgaatatatggccatcgaacagttagctgaacgcgtaccgggcgtgctactgctgaccgcc
acgccagaacagctggggatggaaagccatttcgcccgtctgcgcctgctcgatccgaaccgtttccacgatttc
gaacagtttgtcgaagaacagaaaaactaccgccctgtcgccgatgcggtggccatgctgctggcgggcaataaa
ctcagcaacgacgaactgaacaggctgggcgatctgatcggcgaacaggatattgaaccgctgttgcaggccgct
aatagcgatcgcgacgacgcgcaggccgcccgtgatgagctggtgtcgatgctgatggatcgccacggcaccagc
cgcgttctgttccgcaacacccgtaacggcgtcaaggggttcccgaaacgtgaactgcatacggtaaaactgccg
ctgccgacccagtatcagaccgccattaaggtctccggcattatgggcgcgcgtaaaagcgcggaagatcgcgcc
cgcgatatgctctatccggaacaaatttatcaggagttcgaaggcgataccggcacctggtggaacttcgaccca
cgcgttgagtggctgatgggctatctgaccagccatcgttcgcaaaaagtgctggtgatctgcgctaaggcgacc
accgcgttacagctggagcaggtgctgcgcgaacgcgaaggcatccgcgccgccgtgttccatgagggcatgtcg
attatcgaacgcgaccgcgccgccgcctggttcgccgaagaagataccggcgcgcaggtgctgttatgttccgaa
atcggctctgaaggacgtaacttccagtttgccagcaatctggtgatgttcgacttgccgtttaacccggatctg
ctggaacagcgtattggtcgtctggatcgtatcggccaggcgcatgatatccagatccacgtcccgtacctggaa
aaaaccgcccagtcggtgctggttcgctggtatcacgaagggctggacgcctttgagcacacttgcccgaccggt
cgcgcgatttatgattcagcctacgccagtctgattaactatctggccgcgcctgaagaaaccgacgggtttgac
gatctgatcaaatcctgccgcgagcaacatgaagcgctaaaagcccagttagaacagggccgcgaccgcctgctg
gagatccactccaacggtggtgaaaaagcccaacagcttgcacaaagcattgaagaacaggacgacgacaccaac
ctgatcgcgttcgccatgaacctgttcgatatcgtcggcattaaccaggacgatcgcggcgacaacctgatcgtg
ctgacgccgtccgaccacatgttggtgccggatttccccggcctgccggaagacggttgtactatcacgtttgaa
cgtgacgtagccctgtctcgcgaagatgctcagtttattacctgggaacatccgctcatccgtaacggactggat
ctgatcctctccggcgacaccggcagcagcaccatttcgctgttgaaaaataaagcgctgccagtcggcacgctg
ctggtcgaactggtttacgtcgtggaagcgcaggcgccgaaacagctacaactgaaccgcttcctgccgccgacg
ccggtacgtatgctgttagataaaaacggcaacaatctggccgcccaggtcgagtttgaaaccttcaaccgtcag
ctcagcgccgtgaatcgccacaccggcagcaaactggttaacgccgtgcaacaggacgtccacgccattttgcaa
ctgggcgagacgcagattgaaaagtccgccagagcgctgattgataacgcgcgtcgcgaggcggatgaaaaactg
tccggggaactgtcgcgtctggaagcgctgcgcgccgtcaacccgaacattcgcgacgacgaacttgccgctatc
gacagcaaccgtcagcaggtgctggaaagcctgaatcaggcaggctggcgtctggacgcgctgcgtcttatcgtc
gtcacgcaccaataa
>Agona
GTGGGGCGTCGCCACGCGCCGCGCGTACTGCTGGCGGATGAAGTGGGCTTAGGTAAAACCATTGAAGCCGGGATG
ATTCTGCATCAACAGTTATTATCCGGCGCGGCGGAACGCGTATTGATCATCGTTCCGGAAACCCTGCAACACCAG
TGGCTGGTAGAAATGCTGCGCCGTTTCAACCTGCGCTTCGCGCTGTTCGATGACGAACGCTATACCGAAGCGCAG
CACGACGCGTATAACCCGTTTGAAACCGAACAACTGGTGATCTGCTCGCTGGATTTCGCCCGCCGTAATAAGCAG
CGTCTGGAACATTTGTGCGACGCCGAGTGGGATTTGCTGGTGGTCGACGAAGCGCATCATCTGGTGTGGAGCACC
GATGCGCCGAGCCGTGAATATATGGCCATCGAACAGTTAGCTGAACGCGTACCGGGCGTGCTGCTGCTGACCGCC
ACGCCAGAACAGCTGGGGATGGAAAGCCATTTCGCCCGTCTGCGCCTGCTCGATCCGAACCGTTTCCACGATTTC
GAACAGTTTGTCGAAGAACAGAAAAACTACCGCCCTGTCGCTGATGCGGTGGCCATGCTGCTGGCGGGCAATAAA
CTCAGCAACGACGAACTGAACAGGCTGGGCGATCTGATCGGCGAACAGGATATTGAACCGCTGTTGCAGGCCGCT
AATAGCGATCGCGACGACGCGCAGGCCGCCCGTGATGAGCTGGTGTCGATGCTGATGGATCGCCACGGCACCAGC
CGCGTTCTGTTCCGCAACACCCGTAACGGCGTCAAGGGGTTCCCGAAACGTGAACTGCATACGGTAAAACTGCCG
CTGCCGACCCAGTATCAGACCGCCATTAAGGTCTCCGGCATTATGGGCGCGCGTAAAAGCGCGGAAGATCGCGCC
CGCGATATGCTCTATCCGGAACAAATTTATCAGGAGTTCGAAGGCGATACCGGCACCTGGTGGAACTTCGACCCA
CGCGTTGAGTGGCTGATGGGCTATCTGACCAGCCATCGTTCGCAAAAAGTGCTGGTGATCTGCGCCAAGGCGACC
ACCGCGTTACAGCTGGAACAGGTGCTGCGCGAACGCGAAGGCATCCGCGCCGCCGTGTTCCATGAGGGCATGTCG
ATTATTGAACGCGACCGCGCCGCCGCCTGGTTCGCCGAAGAAGATACCGGCGCGCAGGTGCTGTTATGTTCCGAA
ATCGGCTCCGAAGGACGTAACTTCCAGTTTGCCAGCAATCTGGTGATGTTCGACTTGCCGTTTAACCCGGATCTG
CTGGAACAGCGTATTGGTCGTCTGGATCGTATCGGCCAGGCGCATGATATCCAGATCCACGTCCCGTACCTGGAA
AAAACCGCCCAGTCGGTGCTGGTTCGCTGGTATCACGAAGGGCTGGACGCCTTTGAGCACACCTGCCCGACCGGT
CGCGCGATTTATGATTCAGCCTACGCCAGTCTGATTAACTATCTGGCCGCGCCTGAAGAAACCGACGGGTTTGAC
GATCTGATCAAATCCTGCCGCGAACAGCATGAAGCGCTAAAAGCCCAGTTAGAACAGGGCCGCGACCGCCTGCTG
GAGATCCACTCCAACGGCGGAGAAAAAGCCCAACAGCTCGCACAAAGCATTGAAGAACAGGACGACGACACCAAC
CTGATCGCGTTCGCCATGAACCTGTTCGATATCGTCGGCATTAACCAGGACGATCGCGGCGACAACCTGATCGTG
CTGACGCCGTCCGACCACATGTTGGTGCCGGATTTCCCCGGCCTGCCGGAAGACGGCTGTACTATCACGTTTGAA
CGTGACGTAGCCCTGTCTCGCGAAGATGCGCAGTTTATTACCTGGGAACATCCGCTCATCCGTAACGGACTGGAT
CTGATCCTCTCCGGCGATACCGGCAGCAGCACCATTTCGCTGTTGAAAAATAAAGCGCTGCCCGTCGGCACGCTG
CTGGTCGAACTGGTTTACGTCGTGGAAGCGCAGGCGCCGAAACAGCTACAACTGAACCGCTTCCTGCCGCCGACG
CCGGTACGTATGCTGTTAGATAAAAACGGCAACAATCTGGCCGCCCAGGTCGAGTTTGAAACCTTCAACCGTCAG
CTCAGCGCCGTGAATCGCCACACCGGCAGCAAACTGGTTAACGCCGTACAACAGGACGTCCACGCCATTTTGCAA
CTGGGCGAGACGCAGATTGAAAAGTCCGCCAGAGCGCTGATTGATAACGCGCGTCGCGAGGCGGATGAAAAACTG
TCCGGGGAACTGTCGCGTCTGGAAGCGCTGCGCGCCGTCAACCCGAACATTCGCGACGACGAACTTGCCGCTATC
GACAGCAACCGTCAGCAGGTGCTGGAAAGCCTGAATCAGGCAGGCTGGCGTCTGGACGCGCTGCGTCTTATTGTC
GTCACGCACCAATAA
>Choleraesuis
gtgggtcgtcgccacgcgccgcgcgtactgctggcggatgaagtgggcttaggtaaaaccattgaagccgggatg
attctgcatcaacagttattatccggcgcggcggaacgcgtattgatcatcgttccggaaaccctgcaacaccag
tggctggtagaaatgctgcgccgtttcaacctgcgcttcgcgctgttcgatgacgaacgctataccgaagcgcag
cacgacgcgtataacccgtttgaaaccgaacaactggtgatctgttcgctggatttcgcccgccgtaataagcag
cgtctggaacatttgtgcgacgccgagtgggatttgctggtggtcgacgaagcgcatcatctggtgtggagtacc
gatgcgccgagccgtgaatatatggccatcgaacagttagctgaacgcgtgccgggcgtgctgctgctgaccgcc
acgccagaacagctggggatggaaagccatttcgcccgtctgcgcctgctcgatccgaaccgtttccacgatttc
gaacagtttgtcgaagaacagaaaaactaccgtcctgtcgccgatgcggtggccatgctgctggcgggcaataaa
ctcagcaacgacgaactgaacaggctgggcgatctgatcggcgaacaggatattgaaccgctgttgcaggccgct
aatagcgatcgcgacgatgcgcaggccgcccgtgatgagctggtatcgatgctgatggatcgccacggcaccagc
cgcgttctgttccgcaacacccgtaacggcgtcaaggggttcccgaaacgtgaactgcatacggtaaaactgccg
ctgccgacccagtatcagaccgccattaaggtctccggcattatgggcgcgcgtaaaagcgcggaagatcgcgcc
cgcgatatgctctatccggaacaaatttatcaggagttcgaaggcgataccggcacctggtggaacttcgaccca
cgcgttgagtggctgatgggctatctgaccagccatcgttcgcaaaaagtgctggtgatctgcgctaaggcgacc
accgcgttacagctggagcaggtgctgcgcgaacgcgaaggcatccgcgccgccgtgttccatgagggcatgtcg
attatcgaacgcgaccgcgccgccgcctggttcgccgaagaagataccggcgcgcaggtgctgttatgttccgaa
atcggctccgaaggacgtaacttccagtttgccagcaatctggtgatgttcgacttgccgtttaacccggatctg
ctggaacagcgtattggtcgtctggatcgtatcggccaggcgcatgatatccagatccacgtcccgtacctggaa
aaaaccgcccagtcggtgctggttcgctggtatcacgaagggctggacgcctttgagcacacctgcccgaccggt
cgcgcgatttatgattcagcctacgccagtctgattaactatctggccgcgcctgaagaaaccgacgggtttgac
gatctgatcaaatcctgccgcgagcaacatgaagcgctaaaagcccagttagaacagggccgcgaccgcctgctg
gagatccactccaacggtggtgaaaaagcccaacagcttgcacaaagcattgaagaacaggacgacgacaccaac
ctgatcgcgttcgccatgaacctgttcgatatcgtcggcattaaccaggacgatcgcggcgacaacctgatcgtg
ctgacgccgtccgaccacatgttggtgccggatttccccggcctgccggaagacggctgtactatcacgtttgaa
cgtgacgtagccctgtctcgcgaagatgcgcagtttattacctgggaacatccgctcatccgtaacggactggat
ctgatcctctccggcgacaccggcagcagcaccatttcgctgttgaaaaataaagcgctgcccgtcggcacgctg
ctggtcgaactggtttacgtcgtggaagcgcaggcgccgaaacagctacaactgaaccgcttcctgccgccgacg
ccggtacgtatgctgttagataaaaacggcaacaatctggccgcccaggtcgagtttgaaaccttcaaccgtcag
ctcagcgccgtgaatcgccacaccggcagcaaactggttaacgccgtgcaacaggacgtccacgccattttgcaa
ctgggcgagacgcagattgaaaagtccgccagagcgctgattgataacgcgcgtcgcgaggcggatgaaaaactg
tccggggaactgtcgcgtctggaagcgctgcgcgccgtcaacccgaacattcgcgacgacgaacttgccgctatc
gacagcaaccgtcagcaggtgctggaaagcctgaatcaggcaggctggcgtctggacgcgctgcgtcttatcgtc
gtcacgcaccaataa
>Dublin
GTGGGTCGTCGCCACGCGCCACGCGTACTGCTGGCGGATGAAGTGGGCTTAGGTAAAACCATTGAAGCCGGGATG
ATTCTGCATCAACAGTTATTATCCGGCGCGGCGGAACGCGTATTGATCATTGTTCCGGAAACCCTGCAACACCAG
TGGCTGGTAGAAATGCTGCGCCGTTTCAACCTGCGCTTCGCGCTGTTCGATGACGAACGCTATACCGAAGCGCAG
CACGACGCGTATAACCCGTTTGAAACCGAACAACTGGTGATCTGCTCGCTGGATTTCGCCCGCCGTAATAAGCAG
CGTCTGGAACATTTGTGCGACGCCGAGTGGGATCTGCTGGTGGTCGACGAAGCGCATCATCTGGTGTGGAGTACC
GATGCGCCGAGTCGTGAATATATGGCCATCGAACAGTTAGCTGAACGCGTGCCGGGCGTGCTGCTGCTGACCGCC
ACGCCAGAACAGCTGGGGATGGAAAGCCATTTCGCCCGTCTGCGCCTGCTCGATCCGAACCGTTTCCACGATTTC
GAACAGTTTGTCGAAGAACAGAAAAACTACCGTCCTGTCGCCGATGCGGTGGCCATGCTGCTGGCGGGCAATAAA
CTCAGCAACGACGAACTGAACAGGCTGGGCGATCTGATCGGCGAACAGGATATTGAACCGCTGTTGCAGGCCGCT
AATAGCGATCGCGACGACGCGCAGGCCGCCCGTGATGAGCTGGTGTCGATGCTGATGGATCGCCACGGCACCAGC
CGCGTTCTGTTCCGCAACACCCGTAACGGCGTCAAGGGGTTCCCGAAACGTGAACTGCATACGGTAAAACTGCCG
CTGCCGACCCAGTATCAGACCGCCATTAAGGTCTCCGGCATTATGGGCGCGCGTAAAAGCGCGGAAGATCGCGCC
CGCGATATGCTCTATCCGGAACAAATTTATCAGGAGTTCGAAGGCGATACTGGCACCTGGTGGAACTTCGACCCA
CGCGTTGAGTGGCTAATGGGCTATCTGACCAGCCATCGTTCGCAAAAAGTGCTGGTGATCTGCGCCAAAGCGACC
ACCGCGTTACAGCTGGAGCAGGTGCTGCGCGAACGCGAAGGCATCCGCGCCGCCGTGTTCCATGAGGGCATGTCG
ATTATCGAACGCGACCGCGCCGCCGCCTGGTTCGCCGAAGAAGATACCGGCGCGCAGGTGCTGTTATGTTCCGAA
ATCGGCTCCGAAGGACGTAACTTCCAGTTTGCCAGCAATCTGGTGATGTTCGACTTGCCGTTTAACCCGGATCTG
CTGGAACAGCGTATTGGTCGTCTGGATCGCATCGGCCAGGCGCATGATATCCAGATCCACGTCCCGTACCTGGAA
AAAACCGCCCAGTCGGTGCTGGTTCGCTGGTATCACGAAGGGCTGGACGCCTTTGAGCACACCTGTCCAACCGGC
CGCGCGATTTATGATTCAGCCTACGCCAGTCTGATTAACTATCTGGCCGCGCCTGAAGAAACCGACGGGTTTGAC
GATCTGATCAAATCCTGCCGCGAGCAACATGAAGCGCTAAAAGCCCAGTTAGAACAGGGCCGCGACCGCCTGCTG
GAGATCCACTCCAACGGTGGTGAAAAAGCCCAACAGCTTGCACAAAGCATTGAAGAACAGGACGACGACACCAAC
CTGATCGCGTTCGCCATGAACCTGTTCGATATCGTCGGCATTAACCAGGACGATCGCGGCGACAACCTGATCGTG
CTGACGCCGTCCGACCACATGTTGGTGCCGGATTTCCCCGGCCTGCCGGAAGACGGCTGTACTATCACGTTTGAA
CGTGACGTAGCCCTGTCTCGCGAAGATGCGCAGTTTATTACCTGGGAACATCCGCTCATCCGTAACGGACTGGAT
CTGATCCTCTCCGGCGATACCGGCAGCAGCACCATTTCGCTGTTGAAAAATAAAGCGCTGCCAGTCGGCACGCTG
CTGGTCGAACTGGTTTACGTCGTGGAAGCGCAGGCGCCGAAACAGCTACAACTGAACCGCTTCCTGCCGCCGACG
CCGGTACGTATGCTGTTAGATAAAAACGGCAACAATCTGGCCGCCCAGGTCGAGTTTGAAACCTTCAACCGCCAG
CTCAGCGCCGTGAATCGCCACACCGGCAGCAAACTGGTGAACGCCGTGCAACAGGACGTCCACGCCATTTTGCAA
CTGGGCGAGACGCAGATTGAAAAGTCCGCCAGAGCGCTGATTGATAACGCGCGTCGCGAGGCGGATGAAAAACTG
TCCGGGGAACTGTCGCGTCTGGAAGCGCTGCGCGCCGTCAACCCGAACATTCGCGACGACGAACTTGCCGCTATT
GACAGCAACCGTCAGCAGGTACTGGAAAGCCTGAATCAGGCAGGCTGGCGTCTGGACGCGCTGCGTCTTATCGTC
GTCACGCACCAATAA
>Enteritidis
GTGGGTCGTCGCCACGCGCCACGCGTACTGCTGGCGGATGAAGTGGGCTTAGGTAAAACCATTGAAGCCGGGATG
ATTCTGCATCAACAGTTATTATCCGGCGCGGCGGAACGCGTATTGATCATTGTTCCGGAAACCCTGCAACACCAG
TGGCTGGTAGAAATGCTGCGCCGTTTCAACCTGCGCTTCGCGCTGTTCGATGACGAACGCTATACCGAAGCGCAG
CACGACGCGTATAACCCGTTTGAAACCGAACAACTGGTGATCTGCTCGCTGGATTTCGCCCGCCGTAATAAGCAG
CGTCTGGAACATTTGTGCGACGCCGAGTGGGATCTGCTGGTGGTCGACGAAGCGCATCATCTGGTGTGGAGTACC
GATGCGCCGAGTCGTGAATATATGGCCATCGAACAGTTAGCTGAACGCGTGCCGGGCGTGCTGCTGCTGACCGCC
ACGCCAGAACAGCTGGGGATGGAAAGCCATTTCGCCCGTCTGCGCCTGCTCGATCCGAACCGTTTCCACGATTTC
GAACAGTTTGTCGAAGAACAGAAAAACTACCGTCCTGTCGCCGATGCGGTGGCCATGCTGCTGGCGGGCAATAAA
CTCAGCAACGACGAACTGAACAGGCTGGGCGATCTGATCGGCGAACAGGATATTGAACCGCTGTTGCAGGCCGCT
AATAGCGATCGCGACGACGCGCAGGCCGCCCGTGATGAGCTGGTGTCGATGCTGATGGATCGCCACGGCACCAGC
CGCGTTCTGTTCCGCAACACCCGTAACGGCGTCAAGGGGTTCCCGAAACGTGAACTGCATACGGTAAAACTGCCG
CTGCCGACCCAGTATCAGACCGCCATTAAGGTCTCCGGCATTATGGGCGCGCGTAAAAGCGCGGAAGATCGCGCC
CGCGATATGCTCTATCCGGAACAAATTTATCAGGAGTTCGAAGGCGATACTGGCACCTGGTGGAACTTCGACCCA
CGCGTTGAGTGGCTAATGGGCTATCTGACCAGCCATCGTTCGCAAAAAGTGCTGGTGATCTGCGCCAAAGCGACC
ACCGCGTTACAGCTGGAGCAGGTGCTGCGCGAACGCGAAGGCATCCGCGCCGCCGTGTTCCATGAGGGCATGTCG
ATTATCGAACGCGACCGCGCCGCCGCCTGGTTCGCCGAAGAAGATACCGGCGCGCAGGTGCTGTTATGTTCCGAA
ATCGGCTCCGAAGGACGTAACTTCCAGTTTGCCAGCAATCTGGTGATGTTCGACTTGCCGTTTAACCCGGATCTG
CTGGAACAGCGTATTGGTCGTCTGGATCGCATCGGCCAGGCGCATGATATCCAGATCCACGTCCCGTACCTGGAA
AAAACCGCCCAGTCGGTGCTGGTTCGCTGGTATCACGAAGGGCTGGACGCCTTTGAGCACACCTGTCCAACCGGC
CGCGCGATTTATGATTCAGCCTACGCCAGTCTGATTAACTATCTGGCCGCGCCTGAAGAAACCGACGGGTTTGAC
GATCTGATCAAATCCTGCCGCGAGCAACATGAAGCGCTAAAAGCCCAGTTAGAACAGGGCCGCGACCGCCTGCTG
GAGATCCACTCCAACGGTGGTGAAAAAGCCCAACAGCTTGCACAAAGCATTGAAGAACAGGACGACGACACCAAC
CTGATCGCGTTCGCCATGAACCTGTTCGATATCGTCGGCATTAACCAGGACGATCGCGGCGACAACCTGATCGTG
CTGACGCCGTCCGACCACATGTTGGTGCCGGATTTCCCCGGCCTGCCGGAAGACGGCTGTACTATCACGTTTGAA
CGTGACGTAGCCCTGTCTCGCGAAGATGCGCAGTTTATTACCTGGGAACATCCGCTCATCCGTAACGGACTGGAT
CTGATCCTCTCCGGCGATACCGGCAGCAGCACCATTTCGCTGTTGAAAAATAAAGCGCTGCCAGTCGGCACGCTG
CTGGTCGAACTGGTTTACGTCGTGGAAGCGCAGGCGCCGAAACAGCTACAACTGAACCGCTTCCTGCCGCCGACG
CCGGTACGTATGCTGTTAGATAAAAACGGCAACAATCTGGCCGCCCAGGTCGAGTTTGAAACCTTCAACCGCCAG
CTCAGCGCCGTGAATCGCCACACCGGCAGCAAACTGGTGAACGCCGTGCAACAGGACGTCCACGCCATTTTGCAA
CTGGGCGAGACGCAGATTGAAAAGTCCGCCAGAGCGCTGATTGATAACGCGCGTCGCGAGGCGGATGAAAAACTG
TCCGGGGAACTGTCGCGTCTGGAAGCGCTGCGCGCCGTCAACCCGAACATTCGCGACGACGAACTTGCCGCTATC
GACAGCAACCGTCAGCAGGTACTGGAAAGCCTGAATCAGGCAGGCTGGCGTCTGGACGCGCTGCGTCTTATCGTC
GTCACGCACCAATAA
>Gallinarum
GTGGGTCGTCGCCACGCGCCACGCGTACTGCTGGCGGATGAAGTGGGCTTAGGTAAAACCATTGAAGCCGGGATG
ATTCTGCATCAACAGTTATTATCCGGCGCGGCGGAACGCGTATTGATCATTGTTCCGGAAACCCTGCAACACCAG
TGGCTGGTAGAAATGCTGCGCCGTTTCAACCTGCGCTTCGCGCTGTTCGATGACGAACGCTATACCGAAGCGCAG
CACGACGCGTATAACCCGTTTGAAACCGAACAACTGGTGATCTGCTCGCTGGATTTCGCCCGCCGTAATAAGCAG
CGTCTGGAACATTTGTGCGACGCCGAGTGGGATCTGCTGGTGGTCGACGAAGAGCATCATCTGGTGTGGAGTACC
GATGCGCCGAGTCGTGAATATATGGCCATCGAACAGTTAGCTGAACGCGTGCCGGGCGTGCTGCTGCTGACCGCC
ACGCCAGAACAGCTGGGGATGGAAAGCCATTTCGCCCGTCTGCGCCTGCTCGATCCGAACCGTTTCCACGATTTC
GAACAGTTTGTCGAAGAACAGAAAAACTACCGTCCTGTCGCCGATGCGGTGGCCATGCTGCTGGCGGGCAATAAA
CTCAGCAACGACGAACTGAACAGGCTGGGCGATCTGATCGGCGAACAGGATATTGAACCGCTGTTGCAGGCCGCT
AATAGCGATCGCGACGACGCGCAGGCCGCCCGTGATGAGCTGGTGTCGATGCTGATGGATCGCCACGGCACCAGC
CGCGTTCTGTTCCGCAACACCCGTAACGGCGTCAAGGGGTTCCCGAAACGTGAACTGCATACGGTAAAACTGCCG
CTGCCGACCCAGTATCAGACCGCCATTAAGGTCTCCGGCATTATGGGCGCGCGTAAAAGCGCGGAAGATCGCGCC
CGCGATATGCTCTATCCGGAACAAATTTATCAGGAGTTCGAAGGCGATACTGGCACCTGGTGGAACTTCGACCCA
CGCGTTGAGTGGCTAATGGGCTATCTGACCAGCCATCGTTCGCAAAAAGTGCTGGTGATCTGCGCCAAAGCGACC
ACCGCGTTACAGCTGGAGCAGGTGCTGCGCGAACGCGAAGGCATCCGCGCCGCCGTGTTCCATGAGGGCATGTCG
ATTATCGAACGCGACCGCGCCGCCGCCTGGTTCGCCGAAGAAGATACCGGCGCGCAGGTGCTGTTATGTTCCGAA
ATCGGCTCCGAAGGACGTAACTTCCAGTTTGCCAGCAATCTGGTGATGTTCGACTTGCCGTTTAACCCGGATCTG
CTGGAACAGCGTATTGGTCGTCTGGATCGCATCGGCCAGGCGCATGATATCCAGATCCACGTCCCGTACCTGGAA
AAAACCGCCCAGTCGGTGCTGGTTCGCTGGTATCACGAAGGGCTGGACGCCTTTGAGCACACCTGTCCAACCGGC
CGCGCGATTTATGATTCAGCCTACGCCAGTCTGATTAACTATCTGGCCGCGCCTGAAGAAACCGACGGGTTTGAC
GATCTGATCAAATCCTGCCGCGAGCAACATGAAGCGCTAAAAGCCCAGTTAGAACAGGGCCGCGACCGCCTGCTG
GAGATCCACTCCAACGGTGGTGAAAAAGCCCAACAGCTTGCACAAAGCATTGAAGAACAGGACGACGACACCAAC
CTGATCGCGTTCGCCATGAACCTGTTCGATATCGTCGGCATTAACCAGGACGATCGCGGCGACAACCTGATCGTG
CTGACGCCGTCCGACCACATGTTGGTGCCGGATTTCCCCGGCCTGCCGGAAGACGGCTGTACTATCACGTTTGAA
CGTGACGTAGCCCTGTCTCGCGAAGATGCGCAGTTTATTACCTGGGAACATCCGCTCATCCGTAACGGACTGGAT
CTGATCCTCTCCGGCGATACCGGCAGCAGCACCATTTCGCTGTTGAAAAATAAAGCGCTGCCAGTCGGCACGCTG
CTGGTCGAACTGGTTTACGTCGTGGAAGCGCAGGCGCCGAAACAGCTACAACTGAACCGCTTCCTGCCGCCGACG
CCGGTACGTATGCTGTTAGATAAAAACGGCAACAATCTGGCCGCCCAGGTCGAGTTTGAAACCTTCAACCGCCAG
CTCAGCGCCGTGAATCGCCACACCAGCAGCAAACTGGTGAACGCCGTGCAACAGGACGTCCACGCCATTTTGCAA
CTGGGCGAGACGCAGATTGAAAAGTCCGCCAGAGCGCTGATTGATAACGCGCGTCGCGAGGCGGATGAAAAACTG
TCCGGGGAACTGTCGCGTCTGGAAGCGCTGCGCGCCGTCAACCCGAACATTCGCGACGACGAACTTGCCGCTATC
GACAGCAACCGTCAGCAGGTACTGGAAAGCCTGAATCAGGCAGGCTGGCGTCTGGACGCGCTGCGTCTTATCGTC
GTCACGCACCAATAA
>Heidelberg
GTAGGTCGTCGCCACGCGCCGCGCGTACTGCTGGCGGATGAAGTGGGCTTAGGTAAAACCATTGAAGCCGGGATG
ATTCTGCATCAACAGTTATTATCCGGCGCGGCGGAACGCGTATTGATCATCGTTCCGGAAACCCTGCAACACCAG
TGGCTGGTAGAAATGCTGCGCCGTTTCAACCTGCGCTTCGCGCTGTTCGATGACGAACGCTATACCGAAGCGCAG
CACGACGCGTATAACCCGTTTGAAACCGAACAACTGGTGATCTGCTCGCTGGATTTCGCCCGCCGTAATAAGCAG
CGTCTGGAACATTTGTGCGACGCCGAGTGGGATCTGCTGGTGGTCGACGAAGCGCATCATCTGGTGTGGAGTACC
GATGCGCCGAGCCGTGAATATATGGCCATCGAACAGTTAGCTGAACGCGTACCGGGCGTGCTGCTGCTGACCGCC
ACGCCAGAACAGCTGGGGATGGAAAGCCATTTCGCCCGTCTGCGCCTGCTGGATCCGAACCGTTTCCACGATTTC
GAACAGTTTGTCGAAGAACAGAAAAACTACCGACCTGTCGCCGATGCGGTGGCCATGCTGCTGGCGGGCAATAAA
CTCAGCAACGACGAACTGAACAGGCTGGGCGATCTGATCGGCGAACAGGATATTGAACCGCTGTTGCAGGCCGCT
AATAGCGATCGCGACGATGCGCAGGCCGCCCGTGATGAGCTGGTGTCGATGCTGATGGATCGCCACGGCACCAGC
CGCGTTCTGTTCCGCAACACCCGTAACGGCGTCAAGGGGTTCCCGAAACGTGAACTGCATACGGTAAAACTGCCG
CTGCCGACCCAGTATCAGACCGCCATTAAGGTCTCCGGCATTATGGGCGCGCGTAAAAGCGCGGAAGATCGCGCC
CGCGATATGCTCTATCCGGAACAAATTTATCAGGAGTTCGAAGGCGATACCGGCACCTGGTGGAACTTCGACCCA
CGCGTTGAGTGGCTAATGGGCTATCTGACCAGCCATCGTTCGCAAAAAGTGCTGGTGATCTGCGCCAAAGCGACC
ACCGCGTTACAGCTGGAGCAGGTGCTGCGCGAACGCGAAGGCATCCGCGCCGCCGTGTTCCATGAGGGCATGTCG
ATTATCGAACGCGACCGCGCCGCCGCCTGGTTCGCCGAAGAAGATACCGGCGCGCAGGTGCTGTTATGTTCCGAA
ATCGGCTCCGAAGGACGTAACTTCCAGTTTGCCAGCAATCTGGTGATGTTCGACTTGCCGTTTAACCCGGATCTG
CTGGAACAGCGTATTGGTCGTCTGGATCGCATCGGCCAGGCGCATGATATCCAGATCCACGTCCCGTACCTGGAA
AAAACCGCCCAGTCGGTGCTGGTTCGCTGGTATCACGAAGGGCTGGACGCCTTTGAGCACACCTGTCCAACCGGC
CGCGCGATTTATGATTCAGCCTACGCCAGTCTGATTAACTATCTGGCCGCGCCTGAAGAAACCGACGGGTTTGAC
GATCTGATCAAATCCTGCCGCGAGCAACATGAAGCGCTAAAAGCCCAGTTAGAACAGGGCCGCGACCGCCTGCTG
GAGATCCACTCCAACGGTGGTGAAAAAGCCCAACAGCTTGCACAAAGCATTGAAGAACAGGACGACGACACCAAC
CTGATTGCGTTCGCCATGAACCTGTTCGATATCGTCGGCATTAACCAGGACGATCGCGGCGACAACCTGATCGTG
CTGACGCCGTCCGACCACATGTTGGTGCCGGATTTCCCCGGCCTGCCGGAAGACGGCTGTACTATCACGTTTGAA
CGTGACGTAGCCCTGTCTCGCGAAGATGCGCAGTTTATTACCTGGGAACATCCGCTCATCCGTAACGGACTGGAT
CTGATCCTCTCCGGCGACACCGGCAGCAGCACCATTTCGCTGTTGAAAAATAAAGCGCTGCCCGTCGGCACGCTG
CTGGTCGAACTGGTTTACGTCGTGGAAGCGCAGGCGCCGAAACAGCTACAACTGAACCGCTTCCTGCCGCCGACG
CCGGTACGTATGCTGTTAGATAAAAACGGCAACAATCTGGCCGCCCAGGTCGAGTTTGAAACCTTCAACCGCCAG
CTCAGCGCCGTGAATCGCCACACCGGTAGCAAACTGGTGAACGCCGTTCAACAGGACGTCCACGCCATTTTGCAA
CTGGGCGAGACGCAGATTGAAAAGTCCGCCAGAGCGCTGATTGATAACGCGCGCCGCGAGGCGGATGAAAAACTG
TCCGGGGAACTGTCGCGTCTGGAAGCGCTGCGCGCCGTCAACCCGAACATTCGCGACGACGAACTTGCCGCTATC
GACAGCAACCGTCAGCAGGTGCTGGAAAGCCTGAATCAGGCAGGCTGGCGTCTGGACGCGCTGCGTCTTATCGTC
GTCACGCACCAATAA
>Newport
GTAGGTCGTCGCCACGCGCCGCGCGTACTGCTGGCGGATGAAGTGGGCTTAGGTAAAACCATTGAAGCCGGGATG
ATTCTGCATCAACAGTTATTATCCGGCGCGGCGGAACGCGTATTGATCATCGTTCCGGAAACCCTGCAACACCAG
TGGCTGGTAGAAATGCTGCGCCGTTTCAACCTGCGCTTCGCGCTGTTCGATGACGAACGCTATACCGAAGCGCAG
CACGACGCGTATAACCCGTTTGAAACCGAACAACTAGTGATCTGTTCGCTGGATTTCGCCCGCCGTAATAAGCAG
CGTCTGGAACATTTGTGCGACGCCGAGTGGGATTTGCTGGTGGTCGACGAAGCGCATCATCTGGTGTGGAGTACC
GATGCGCCGAGCCGTGAATATATGGCCATCGAACAATTAGCTGAACGCGTACCGGGCGTGCTGCTGCTGACCGCC
ACGCCAGAACAGCTGGGGATGGAAAGCCATTTCGCCCGTCTGCGCCTGCTCGATCCGAACCGTTTCCACGATTTC
GAACAGTTTGTCGAAGAACAGAAAAACTACCGCCCTGTCGCCGATGCGGTGGCCATGCTGCTGGCGGGCAATAAA
CTCAGCAACGACGAACTGAACAGGCTGGGCGATCTGATCGGCGAACAGGATATTGAACCGCTGTTGCAGGCCGCT
AATAGCGATCGCGACGATGCGCAGGCCGCCCGTGATGAGCTGGTGTCGATGCTGATGGATCGCCACGGCACCAGC
CGCGTTCTGTTCCGCAACACCCGTAACGGCGTCAAGGGGTTCCCGAAACGTGAACTGCATACGGTAAAACTGCCG
CTGCCGACCCAGTATCAGACCGCCATTAAGGTCTCCGGCATTATGGGCGCGCGTAAAAGCGCGGAAGATCGCGCC
CGCGATATGCTCTATCCGGAACAAATTTATCAGGAGTTCGAAGGCGATACTGGCACCTGGTGGAACTTCGACCCA
CGCGTTGAGTGGCTAATGGGCTATCTGACCAGCCATCGTTCGCAAAAAGTGCTGGTGATCTGCGCCAAAGCGACC
ACCGCGTTACAGCTGGAGCAGGTGCTGCGCGAACGCGAAGGCATCCGCGCCGCCGTGTTCCATGAGGGCATGTCG
ATTATCGAACGCGACCGCGCCGCCGCCTGGTTCGCCGAAGAAGATACCGGCGCGCAGGTGCTGTTATGTTCCGAA
ATCGGCTCCGAAGGACGTAACTTCCAGTTTGCCAGCAATCTGGTGATGTTCGACTTGCCGTTTAACCCGGATCTG
CTGGAACAGCGTATTGGTCGTCTGGATCGTATCGGCCAGGCGCATGATATCCAGATCCACGTCCCGTACCTGGAA
AAAACCGCCCAGTCGGTGCTGGTTCGCTGGTATCACGAAGGGCTGGACGCCTTTGAGCACACCTGCCCAACCGGT
CGCGCGATTTATGATTCAGCCTACGCCAGTCTGATTAACTATCTGGCCGCGCCTGAAGAAACCGACGGGTTTGAC
GATCTGATCAAATCCTGCCGCGAGCAACATGAAGCGCTAAAAGCCCAGTTAGAACAGGGCCGCGACCGCCTGCTG
GAGATCCACTCCAACGGCGGAGAAAAAGCCCAACAGCTCGCACAAAGCATTGAAGAACAGGACGACGACACCAAC
CTGATCGCGTTCGCCATGAACCTGTTCGATATTGTCGGCATTAACCAGGACGATCGCGGCGACAACCTGATCGTG
CTGACGCCGTCCGACCACATGTTGGTGCCGGATTTCCCCGGCCTGCCGGAAGACGGCTGTACTATCACGTTTGAA
CGTGACGTAGCCCTGTCTCGCGAAGATGCGCAGTTTATTACCTGGGAACATCCGCTCATCCGTAACGGACTGGAT
CTGATCCTCTCCGGCGATACCGGCAGCAGCACCATTTCGCTGTTGAAAAATAAAGCGCTGCCAGTCGGCACGCTG
CTGGTCGAACTGGTTTACGTCGTGGAAGCGCAGGCGCCGAAACAGCTACAACTGAACCGCTTCCTGCCGCCGACG
CCGGTACGTATGCTGTTAGATAAAAACGGCAACAATCTGGCCGCCCAGGTCGAGTTTGAAACCTTCAACCGTCAG
CTCAGCGCCGTGAATCGCCACACCGGCAGCAAACTGGTTAACGCCGTGCAACAGGACGTCTATGCCATTTTGCAA
CTGGGCGAGACGCAGATTGAACAGTCCGCCAGAGCGCTGATTGATAACGCGCGTCGCGAGGCGGATGAAAAACTG
TCCGGGGAACTGTCGCGTCTGGAAGCGCTGCGCGCCGTCAACCCGAACATTCGCGACGACGAACTTGCCGCTATC
GACAGCAACCGTCAGCAGGTGCTGGAAAGCCTGAATCAGGCAGGCTGGCGTCTGGACGCGCTGCGTCTTATCGTC
GTCACGCACCAATAA
>Paratyphi_A
gtaggtcgtcgccacgcgccgcgcgtactgctggcggatgaagtgggcttaggtaaaaccattgaagccgggatg
attctgcatcaacagttattatccggcgcggcggaacgcgtattgatcatcgtgccggaaaccctgcaacaccag
tggctggtagaaatgctgcgccgtttcaacctgcgcttcgcgctgttcgatgacgaacgctataccgaagcgcag
cacgacgcgtataacccgtttgaaaccgaacaactggtgatctgctcgctggatttcgcccgccgtaataagcag
cgtctggaacatttgtgcgacgccgagtgggatttgctggtggtcgacgaagcgcatcatctggtgtggagcacc
gatgcgccgagccgtgaatatatggccatcgaacagttagctgaacgcgtaccgggcgtgctactgctgaccgcc
acgccagaacagctggggatggaaagccatttcgcccgtctgcgtctgctcgatccgaaccgtttccacgatttc
gaacagtttgtcgaagaacagaaaaactaccgccctgtcgccgatgcggtggccatgctgctggcgggcaataaa
ctcagcaacgacgaactgaacaggctgggcgatctgatcggcgaacaggatattgaaccgctgttgcaggccgct
aatagcgatcgcgacgacgcgcaggccgcccgtgatgagctggtgtcgatgctgatggatcgccacggcaccagc
cgcgttctgttccgcaacacccgtaacggcgtcaaggggttcccgaaacgtgaactgcatacggtaaaactgccg
ctgccgacccagtatcagaccgccattaaggtctccggcattatgggcgcgcgtaaaagcgcggaagatcgcgcc
cgcgatatgctctatccggaacaaatttatcaggagttcgaaggcgataccggcacctggtggaacttcgaccca
cgcgttgagtggctaatgggctatctgaccagccatcgttcgcaaaaagtgctggtgatctgcgccaaagcgacc
accgcgttacagctggagcaggtgctgcgcgaacgcgaaggcatccgtgccgccgtgttccatgagggcatgtcg
attatcgaacgcgaccgcgccgccgcctggttcgccgaagaagataccggcgcgcaggtgctgttatgttccgaa
atcggctccgaaggacgtaacttccagtttgccagcaatctggtgatgttcgacttgccgtttaacccggatctg
ctggaacagcgtattggtcgtctggatcgtatcggccaggcgcatgatatccagatccacgtcccgtacctggaa
aaaaccgcccagtcggtgctggttcgctggtatcacgaagggctggacgcctttgagcacacctgcccgaccggt
cgcgcgatttatgattcagcctacgccagtctgattaactatctggccgcgcctgaagaaaccgacgggtttgac
gatctgatcaaatcctgccgcgagcaacatgaagcgctaaaagcccagttagaacagggccgcgaccgcctgctg
gagatccactccaacggcggagaaaaagcccaacagctcgcacaaagcattgaagaacaggacgacgacaccaac
ctgatcgcgttcgccatgaacctgttcgatatcgtcggcattaaccaggacgatcgcggcgacaacctgatcgtg
ctgacgccgtccgaccacatgttggtgccggatttccccggcctgccggaagacggctgtactatcacgtttgaa
cgtgatgtagccctgtctcgcgaagatgcgcagtttattacctgggaacatccgctcatccgtaacggactggat
ctgatcctctccggcgataccggcagcagcaccatttcgctgttgaaaaataaagcgctgcccgtcggcacgctg
ctggtcgaactggtttacgtcgtggaagcgcaggcgccgaaacagctacaactgaaccgcttcctgccgccgacg
ccggtacgtatgctgttagataaaaacggcaacaatctggccgcccaggtcgagtttgaaaccttcaaccgtcag
ctcagcgccgtgaatcgccacaccggcagcaaactggttaacgccgtacaacaggacgtccacgccattttgcaa
ctgggcgagacgcagattgaaaagtccgccagagcgctgattgataacgcgcgtcgcgaggcggatgaaaaactg
tccggggaactgtcgcgtctggaagcgctgcgcgccgtcaacccgaacattcgcgacgacgaacttgccgctatc
gacagtaaccgtcagcaggtactggagagcctgaatcaggcaggctggcgtctggacgcgctgcgttttatcgtc
gtcacgcaccaataa
>Paratyphi_B
GTGGGTCGTCGCCACGCGCCGCGCGTACTGCTGGCGGATGAAGTGGGCTTAGGTAAAACCATTGAAGCCGGGATG
ATTCTGCATCAACAGTTATTATCCGGCGCGGCGGAACGCGTATTGATCATCGTGCCGGAAACCCTGCAACACCAG
TGGCTGGTAGAAATGCTGCGCCGTTTCAACCTGCGCTTCGCGCTGTTCGATGACGAACGCTATACCGAAGCGCAG
CACGACGCGTATAACCCGTTTGAAACCGAACAACTGGTGATCTGCTCGCTGGATTTCGCCCGCCGTAATAAGCAG
CGTCTGGAACATTTGTGCGACGCCGAGTGGGATTTGCTGGTGGTCGACGAAGCGCATCATCTGGTGTGGAGTACC
GATGCGCCGAGCCGTGAATATATGGCCATCGAACAGTTAGCTGAACGCGTACCGGGCGTGCTGCTGCTGACCGCC
ACGCCAGAACAGCTGGGGATGGAAAGCCATTTCGCCCGTCTGCGCCTGCTCGATCCGAACCGTTTCCACGATTTC
GAACAGTTTGTCGAAGAACAGAAAAACTACCGTCCTGTCGCCGATGCGGTGGCCATGCTGCTGGCGGGCAATAAA
CTCAGCAACGACGAACTGAACAGGCTGGGCGATCTGATCGGCGAACAGGATATTGAACCGCTGTTGCAGGCCGCT
AATAGCGATCGCGACGACGCGCAGGCCGCCCGTGATGAGCTGGTGTCGATGCTGATGGATCGCCACGGCACCAGC
CGCGTTCTGTTCCGCAACACCCGTAACGGCGTCAAGGGGTTCCCGAAACGTGAACTGCATACGGTAAAACTGCCG
CTGCCGACCCAGTATCAGACCGCCATTAAGGTCTCCGGCATTATGGGCGCGCGTAAAAGCGCGGAAGATCGCGCC
CGCGATATGCTCTATCCGGAACAAATTTATCAGGAGTTCGAAGGCGATACCGGCACCTGGTGGAACTTCGACCCA
CGCGTTGAGTGGCTGATGGGCTATCTGACCAGCCATCGTTCGCAAAAAGTGCTGGTGATCTGCGCCAAAGCGACC
ACCGCGTTACAGCTGGAGCAGGTGCTGCGCGAACGCGAAGGCATCCGCGCCGCCGTGTTCCATGAGGGCATGTCT
ATTATCGAACGCGACCGCGCCGCCGCCTGGTTCGCCGAAGAAGATACCGGCGCGCAGGTGCTGTTATGTTCCGAA
ATCGGCTCCGAAGGACGTAACTTCCAGTTTGCCAGCAATCTGGTGATGTTCGACTTGCCGTTTAACCCGGATCTG
CTGGAACAGCGTATTGGTCGTCTGGATCGCATCGGCCAGGCGCATGATATCCAGATCCACGTCCCGTACCTGGAA
AAAACCGCCCAGTCGGTGCTGGTTCGCTGGTATCACGAAGGGCTGGACGCCTTTGAGCACACCTGTCCAACCGGC
CGCGCGATTTATGATTCAGCCTACGCCAGTCTGATTAACTATCTGGCCGCGCCTGAAGAAACCGACGGGTTTGAC
GATCTGATCAAATCCTGCCGCGAGCAACATGAAGCGCTAAAAGCCCAGTTAGAACAGGGCCGCGACCGCCTGCTG
GAGATCCACTCCAACGGTGGTGAAAAAGCCCAACAGCTTGCACAAAGCATTGAAGAACAGGACGACGACACCAAC
CTGATCGCGTTCGCCATGAACCTGTTCGATATCGTCGGCATTAACCAGGACGATCGCGGCGACAACCTGATCGTG
CTGACGCCGTCCGACCACATGTTGGTGCCGGATTTCCCCGGCCTGCCGGAAGACGGCTGTACTATCACGTTTGAA
CGTGACGTAGCCCTGTCTCGCGAAGATGCGCAGTTTATTACCTGGGAACATCCGCTCATCCGTAACGGACTGGAT
CTGATCCTCTCCGGCGACACCGGCAGCAGCACCATTTCGCTGTTGAAAAATAAAGCGCTGCCCGTCGGCACGCTG
CTGGTCGAACTGGTTTACGTCGTGGAAGCGCAGGCGCCGAAACAGCTACAACTGAACCGCTTCCTGCCGCCGACG
CCGGTACGTATGCTGTTAGATAAAAACGGCAACAATCTGGCCGCCCAGGTCGAGTTTGAAACCTTCAACCGCCAG
CTCAGCGCCGTGAATCGCCACACCGGTAGCAAACTGGTGAACGCCGTTCAACAGGACGTCCACGCCATTTTGCAA
CTGGGCGAGACGCAGATTGAAAAGTCCGCCAGAGCGCTGATTGATAACGCGCGCCGCGAGGCGGATGAAAAACTG
TCCGGGGAACTGTCGCGTCTGGAAGCGCTGCGCGCCGTCAACCCGAACATTCGCGACGACGAACTTGCCGCTATC
GACAGCAACCGTCAGCAGGTGCTGGAAAGCCTGAATCAGGCAGGCTGGCGTCTGGACGCGCTGCGTCTTATCGTC
GTCACGCACCAATAA
>Paratyphi_C
GTGGGTCGTCGCCACGCGCCGCGCGTACTGCTGGCGGATGAAGTGGGCTTAGGTAAAACCATTGAAGCCGGGATG
ATTCTGCATCAACAGTTATTATCCGGCGCGGCGGAACGCGTATTGATCATCGTTCCGGAAACCCTGCAACACCAG
TGGCTGGTAGAAATGCTGCGCCGTTTCAACCTGCGCTTCGCGCTGTTCGATGACGAACGCTATACCGAAGCGCAG
CACGACGCGTATAACCCGTTTGAAACCGAACAACTGGTGATCTGTTCGCTGGATTTCGCCCGCCGTAATAAGCAG
CGTCTGGAACATTTGTGCGACGCCGAGTGGGATTTGCTGGTGGTCGACGAAGCGCATCATCTGGTGTGGAGTACC
GATGCGCCGAGCCGTGAATATATGGCCATCGAACAGTTAGCTGAACGCGTGCCGGGCGTGCTGCTGCTGACCGCC
ACGCCAGAACAGCTGGGGATGGAAAGCCATTTCGCCCGTCTGCGCCTGCTCGATCCGAACCGTTTCCACGATTTC
GAACAGTTTGTCGAAGAACAGAAAAACTACCGTCCTGTCGCCGATGCGGTGGCCATGCTGCTGGCGGGCAATAAA
CTCAGCAACGACGAACTGAACAGGCTGGGCGATCTGATCGGCGAACAGGATATTGAACCGCTGTTGCAGGCCGCT
AATAGCGATCGCGACGATGCGCAGGCCGCCCGTGATGAGCTGGTGTCGATGCTGATGGATCGCCACGGCACCAGC
CGCGTTCTGTTCCGCAACACCCGTAACGGCGTCAAGGGGTTCCCGAAACGTGAACTGCATACGGTAAAACTGCCG
CTGCCGACCCAGTATCAGACCGCCATTAAGGTCTCCGGCATTATGGGCGCGCGTAAAAGCGCGGAAGATCGCGCC
CGCGATATGCTCTATCCGGAACAAATTTATCAGGAGTTCGAAGGCGATACCGGCACCTGGTGGAACTTCGACCCA
CGCGTTGAGTGGCTGATGGGCTATCTGACCAGCCATCGTTCGCAAAAAGTGCTGGTGATCTGCACTAAGGCGACC
ACCGCGTTACAGCTGGAGCAGGTGCTGCGCGAACGCGAAGGCATCCGCGCCGCCGTGTTCCATGAGGGCATGTCG
ATTATCGAACGCGACCGCGCCGCCGCCTGGTTCGCCGAAGAAGATACCGGCGCGCAGGTGCTGTTATGTTCCGAA
ATCGGCTCCGAAGGACGTAACTTCCAGTTTGCCAGCAATCTGGTGATGTTCGACTTGCCGTTTAACCCGGATCTG
CTGGAACAGCGTATTGGTCGTCTGGATCGTATCGGCCAGGCGCATGATATCCAGATCCACGTCCCGTACCTGGAA
AAAACCGCCCAGTCGGTGCTGGTTCGCTGGTATCACGAAGGGCTGGACGCCTTTGAGCACACCTGCCCGACCGGC
CGCGCGATTTATGATTCAGCCTACGCCAGTCTGATTAACTATCTGGCCGCGCCTGAAGAAACCGACGGGTTTGAC
GATCTGATCAAATCCTGCCGCGAGCAACATGAAGCGCTAAAAGCCCAGTTAGAACAGGGCCGCGACCGCCTGCTG
GAGATCCACTCCAACGGTGGTGAAAAAGCCCAACAGCTTGCACAAAGCATTGAAGAACAGGACGACGACACCAAC
CTGATCGCGTTCGCCATGAACCTGTTCGATATCGTCGGCATTAACCAGGACGATCGCGGCGACAACCTGATCGTG
CTGACGCCGTCCGACCACATGTTGGTGCCGGATTTCCCCGGCCTGCCGGAAGACGGCTGTACTATCACGTTTGAA
CGTGACGTAGCCCTGTCTCGCGAAGATGCGCAGTTTATTACCTGGGAACATCCGCTCATCCGTAACGGACTGGAT
CTGATCCTCTCCGGCGACACCGGCAGCAGCACCATTTCGCTGTTGAAAAATAAAGCGCTGCCCGTCGGCACGCTG
CTGGTCGAACTGGTTTACGTCGTGGAAGCGCAGGCGCCGAAACAGCTACAACTGAACCGCTTCCTGCCGCCGACG
CCGGTACGTATGCTGTTAGATAAAAACGGCAACAATCTGGCCGCCCAGGTCGAGTTTGAAACCTTCAACCGTCAG
CTCAGCGCCGTGAATCGCCACACCGGCAGCAAACTGGTTAACGCCGTGCAACAGGACGTCCACGCCATTTTGCAA
CTGGGCGAGACGCAGATTGAAAAGTCCGCCAGAGCGCTGATTGATAACGCGCGTCGCGAGGCGGATGAAAAACTG
TCCGGGGAACTGTCGCGTCTGGAAGCGCTGCGCGCCGTCAACCCGAACATTCGCGACGACGAACTTGCCGCTATC
GACAGCAACCGTCAGCAGGTGCTGGAAAGCCTGAATCAGGCAGGCTGGCGTCTGGACGCGCTGCGTCTTATCGTC
GTCACGCACCAATAA
>Schwarzengrund
GTGGGTCGTCGCCACGCGCCGCGCGTACTGCTGGCGGATGAAGTGGGCTTAGGTAAAACCATTGAAGCCGGGATG
ATTCTGCATCAACAGTTATTATCCGGCGCGGCGGAACGCGTATTGATCATCGTTCCGGAAACCCTGCAACACCAG
TGGCTGGTAGAAATGCTGCGCCGTTTCAACCTGCGCTTCGCGCTGTTCGATGACGAACGCTATACCGAAGCGCAG
CACGACGCGTATAACCCGTTTGAAACCGAACAACTGGTGATCTGCTCGCTGGATTTCGCCCGCCGTAATAAGCAG
CGTCTGGAACATTTGTGCGACGCCGAGTGGGATTTGCTGGTGGTCGACGAAGCGCATCATCTGGTGTGGAGTACC
GATGCGCCGAGCCGTGAATATATGGCCATCGAACAGTTAGCTGAACGCGTACCGGGCGTGCTGCTGCTGACCGCC
ACGCCAGAACAACTGGGGATGGAAAGCCATTTCGCCCGTCTGCGCCTGCTCGATCCGAACCGTTTCCACGATTTC
GAACAGTTTGTCGAAGAACAGAAAAACTACCGCCCTGTCGCTGATGCGGTGGCCATGCTGCTGGCGGGCAATAAA
CTCAGCAACGACGAACTGAACAGGCTGGGCGATCTGATCGGCGAACAGGATATTGAACCGCTGTTGCAGGCCGCT
AATAGCGATCGCGACGACGCGCAGGCCGCCCGTGATGAGCTGGTGTCGATGCTGATGGATCGCCACGGCACCAGC
CGCGTTCTGTTCCGCAACACCCGTAACGGCGTCAAGGGGTTCCCGAAACGTGAACTGCATACGGTAAAACTGCCG
CTGCCGACCCAGTATCAGACCGCCATTAAGGTCTCCGGCATTATGGGCGCGCGTAAGAGCGCGGAAGATCGCGCC
CGCGATATGCTCTATCCGGAACAAATTTATCAGGAGTTCGAAGGCGATACCGGCACCTGGTGGAACTTCGACCCA
CGCGTTGAGTGGCTAATGGGCTATCTGACCAGCCATCGTTCGCAAAAAGTGCTGGTGATCTGCGCTAAGGCGACC
ACCGCGTTACAGCTGGAGCAGGTGCTGCGCGAACGCGAAGGCATCCGCGCCGCCGTGTTCCATGAGGGCATGTCG
ATTATCGAACGCGACCGCGCCGCCGCCTGGTTCGCCGAAGAAGATACCGGCGCGCAGGTGCTGTTATGTTCTGAA
ATCGGCTCCGAAGGACGTAACTTCCAGTTTGCCAGCAATCTGGTGATGTTCGACTTGCCGTTTAACCCGGATCTG
CTGGAACAGCGTATTGGTCGTCTGGATCGTATCGGCCAGGCGCATGATATCCAGATCCACGTCCCGTACCTGGAA
AAAACCGCCCAGTCGGTGCTGGTTCGCTGGTATCACGAAGGGCTGGACGCCTTTGAGCACACCTGCCCGACCGGT
CGCGCGATTTATGATTCAGCCTACGCCAGTCTGATTAACTATCTGGCCGCGCCTGAAGAAACCGACGGGTTTGAC
GATCTGATCAAATCCTGCCGCGAACAGCATGAAGCGCTAAAAGCCCAGTTAGAACAGGGCCGCGACCGCCTGCTG
GAGATCCACTCCAACGGCGGAGAAAAAGCCCAACAGCTCGCACAAAGCATTGAAGAACAGGACGACGACACCAAC
CTGATCGCGTTCGCCATGAACCTGTTCGATATCGTCGGCATTAACCAGGACGATCGCGGCGACAACCTGATCGTG
CTGACGCCGTCCGACCACATGTTGGTGCCGGATTTCCCCGGCCTGCCGGAAGACGGCTGTACTATCACGTTTGAA
CGTGACGTAGCCCTGTCTCGCGAAGATGCGCAGTTTATTACCTGGGAACATCCGCTCATCCGTAACGGACTGGAT
CTGATCCTCTCCGGCGATACCGGCAGCAGCACCATTTCGCTGTTGAAAAATAAAGCGCTGCCCGTCGGCACGCTG
CTGGTCGAACTGGTTTACGTCGTGGAAGCGCAGGCGCCGAAACAGCTACAACTGAACCGCTTCCTGCCGCCGACG
CCGGTACGTATGCTGTTAGATAAAAACGGCAACAATCTGGCCGCCCAGGTCGAGTTTGAAACCTTCAACCGTCAG
CTCAGCGCCGTGAATCGCCACACCGGCAGCAAACTGGTGAACGCCGTGCAACAGGACGTCCACGCCATTTTGCAA
CTGGGCGAGACGCAGATTGAAAAGTCCGCCAGAGCGCTGATTGATAACGCGCGTCGCGAGGCGGATGAAAAACTG
TCCGGGGAACTGTCGCGTCTGGAAGCGCTGCGCGCCGTCAACCCGAACATTCGCGACGACGAACTTGCCGCTATC
GACAGTAACCGTCAGCAGGTGCTGGAAAGCCTGAATCAGGCAGGCTGGCGTCTGGACGCGCTGCGTCTTATCGTC
GTCACGCACCAATAA
>Typhi
gtgggtcgtcgccacgcgccgcgcgtactgctggcggatgaagtgggcttaggtaaaaccattgaagccgggatg
attctgcatcaacagttattatccggcgcggcggaacgcgtattgatcatcgttccggaaaccctgcaacaccag
tggctggtagaaatgctgcgccgtttcaacctgcgcttcgcgctgttcgatgacgaacgctataccgaagcgcag
cacgacgcgtataacccgtttgaaaccgaacaactggtgatctgctcgctggatttcgcccgccgcaataagcag
cgtctggaacatttgtgcgacgccgagtgggatttgctggtggtcgacgaagcgcatcatctggtgtggagcacc
gatgcgccgagccgtgaatatatggccatcgaacagttagctgaacgcgtgccgggcgtgctgctgctgaccgcc
acgccagaacagctggggatggaaagccatttcgcccgtctgcgcctgctcgatccgaaccgtttccacgatttc
gaacagtttgtcgaagaacagaaaaactaccgccctgtcgccgatgcggtggccatgctgctggcgggcaataaa
ctcagcaacgacgaactgaacagactgggcgatctgatcggcgaacaggatattgaaccgctgttacaggccgct
aatagcgatcgcgacgacgcgcaggccgcccgtgatgagctggtgtcgatgctgatggatcgccacggtaccagc
cgcgttctgttccgcaacacccgtaacggcgtcaaggggttcccgaaacgtgaactgcatacggtaaaactgccg
ctgccgacccagtatcagaccgccattaaggtctccggcattatgggcgcgcgtaaaagcgcggaagatcgcgcc
cgcgatatgctctatccggaacaaatttatcaggagttcgaaggcgataccggcacctggtggaacttcgaccca
cgcgttgagtggctgatgggctatctgaccagccatcgttcgcaaaaagtgctggtgatctgcgccaaggcgacc
accgcgttacagctggagcaggtgctgcgcgaacgcgaaggcatccgcgccgccgtgttccatgagggcatgtcg
attatcgaacgcgaccgcgccgccgcctggttcgccgaagaagataccggcgcgcaggtgctgttatgttccgaa
atcggctccgaaggacgtaacttccagtttgccagcaatctggtgatgttcgacttgccgtttaacccggatctg
ctggaacagcgtattggtcgtctggatcgtatcggccaggcgcatgatatccagatccacgtcccgtacctggaa
aaaaccgcccagtcggtgctggttcgctggtatcacgaagggctggacgcctttgagcacacttgcccgaccggt
cgcgcgatttatgattcagcctacgccagtctgattaactatctggccgcgcctgaagaaaccgacgggtttgac
gatctgatcaaatcctgccgcgaacaacatgaagcgctaaaagcccagttagaacagggccgcgaccgcctgctg
gagatcaactccaacggtggtgaaaaagcccaacagcttgcacaaagcattgaagaacaggacgacgacaccaac
ctgatcgcgttcgccatgaacctgttcgatatcgtcggcattaaccaggatgatcgcggcgacaacctgatcgtg
ctgacgccgtccgaccacatgttggtgccggatttccccggcctgccggaagacggttgtactatcacgtttgaa
cgtgacgtagccctgtctcgcgaagatgcgcagtttattacctgggaacatccgctcatccgtaacggactggat
ctgatcctctccggcgataccggcagcagcaccatttcgctgttgaaaaataaagcgctgcccgtcggcacgctg
ctggtcgaactggtttacgtcgtggaagcgcaggcgccgaaacagctacaactgaaccgcttcctgccgccgacg
ccggtacgtatgctgttagataaaaacggcaacaatctggccgcccaggtcgagtttgaaaccttcaaccgccag
ctcagcgccgtgaatcgccacaccggtagcaaactggtgaacgccgttcaacaggacgtccacgccattttgcaa
ctgggcgagacgcagattgaacagtccgccagagcgctgattgataacgcgcgccgcgaggcagatgaaaaactg
tccggggaactgtcgcgtctggaagcgctgcgcgccgtcaacccgaacatccgcgacgacgaacttgccgctatc
gacagcaaccgtcagcaggtgctggaaagcctgaatcaggcaggctggcgtctggacgcgctgcgtcttatcgtc
gtcacgcaccaataa
>Typhimurium
gtaggtcgtcgccacgcgccgcgcgtactgctggcggatgaagtgggcttaggtaaaaccattgaagccgggatg
attctgcatcaacagttattatccggcgcggcggaacgcgtattgatcatcgttccggaaaccctgcaacaccag
tggctggtagaaatgctgcgccgtttcaacctgcgcttcgcgctgttcgatgacgaacgctataccgaagcgcag
cacgacgcgtataacccgtttgaaaccgaacaactggtgatctgctcgctggatttcgcccgccgtaataagcag
cgtctggaacatttgtgcgacgccgagtgggatctgctggtggtcgacgaagcgcatcatctggtgtggagtacc
gatgcgccgagccgtgaatatatggccatcgaacagttagctgaacgcgtaccgggcgtgctgctgctgaccgcc
acgccagaacagctggggatggaaagccatttcgcccgtctgcgcctgctggatccgaaccgtttccacgatttc
gaacagtttgtcgaagaacagaaaaactaccgacctgtcgccgatgcggtggccatgctgctggcgggcaataaa
ctcagcaacgacgaactgaacaggctgggcgatctgatcggcgaacaggatattgaaccgctgttgcaggccgct
aatagcgatcgcgacgatgcgcaggccgcccgtgatgagctggtgtcgatgctgatggatcgccacggcaccagc
cgcgttctgttccgcaacacccgtaacggcgtcaaggggttcccgaaacgtgaactgcatacggtaaaactgccg
ctgccgacccagtatcagaccgccattaaggtctccggcattatgggcgcgcgtaaaagcccggaagatcgcgcc
cgcgatatgctctatccggaacaaatttatcaggagttcgaaggcgataccggcacctggtggaacttcgaccca
cgcgttgagtggctaatgggctatctgaccagccatcgttcgcaaaaagtgctggtgatctgcgccaaagcgacc
accgcgttacagctggagcaggtgctgcgcgaacgcgaaggcatccgcgccgccgtgttccatgagggcatgtcg
attatcgaacgcgaccgcgccgccgcctggttcgccgaagaagataccggcgcgcaggtgctgttatgttccgaa
atcggctccgaaggacgtaacttccagtttgccagcaatctggtgatgttcgacttgccgtttaacccggatctg
ctggaacagcgtattggtcgtctggatcgcatcggccaggcgcatgatatccagatccacgtcccgtacctggaa
aaaaccgcccagtcggtgctggttcgctggtatcacgaagggctggacgcctttgagcacacctgtccaaccggc
cgcgcgatttatgattcagcctacgccagtctgattaactatctggccgcgcctgaagaaaccgacgggtttgac
gatctgatcaaatcctgccgcgagcaacatgaagcgctaaaagcccagttagaacagggccgcgaccgcctgctg
gagatccactccaacggtggtgaaaaagcccaacagcttgcacaaagcattgaagaacaggacgacgacaccaac
ctgattgcgttcgccatgaacctgttcgatatcgtcggcattaaccaggacgatcgcggcgacaacctgatcgtg
ctgacgccgtccgaccacatgttggtgccggatttccccggcctgccggaagacggctgtactatcacgtttgaa
cgtgacgtagccctgtctcgcgaagatgcgcagtttattacctgggaacatccgctcatccgtaacggactggat
ctgatcctctccggcgacaccggcagcagcaccatttcgctgttgaaaaataaagcgctgcccgtcggcacgctg
ctggtcgaactggtttacgtcgtggaagcgcaggcgccgaaacagctacaactgaaccgcttcctgccgccgacg
ccggtacgtatgctgttagataaaaacggcaacaatctggccgcccaggtcgagtttgaaaccttcaaccgccag
ctcagcgccgtgaatcgccacaccggtagcaaactggtgaacgccgttcaacaggacgtccacgccattttgcaa
ctgggcgagacgcagattgaaaagtccgccagagcgctgattgataacgcgcgccgcgaggcggatgaaaaactg
tccggggaactgtcgcgtctggaagcgctgcgcgccgtcaacccgaacattcgcgacgacgaacttgccgctatc
gacagcaaccgtcagcaggtgctggaaagcctgaatcaggcaggctggcgtctggacgcgctgcgtcttatcgtc
gtcacgcaccaataa
=
#STM0107

>4512iminus
ATGGCAACGCGCCGTCAGCCGTTAATTCCCGGCTGGCTGATTCCGGGGCT
GTGCGCCGCCGCGCTGATGATAACCGTCTCGCTGGCGGCCTTTCTGGCGC
TTTGGCTGAATGCGCCGTCGGGCGCGTGGTCGACAATCTGGCGGGATAGC
TACCTGTGGCATGTGGTGCGCTTCTCATTCTGGCAGGCGTTTCTGTCCGC
AGTGCTGTCTGTGGTCCCGGCGATTTTTCTCGCCCGCGCGCTTTATCGAC
GCCGTTTTCCTGGACGTCTGGCGCTGCTGCGTCTGTGCGCCATGACGCTG
ATTCTGCCGGTACTGGTTGCCGTGTTCGGCATTCTTAGCGTGTATGGCCG
TCAGGGCTGGCTGGCCTCGCTGTGGCAGATGCTGGGGCTTCAGTGGACAT
TCTCCCCCTACGGCTTGCAGGGCATTTTACTGGCGCACGTCTTTTTTAAC
CTGCCAATGGCGAGCCGTTTGTTGCTGCAATCTTTGGAAAGCATTCCCGG
CGAGCAGCGCCAGCTCGCCGCCCAGCTCGGTATGCGCGGCTGGCATTTTT
TCCGTTTTGTCGAATGGCCGTGGCTGCGCCGCCAAATTCCGCCTGTCGCG
GCGCTGATTTTTATGCTCTGCTTCGCCAGTTTCGCAACGGTTCTGTCGCT
CGGCGGCGGCCCGCAGGCCACCACTATCGAACTGGCTATCTTTCAGGCGC
TCAGTTATGACTACGATCCCGCCCGCGCGGCGATGCTGGCATTAATCCAG
ATGGTCTGCTGCCTGGCGCTGGTACTGCTAAGCCAACGGTTGAGCAAAGC
GATTGCGCCGGGGATGACGCTGACGCAGGGCTGGCGCGATCCTGACGATC
GTCTCCACAGCCGTCTGACGGACGCCTTATTAATCGTGCTGGCGCTGCTG
CTGCTGCTTCCGCCGCTGGTCGCCGTGGTGGTCGATGGCGTCAACCGCAG
CCTGCCGGAGGTGCTGGCGCAACCCATTCTGTGGCAGGCTGTCTGGACAT
CGCTACGCATTGCGCTGGCGGCGGGCGTTCTGTGTGTGGTGCTGACCATG
ATGCTGCTGTGGAGTAGCCGCGAGCTACGCCAACGCCAGCAACTATTCGC
CGGACAAACGCTGGAACTCAGCGGAATGTTGATCCTCGCGATGCCGGGGA
TCGTGCTGGCGACAGGCTTCTTTTTACTGCTCAATAACAGCGTTGGCTTA
CCGGAATCCGCCGACGGCATCGTGATTTTCACCAATGCGCTGATGGCAAT
CCCCTACGCGCTAAAAGTCCTGGAAAACCCAATGCGCGATATTACCGCCC
GTTATGGAATGCTGTGCCAGTCATTAGGAATTGAAGGCTGGTCGCGGTTA
AAGATCGTGGAACTGCGGGCGCTGAAACGTCCGCTGGCGCAGGCGCTGGC
GTTTGCCTGCGTACTTTCTATCGGTGATTTTGGCGTCGTCGCGCTTTTCG
GCAATGACAATTTCCGCACGCTGCCGTTTTATCTGTATCAGCAGATCGGC
TCCTACCGCAGCCAGGACGGCGCAGTGACCGCGCTGATACTGCTGCTGCT
CTGCTTTACGTTATTTACCCTCATAGAGAAACTACCGGGCCGACATGCTA
AAACTGATTGA
>Hadar 
ATGGCAACGCGCCGTCAGCCGTTAATTCCCGGCTGGCTGATTCCGGGGCT
GTGCGCCGCCGCGCTGATGATAACCGTCTCGCTGGCGGCCTTTCTGGCGC
TTTGGCTGAACGCGCCGTCGGGCGCGTGGTCGACAATCTGGCGGGATAGC
TATCTGTGGCATGTGGTGCGCTTCTCATTCTGGCAGGCGTTTCTGTCCGC
AGTGCTGTCTGTGGTCCCGGCGGTTTTTCTCGCCCGCGCGCTTTATCGAC
GCCGTTTTCCTGGACGTCTGGCGCTGCTGCGTCTGTGCGCCATGACGCTG
ATTCTGCCGGTACTGGTTGCCGTGTTCGGTATTCTTAGCGTGTATGGCCG
TCAGGGCTGGCTGGCCTCGCTGTGGCAGATGCTGGGGCTTCAGTGGACAT
TCTCCCCCTACGGCTTGCAGGGCATTTTACTGGCGCACGTCTTTTTTAAC
CTGCCAATGGCGAGCCGTTTGTTGCTGCAATCTTTGGAAAGCATTCCCGG
CGAGCAGCGCCAGCTCGCCGCCCAGCTCGGTATGCGCGGCTGGCATTTTT
TCCGTTTTGTCGAATGGCCGTGGCTGCGCCGCCAAATTCCGCCCGTCGCG
GCGCTGATTTTTATGCTCTGCTTCGCCAGTTTCGCAACGGTCCTGTCGCT
CGGCGGCGGCCCGCAGGCCACCACTATCGAACTGGCTATCTTTCAGGCGC
TCAGTTATGACTACGATCCCGCCCGCGCGGCGATGCTGGCATTAATCCAG
ATGGTCTGCTGCCTGGCGCTGGTACTGCTAAGCCAACGGTTGAGCAAAGC
GGTTGCGCCGGGGATGACGCTGACGCAGGGCTGGCGCGATCCTGACGATC
GTCTCCACAGCCGTCTGACGGACGCCTTATTAATCGTGCTGGCGCTGCTG
CTGCTGCTTCCGCCGCTGGTCGCCGTGGTGGTCGATGGCGTCAACCGCAG
CCTGCCGGAGGTGCTGGCGCAACCCATTCTGTGGCAGGCTGTCTGGACAT
CGCTACGCATTGCGCTGGCGGCGGGCGTTCTGTGTGTGGTGCTGACCATG
ATGCTGCTGTGGAGTAGCCGCGAGCTACGCCAACGCCAGCAACTATTCGC
CGGACAAACGCTGGAACTCAGCGGGATGTTGATCCTCGCGATGCCGGGGA
TCGTGCTGGCGACAGGCTTCTTTTTACTGCTCAATAACAGCGTTGGCTTA
CCGGAATCCGCCGACGGCATCGTGATTTTCACCAATGCGCTGATGGCAAT
CCCCTACGCGCTAAAAGTCCTGGAAAACCCAATGCGCGATATTACCGCCC
GTTATGGAATGCTGTGCCAGTCATTAGGAATTGAAGGCTGGTCGCGGTTA
AAGGTCGTGGAACTGCGGGCGCTGAAACGTCCGCTGGCGCAGGCGCTGGC
GTTTGCCTGCGTACTTTCTATCGGTGATTTTGGCGTCGTCGCGCTTTTCG
GCAATGACAATTTCCGCACGCTGCCGTTTTATCTGTATCAGCAGATCGGC
TCCTACCGCAGCCAGGACGGCGCGGTGACCGCGCTGATACTATTGCTGCT
CTGCTTTACGTTATTTACCCTCATAGAGAAACTACCGGGCCGACATGCTA
AAACTGATTGA
>Heidelberg2
ATGGCAACGCGCCGTCAGCCGTTAATTCCCGGCTGGCTGATTCCGGGGCT
GTGCGCCGCCGCGCTGATGATAACCGTCTCGCTGGCGGCCTTTCTGGCGC
TTTGGCTGAATGCGCCGTCGGGCGCGTGGTCGACAATCTGGCGGGATAGC
TACCTGTGGCATGTGGTGCGCTTCTCATTCTGGCAGGCGTTTCTGTCCGC
AGTGCTGTCTGTGGTCCCGGCGGTTTTTCTCGCCCGCGCGCTTTATCGAC
GCCGTTTTCCTGGACGTCTGGCGCTGCTGCGTCTGTGCGCCATGACGCTG
ATTCTGCCGGTACTGGTTGCCGTGTTCGGCATTCTTAGCGTGTATGGCCG
TCAGGGCTGGCTGGCCTCGCTGTGGCAGATGCTGGGGCTTCAGTGGACAT
TCTCCCCCTACGGCTTGCAGGGCATTTTACTGGCGCACGTCTTTTTTAAC
CTGCCAATGGCGAGCCGTTTGTTGCTGCAATCTTTGGAAAGCATTCCCGG
CGAGCAGCGCCAGCTCGCCGCCCAGCTCGGTATGCGCGGCTGGCATTTTT
TCCGTTTTGTCGAATGGCCGTGGCTGCGCCGCCAAATTCCGCCTGTCGCG
GCGCTGATTTTTATGCTCTGCTTCGCCAGTTTCGCAACGGTTCTGTCGCT
CGGCGGCGGCCCGCAGGCCACCACTATCGAACTGGCTATCTTTCAGGCGC
TCAGTTATGACTACGATCCCGCCCGCGCGGCGATGCTGGCATTAATCCAG
ATGGTCTGCTGCCTGGCGCTGGTACTGCTAAGCCAACGGTTGAGCAAAGC
GATTGCGCCGGGGATGACGCTGACGCAGGGCTGGCGCGATCCTGACGATC
GTCTCCACAGCCGTCTGACGGACGCCTTATTAATCGTGCTGGCGCTGCTG
CTGCTGCTTCCGCCGCTGGTCGCCGTGGTGGTCGATGGCGTCAACCGCAG
CCTGCCGGAGGTGCTGGCGCAACCCATTCTGTGGCAGGCTGTCTGGACAT
CGCTACGCATTGCGCTGGCGGCGGGCGTTCTGTGTGTGGTGCTGACCATG
ATGCTGCTGTGGAGTAGCCGCGAGCTACGCCAACGCCAGCAACTATTCGC
CGGACAAACGCTGGAACTCAGCGGAATGTTGATCCTCGCGATGCCGGGGA
TCGTGCTGGCGACAGGCTTCTTTTTACTGCTCAATAACAGCGTTGGCTTA
CCGGAATCCGCCGACGGCATCGTGATTTTCACCAATGCGCTGATGGCAAT
CCCCTACGCGCTAAAAGTCCTGGAAAACCCAATGCGCGATATTACCGCCC
GTTATGGAATGCTGTGCCAGTCATTAGGAATTGAAGGCTGGTCGCGGTTA
AAGATCGTGGAACTGCGGGCGCTGAAACGTCCGCTGGCGCAGGCGCTGGC
GTTTGCCTGCGTACTTTCTATCGGTGATTTTGGCGTCGTCGCGCTTTTCG
GCAATGACAATTTCCGCACGCTGCCGTTTTATCTGTATCAGCAGATCGGC
TCCTACCGCAGCCAGGACGGCGCAGTGACCGCGCTGATACTGCTGCTGCT
CTGCTTTACGTTATTTACCCTCATAGAGAAACTACCGGGCCGACATGCTA
AAACTGATTGA
>Javiana 
ATGGCAACGCGCCGTCAGCCGTTAATTCCCGGCTGGCTGATTCCGGGGCT
GTGCGCCGCCGCGCTGATGATAACCGTCGCGCTGGCGGCCTTTCTGGCGC
TTTGGCTGAACGCGCCGGCGGGCGCGTGGTCGACAATCTGGCGGGATAGC
TACCTGTGGCATGTGGTGCGCTTCTCATTCTGGCAGGCGTTTCTGTCCGC
AGTGCTGTCTGTGGTCCCGGCGGTTTTTCTCGCCCGCGCGCTTTATCGAC
GCCGTTTTCCTGGGCGTCTGGCGCTGCTGCGTCTGTGCGCCATGACGCTG
ATTCTGCCGGTACTGGTTGCCGTGTTCGGCATTCTTAGCGTGTATGGCCG
TCAGGGCTGGCTGGCCTCGCTGTGGCAGATGCTGGGGCTTCAGTGGACAT
TCTCCCCCTACGGCTTGCAGGGCATTTTACTGGCGCACGTCTTTTTTAAC
CTGCCAATGGCGAGCCGTTTGTTGCTGCAATCTTTGGAAAGCATTCCCGG
CGAGCAGCGCCAGCTCGCCGCCCAGCTCGGTATGCGCGGCTGGCATTTTT
TCCGTTTTGTCGAATGGCCGTGGCTGCGCCGCCAAATTCCGCCCGTCGCG
GCGCTGATTTTTATGCTCTGCTTCGCCAGTTTCGCAACGGTTCTGTCGCT
CGGCGGCGGCCCGCAGGCCACCACTATCGAGCTGGCTATCTTTCAGGCGC
TCAGTTATGACTACGATCCTGCCCGCGCGGCGATGCTGGCATTAATCCAG
ATGGTCTGCTGCCTGGCGCTGGTACTGCTAAGCCAACGGTTGAGCAAAGC
GATTGCGCCGGGGATGACTCTGACGCAGGGCTGGCGCGATCCTGACGATC
GTCTCCACAGCCGTCTGACTGACGCCTTATTAATCGTGCTGGCGCTGCTG
CTGCTGCTTCCACCGCTGGTCGCCGTGGTGATCGATGGCGTCAACCGCAG
CCTGCCGGAGGTGCTGGCGCAACCCATTCTGTGGCAGGCTGTCTGGACAT
CGCTACGCATTGCGCTGGCGGCGGGCGTTCTGTGTGTGGTGCTGACCATG
ATGCTGCTGTGGAGTAGCCGCGAGCTACGCCAACGCCAGCAACTATTCGC
CGGACAAACGCTGGAACTCAGCGGGATGTTGATCCTCGCGATGCCGGGGA
TCGTGCTGGCGACAGGCTTCTTTTTACTGCTCAATAACAGCGTTGGCTTA
CCGGAATCCGCCGACGGCATCGTGATTTTCACCAATGCGCTGATGGCAAT
CCCCTACGCGCTAAAAGTCCTGGAAAACCCAATGCGCGATATTACCGCCC
GTTATGGAATGCTGTGCCAGTCATTAGGAATTGAAGGCTGGTCGCGGTTA
AAGGTCGTGGAACTGCGGGCGCTGAAACGTCCGCTGGCGCAGGCGCTGGC
GTTTGCCTGCGTACTTTCTATCGGTGATTTTGGCGTCGTCGCGCTTTTCG
GCAATGACAATTTCCGCACGCTGCCGTTTTATCTGTATCAGCAGATCGGC
TCCTACCGCAGCCAGGACGGCGCGGTGACCGCGCTGATACTGCTGCTGCT
CTGCTTTACGTTATTTACCCTCATAGAGAAACTACCGGGCCGACATGCTA
AAACTGATTGA
>Kentucky_CDC191 
ATGGCAACGCGCCGTCAGCCGTTAATTCCCGGCTGGCTGATTCCGGGGCT
GTGCGCCGCCGCGCTGATGATAACCGTCTCGCTGGCGGCCTTTCTGGCGC
TTTGGCTGAACGCGCCGTCGGGCGCGTGGTCGACAATCTGGCGGGATAGC
TACCTGTGGCATGTGGTGCGCTTCTCATTCTGGCAGGCGTTTCTGTCCGC
AGTGCTGTCTGTGGTCCCGGCGGTTTTTCTCGCCCGCGCGCTTTATCGAC
GCCGTTTTCCTGGACGTCTGGCGCTGCTGCGTCTGTGCGCCATGACGCTG
ATTCTGCCGGTACTGGTTGCCGTGTTCGGCATTCTTAGCGTGTATGGCCG
TCAGGGCTGGCTGGCCTCGCTGTGGCAGATGCTGGGGCTTCAGTGGACAT
TCTCCCCCTACGGCTTGCAGGGCATTTTACTGGCGCACGTCTTTTTTAAC
CTGCCAATGGCGAGCCGTTTGTTGATGCAATCTTTGGAAAGCATTCCCGG
CGAGCAGCGCCAGCTCGCCGCCCAGCTCGGTATGCGCGGCTGGCATTTTT
TCCGTTTTGTCGAATGGCCGTGGCTGCGCCGCCAAATTCCGCCCGTCGCG
GCGCTGATTTTTATGCTCTGCTTCGCCAGTTTCGCAACGGTTCTGTCACT
CGGCGGCGGCCCGCAGGCCACCACTATCGAACTGGCTATCTTTCAGGCGC
TCAGTTATGACTACGATCCCGCCCGCGCGGCGATGCTGGCATTAATCCAG
ATGGTCTGCTGCCTGGCGCTGGTACTGCTAAGCCAACGGCTGAGCAAAGC
GATTGCGCCGGGGATGACGCTGACGCAGGGCTGGCGCGATCCTGACGATC
GTCTCCACAGCCGTCTGACGGACGCCTTATTAATCGTGCTGGCGCTGCTG
CTGCTGCTTCCGCCGCTGGTCGCCGTGGTGGTCGATGGCGTCAACCGCAG
CCTGCCGGAGGTGCTGGCGCAACCCATTCTGTGGCAGGCTGTCTGGACAT
CGCTACGCATTGCGCTGGCGGCGGGCGTTCTGTGTGTGGTGCTGACCATG
ATGCTGCTGTGGAGTAGCCGCGAGCTACGCCAACGCCAGCAACTATTCGC
CGGACAAACGCTGGAACTCAGCGGAATGTTGATCCTCGCGATGCCGGGGA
TCGTGCTGGCGACAGGCTTCTTTTTACTGCTCAATAACAGCGTTGGCTTA
CCGGAATCCGCCGACGGCATCGTGATTTTCACCAATGCGCTGATGGCAAT
CCCCTACGCGCTAAAAGTCCTGGAAAACCCAATGCGCGATATTACCGCCC
GTTATGGAATGCTGTGCCAGTCATTAGGAATTGAAGGCTGGTCGCGGTTA
AAGGTCGTGGAACTGCGGGCGCTGAAACGTCCGCTGGCGCAGGCGCTGGC
GTTTGCCTGCGTACTTTCTATCGGTGATTTTGGCGTCGTCGCGCTTTTCG
GCAATGACAATTTCCGCACGCTGCCGTTTTATCTGTATCAGCAGATCGGC
TCCTACCGCAGCCAGGACGGCGCGGTGACCGCGCTGATACTGCTGCTGCT
CTGCTTTACGTTATTTACCCTCATAGAGAAACTACCGGGCCGACATGCTA
AAACTGATTGA
>Kentucky_CVM29188 
ATGGCAACGCGCCGTCAGCCGTTAATTCCCGGCTGGCTGATTCCGGGGCT
GTGCGCCGCCGCGCTGATGATAACCGTCTCGCTGGCGGCCTTTCTGGCGC
TTTGGCTGAACGCGCCGTCGGGCGCGTGGTCGACAATCTGGCGGGATAGC
TACCTGTGGCATGTGGTGCGCTTCTCATTCTGGCAGGCGTTTCTGTCCGC
AGTGCTGTCTGTGGTCCCGGCGGTTTTTCTCGCCCGCGCGCTTTATCGAC
GCCGTTTTCCTGGACGTCTGGCGCTGCTGCGTCTGTGCGCCATGACGCTG
ATTCTGCCGGTACTGGTTGCCGTGTTCGGCATTCTTAGCGTGTATGGCCG
TCAGGGCTGGCTGGCCTCGCTGTGGCAGATGCTGGGGCTTCAGTGGACAT
TCTCCCCCTACGGCTTGCAGGGCATTTTACTGGCGCACGTCTTTTTTAAC
CTGCCAATGGCGAGCCGTTTGTTGATGCAATCTTTGGAAAGCATTCCCGG
CGAGCAGCGCCAGCTCGCCGCCCAGCTCGGTATGCGCGGCTGGCATTTTT
TCCGTTTTGTCGAATGGCCGTGGCTGCGCCGCCAAATTCCGCCCGTCGCG
GCGCTGATTTTTATGCTCTGCTTCGCCAGTTTCGCAACGGTTCTGTCACT
CGGCGGCGGCCCGCAGGCCACCACTATCGAACTGGCTATCTTTCAGGCGC
TCAGTTATGACTACGATCCCGCCCGCGCGGCGATGCTGGCATTAATCCAG
ATGGTCTGCTGCCTGGCGCTGGTACTGCTAAGCCAACGGCTGAGCAAAGC
GATTGCGCCGGGGATGACGCTGACGCAGGGCTGGCGCGATCCTGACGATC
GTCTCCACAGCCGTCTGACGGACGCCTTATTAATCGTGCTGGCGCTGCTG
CTGCTGCTTCCGCCGCTGGTCGCCGTGGTGGTCGATGGCGTCAACCGCAG
CCTGCCGGAGGTGCTGGCGCAACCCATTCTGTGGCAGGCTGTCTGGACAT
CGCTACGCATTGCGCTGGCGGCGGGCGTTCTGTGTGTGGTGCTGACCATG
ATGCTGCTGTGGAGTAGCCGCGAGCTACGCCAACGCCAGCAACTATTCGC
CGGACAAACGCTGGAACTCAGCGGAATGTTGATCCTCGCGATGCCGGGGA
TCGTGCTGGCGACAGGCTTCTTTTTACTGCTCAATAACAGCGTTGGCTTA
CCGGAATCCGCCGACGGCATCGTGATTTTCACCAATGCGCTGATGGCAAT
CCCCTACGCGCTAAAAGTCCTGGAAAACCCAATGCGCGATATTACCGCCC
GTTATGGAATGCTGTGCCAGTCATTAGGAATTGAAGGCTGGTCGCGGTTA
AAGGTCGTGGAACTGCGGGCGCTGAAACGTCCGCTGGCGCAGGCGCTGGC
GTTTGCCTGCGTACTTTCTATCGGTGATTTTGGCGTCGTCGCGCTTTTCG
GCAATGACAATTTCCGCACGCTGCCGTTTTATCTGTATCAGCAGATCGGC
TCCTACCGCAGCCAGGACGGCGCGGTGACCGCGCTGATACTGCTGCTGCT
CTGCTTTACGTTATTTACCCTCATAGAGAAACTACCGGGCCGACATGCTA
AAACTGATTGA
>Newport2
ATGGCAACGCGCCGTCAGCCGTTAATTCCCGGCTGGCTGATTCCGGGGCT
GTGCGCCGCCGCGCTGATGATAACCGTCTCGCTGGCGGCCTTTCTGGCGC
TTTGGCTGAACGCGCCGTCGGGCGCGTGGTCGACAATCTGGCGGGATAGC
TACCTGTGGCATGTGGTGCGCTTCTCATTCTGGCAGGCGTTTCTGTCCGC
AGTGCTGTCTGTGGTCCCGGCGGTTTTTCTCGCCCGCGCGCTTTATCGAC
GCCGTTTTCCTGGACGTCTGGCGCTGCTGCGTCTGTGCGCCATGACGCTG
ATTCTGCCGGTACTGGTTGCCGTGTTCGGTATTCTTAGCGTGTATGGCCG
TCAGGGCTGGCTGGCCTCGCTGTGGCAGATGCTGGGGCTTCAGTGGACAT
TCTCCCCCTACGGCTTGCAGGGCATTTTACTGGCGCACGTCTTTTTTAAC
CTGCCAATGGCGAGCCGTTTGTTGCTGCAATCGTTGGAAAGCATTCCCGG
CGAGCAGCGCCAGCTCGCCGCCCAGCTCGGTATGCGCGGCTGGCATTTTT
TCCGTTTTGTCGAATGGCCGTGGCTGCGCCGCCAAATTCCGCCCGTCGCG
GCGCTGATTTTTATGCTCTGCTTCGCCAGTTTCGCAACGGTTCTGTCGCT
CGGCGGCGGCCCGCAGGCCACCACTATCGAGCTGGCTATCTTTCAGGCGC
TCAGTTATGACTACGATCCCGCCCGCGCGGCGATGCTGGCATTAATCCAG
ATGGTCTGCTGCCTGGCGCTGGTACTGCTAAGTCAACGGTTGAGCAAAGC
GATTGCGCCGGGGATGACGCTGACGCAGGGCTGGCGCGATCCTGACGATC
GTCTCCACAGCCGTCTGACGGACGCCTTATTAATCGTGCTGGCGCTGCTG
CTGCTGCTTCCGCCGCTGGTCGCCGTGGTGGTCGATGGCGTCAACCGCAG
CCTGCCGGAGGTGCTGGCGCAACCCATTCTGTGGCAGGCTGTCTGGACAT
CGCTACGCATTGCGCTGGCGGCGGGCGTTCTGTGTGTGGTGCTGACCATG
ATGCTGCTGTGGAGTAGCCGCGAGCTACGCCAACGCCAGCAACTATTCGC
CGGACAAACGCTGGAACTCAGCGGAATGTTGATCCTCGCGATGCCGGGGA
TCGTGCTGGCGACAGGCTTCTTTTTACTGCTCAATAGCAGCGTTGGCTTA
CCGGAATCCGCCGACGGCATCGTGATTTTCACCAATGCGCTGATGGCAAT
CCCCTACGCGCTAAAAGTCCTGGAAAACCCAATGCGCGATATTACCGCCC
GTTATGGAATGCTGTGCCAGTCATTAGGAATTGAAGGCTGGTCGCGGTTA
AAGGTCGTGGAACTGCGGGCGCTGAAACGTCCGCTGGCGCAGGCGCTGGC
GTTTGCCTGCGTACTTTCTATCGGTGATTTTGGCGTCGTCGCGCTTTTCG
GCAATGACAATTTCCGCACGCTGCCGTTTTATCTGTATCAGCAGATCGGC
TCCTACCGCAGCCAGGACGGCGCAGTGACCGCGCTGATACTGCTGCTGCT
CTGCTTTACGTTATTTACCCTCATAGAGAAACTACCGGGCCGACATGCTA
AAACTGATTGA
>Saintpaul_SARA23 
ATGGCAACGCGCCGTCAGCCGTTAATTCCCGGCTGGCTGATTCCGGGGCT
GTGCGCCGCCGCGCTGATGATAACCGTCTCGCTGGCGGCCTTTCTGGCGC
TTTGGCTGAATGCGCCGTCGGGCGCGTGGTCGACAATCTGGCGGGATAGC
TACCTGTGGCATGTGGTGCGCTTCTCATTCTGGCAGGCGTTTCTGTCCGC
AGTGCTGTCTGTGGTCCCGGCGGTTTTTCTCGCCCGCGCGCTTTATCGAC
GCCGTTTTCCTGGACGTCTGGCGCTGCTGCGTCTGTGCGCCATGACGCTG
ATTCTGCCGGTACTGGTTGCCGTGTTCGGCATTCTTAGCGTGTATGGCCG
TCAGGGCTGGCTGGCCTCGCTGTGGCAGATGCTGGGGCTTCAGTGGACAT
TCTCCCCCTACGGCTTGCAGGGCATTTTACTGGCGCACGTCTTTTTTAAC
CTGCCAATGGCGAGCCGTTTGTTGCTGCAATCTTTGGAAAGCATTCCCGG
CGAGCAGCGCCAGCTCGCCGCCCAGCTCGGTATGCGCGGCTGGCATTTTT
TCCGTTTTGTCGAATGGCCGTGGCTGCGCCGCCAAATTCCGCCTGTCGCG
GCGCTGATTTTTATGCTCTGCTTCGCCAGTTTCGCAACGGTTCTGTCGCT
CGGCGGCGGCCCGCAGGCCACCACTATCGAACTGGCTATCTTTCAGGCGC
TCAGTTATGACTACGATCCCGCCCGCGCGGCGATGCTGGCATTAATCCAG
ATGGTCTGCTGCCTGGCGCTGGTACTGCTAAGCCAACGGTTGAGCAAAGC
GATTGCGCCGGGGATGACGCTGACGCAGGGCTGGCGCGATCCTGACGATC
GTCTCCACAGCCGTCTGACGGACGCCTTATTAATCGTGCTGGCGCTGCTG
CTGCTGCTTCCGCCGCTGGTCGCCGTGGTGGTCGATGGCGTCAACCGCAG
CCTGCCGGAGGTGCTGGCGCAACCCATTCTGTGGCAGGCTGTCTGGACAT
CGCTACGCATTGCGCTGGCGGCGGGCGTTCTGTGTGTGGTGCTGACCATG
ATGCTGCTGTGGAGTAGCCGCGAGCTACGCCAACGCCAGCAACTATTCGC
CGGACAAACGCTGGAACTCAGCGGAATGTTGATCCTCGCGATGCCGGGGA
TCGTGCTGGCGACAGGCTTCTTTTTACTGCTCAATAACAGCGTTGGCTTA
CCGGAATCCGCCGACGGCATCGTGATTTTCACCAATGCGCTGATGGCAAT
CCCCTACGCGCTAAAAGTCCTGGAAAACCCAATGCGCGATATTACCGCCC
GTTATGGAATGCTGTGCCAGTCATTAGGAATTGAAGGCTGGTCGCGGTTA
AAGATCGTGGAACTGCGGGCGCTGAAACGTCCGCTGGCGCAGGCGCTGGC
GTTTGCCTGCGTACTTTCTATCGGTGATTTTGGCGTCGTCGCGCTTTTCG
GCAATGACAATTTCCGCACGCTGCCGTTTTATCTGTATCAGCAGATCGGC
TCCTACCGCAGCCAGGACGGCGCAGTGACCGCGCTGATACTGCTGCTGCT
CTGCTTTACGTTATTTACCCTCATAGAGAAACTACCGGGCCGACATGCTA
AAACTGATTGA
>Saintpaul_SARA29 
ATGGCAACGCGCCGTCAGCCGTTAATTCCCGGCTGGCTGATTCCGGGGCT
GTGCGCCGCCGCGCTGATGATAACCGTCTCGCTGGCGGCCTTTCTGGCGC
TTTGGCTGAACGCGCCGTCGGGCGCGTGGTCGACAATCTGGCGGGATAGC
TACCTGTGGCATGTGGTGCGCTTCTCATTCTGGCAGGCGTTTCTGTCCGC
AGTGCTGTCTGTGGTCCCGGCGGTTTTTCTCGCCCGCGCGCTTTATCGAC
GCCGTTTTCCTGGACGTCTGGCGCTGCTGCGTCTGTGCGCCATGACGCTG
ATTCTGCCGGTACTGGTTGCCGTGTTCGGTATTCTTAGCGTGTATGGCCG
TCAGGGCTGGCTGGCCTCGCTGTGGCAGATGCTGGGGCTTCAGTGGACAT
TCTCCCCCTACGGCTTGCAGGGCATTTTACTGGCGCACGTCTTTTTTAAC
CTGCCAATGGCGAGCCGTTTGTTGCTGCAATCTTTGGAAAGCATTCCCGG
CGAGCAGCGCCAGCTCGCCGCCCAGCTCGGTATGCGCGGCTGGCATTTTT
TCCGTTTTGTCGAATGGCCGTGGCTGCGCCGCCAAATTCCGCCCGTCGCG
GCGCTGATTTTTATGCTCTGCTTCGCCAGTTTCGCAACGGTTCTGTCGCT
CGGCGGCGGCCCGCAGGCCACCACTATCGAACTGGCTATCTTTCAGGCGC
TTAGTTATGACTACGATCCCGCCCGCGCGGCGATGCTGGCATTAATCCAG
ATGGTCTGCTGCCTGGCGCTGGTACTGCTAAGCCAACGGCTGAGCAAAGC
GATTGCGCCGGGGATGACGCTGACGCAGGGTTGGCGCGATCCTGACGATC
GTCTCCACAGCCGTCTGACGGACGCCTTATTAATCGTGCTGGCGCTGCTG
CTGCTGCTTCCGCCGCTGGTCGCCGTGGTGGTCGATGGCGTCAACCGCAG
CCTGCCGGAGGTGCTGGCGCAACCCATTCTGTGGCAGGCTGTCTGGACAT
CGCTACGCATTGCGCTGGCGGCGGGCGTTCTGTGTGTGGTGCTGACCATG
ATGCTGCTGTGGAGTAGCCGCGAGCTACGCCAACGCCAGCAACTATTCGC
CGGACAAACGCTGGAACTCAGCGGGATGTTGATCCTCGCGATGCCGGGGA
TCGTGCTGGCGACAGGCTTCTTTTTACTGCTCAATAGCAGCGTTGGCTTA
CCGGAATCCGCCGACGGCATCGTGATTTTCACCAATGCGCTGATGGCAAT
CCCCTACGCGCTAAAAGTCCTGGAAAACCCAATGCGCGATATTACCGCCC
GTTATGGAATGCTGTGCCAGTCATTAGGAATTGAAGGCTGGTCGCGGTTA
AAGGTCGTGGAACTGCGGGCGCTGAAACGTCCGCTGGCGCAGGCGCTGGC
GTTTGCCTGCGTACTTTCTATCGGTGATTTTGGCGTCGTCGCGCTTTTCG
GCAATGACAATTTCCGCACGCTGCCGTTTTATCTGTATCAGCAGATCGGC
TCCTACCGCAGCCAGGACGGCGCGGTGACCGCGCTGATACTGCTGCTGCT
CTGCTTTACGTTATTTACCCTCATAGAGAAACTACCGGGCCGACATGCTA
AAACTGATTGA
>Schwarzengrund_SL480 
ATGGCAACGCGCCGTCAGCCGTTAATTCCCGGCTGGCTGATTCCGGGGCT
GTGCGCCGCCGCGCTGATGATAACCGTCTCGCTGGCGGCCTTTCTGGCGC
TTTGGCTGAACGCGCCGTCGGGCGCGTGGTCGACAATCTGGCGGGATAGC
TACCTGTGGCATGTGGTGCGCTTCTCATTCTGGCAGGCGTTTCTGTCCGC
AGTGCTGTCTGTGGTCCCGGCGGTTTTTCTCGCCCGCGCGCTTTATCGAC
GCCGTTTTCCTGGACGTCTGGCGCTGCTGCGTCTGTGCGCCATGACGCTG
ATTCTGCCGGTACTGGTTGCCGTGTTCGGCATTCTTAGCGTGTATGGCCG
TCAGGGCTGGCTGGCCTCGCTGTGGCAGATGCTGGGGCTTCAGTGGACAT
TCTCCCCCTACGGCTTGCAGGGCATTTTACTGGCGCACGTCTTTTTTAAC
CTGCCAATGGCGAGCCGTTTGTTGCTGCAATCGTTGGAAAGCATTCCCGG
CGAGCAGCGCCAGCTCGCCGCCCAGCTCGGTATGCGCGGCTGGCATTTTT
TCCGTTTTGTCGAATGGCCGTGGCTGCGCCGCCAAATTCCGCCCGTCGCG
GCGCTGATTTTTATGCTCTGCTTCGCCAGTTTCGCAACGGTTCTGTCGCT
CGGCGGCGGCCCGCAGGCCACCACTATCGAACTGGCTATCTTTCAGGCGC
TTAGTTATGACTACGATCCCGCCCGCGCGGCGATGCTGGCATTAATCCAG
ATGGTCTGCTGCCTGGCGCTGGTACTGCTAAGCCAACGGCTGAGCAAAGC
GATTGCGCCGGGGATGACGCTGACGCAGGGTTGGCGCGATCCTGACGATC
GTCTCCACAGCCGTCTGACGGACGCCTTATTAATCGTGCTGGCGCTGCTG
CTGCTGCTTCCGCCGCTGGTCGCCGTGGTGGTCGATGGCGTCAACCGCAG
CCTGCCGGAGGTGCTGGCGCAACCCATTCTGTGGCAGGCTGTCTGGACAT
CGCTACGCATTGCGCTGGCGGCGGGCGTTCTGTGTGTGGTGCTGACCATG
ATGCTGCTGTGGAGTAGCCGCGAGCTACGCCAACGCCAGCAACTATTCGC
CGGACAAACGCTGGAACTCAGCGGGATGTTGATCCTCGCGATGCCGGGGA
TCGTGCTGGCGACAGGCTTCTTTTTACTGCTCAATAGCAGCGTTGGCTTA
CCGGAATCCGCCGACGGCATCGTGATTTTCACCAATGCGCTGATGGCAAT
CCCCTACGCGCTAAAAGTCCTGGAAAACCCAATGCGCGATATTACCGCCC
GTTATGGAATGCTGTGCCAGTCATTAGGAATTGAAGGCTGGTCGCGGTTA
AAGGTCGTGGAACTGCGGGCGCTGAAACGTCCGCTGGCGCAGGCGCTGGC
GTTTGCCTGCGTACTTTCTATCGGTGATTTTGGCGTCGTCGCGCTTTTCG
GCAATGACAATTTCCGCACGCTGCCGTTTTATCTGTATCAGCAGATCGGC
TCCTACCGCAGCCAGGACGGCGCGGTGACCGCACTGATACTGCTGCTGCT
CTGCTTTACATTATTTACCCTCATAGAGAAACTACCGGGCCGACATGCTA
AAACTGATTGA
>Tennessee 
ATGGCAACGCGCCGTCAGCCGTTAATTCCCGGCTGGCTGATTCCGGGGCT
GTGCGCCGCCGCGCTGATGATAACCGTCTCGCTGGCGGCCTTTCTGGCGC
TTTGGCTGAACGCGCCGTCGGGCGCGTGGTCGACAATCTGGCGGGATAGC
TACCTGTGGCATGTGGTGCGCTTCTCATTCTGGCAGGCGTTTCTGTCCGC
AGTGCTGTCTGTGGTCCCGGCGGTTTTTCTCGCCCGCGCGCTTTATCGAC
GCCGTTTTCCTGGACGTCTGGCGCTGCTGCGTCTGTGCGCCATGACGCTG
ATTCTGCCGGTACTGGTTGCCGTGTTCGGCATTCTTAGCGTGTATGGCCG
TCAGGGCTGGCTGGCCTCGCTGTGGCAGATGCTGGGGCTTCAGTGGACAT
TCTCCCCCTACGGCTTGCAGGGCATTTTACTGGCGCACGTCTTTTTTAAC
CTGCCAATGGCGAGCCGTTTGTTGCTGCAATCTTTGGAAAGCATTCCCGG
CGAGCAGCGCCAGCTCGCCGCCCAGCTCGGTATGCGCGGCTGGCATTTTT
TCCGTTTTGTCGAATGGCCGTGGCTGCGCCGCCAAATTCCGCCCGTCGCG
GCGCTGATTTTTATGCTCTGCTTCGCCAGTTTCGCAACGGTCCTGTCGCT
CGGCGGCGGCCCGCAGGCCACCACTATCGAACTGGCTATCTTTCAGGCGC
TCAGTTATGACTACGATCCCGCCCGCGCGGCGATGCTGGCATTAATCCAG
ATGGTCTGCTGCCTGGCGCTGGTACTGCTAAGCCAACGGCTGAGCAAAGC
GATTGCGCCGGGGATGACGCTGACGCAGGGTTGGCGCGATCCTGACGATC
GTCTCCACAGCCGTCTGACGGACGCCTTATTAATCGTGCTGGCGCTGCTG
CTGCTGCTTCCGCCGCTGGTCGCCGTGGTGGTCGATGGCGTCAACCGCAG
CCTGCCGGAGGTGCTGGCGCAACCCATTCTGTGGCAGGCTGTCTGGACAT
CGCTACGCATTGCGCTGGCGGCGGGCGTTCTGTGTGTGGTGCTGACCATG
ATGCTGCTGTGGAGTAGCCGCGAGCTACGCCAACGCCAGCAACTATTCGC
CGGACAAACGCTGGAACTCAGCGGGATGTTGATCCTCGCGATGCCGGGGA
TCGTACTGGCGACAGGCTTCTTTTTACTGCTCAATAACAGCGTTGGCTTA
CCGGAATCCGCCGACGGCATCGTGATTTTCACCAATGCGCTGATGGCAAT
CCCCTACGCGCTAAAAGTCCTGGAAAACCCAATGCGCGATATTACCGCCC
GTTATGGAATGCTGTGCCAGTCATTAGGAATTGAAGGCTGGTCGCGGTTA
AAGGTCGTGGAACTGCGGGCGCTGAAACGTCCGCTGGCGCAGGCGCTGGC
GTTTGCCTGCGTACTTTCTATCGGTGATTTTGGCGTCGTCGCGCTTTTCG
GCAATGACAATTTCCGCACGCTGCCGTTTTATCTGTATCAGCAGATCGGC
TCCTACCGCAGCCAGGACGGCGCGGTGACCGCGCTGATACTATTGCTGCT
CTGCTTTACGTTATTTACCCTCATAGAGAAACTACCGGGCCGACATGCTA
AAACTGATTGA
>Typhimurium_14028S 
ATGGCAACGCGCCGTCAGCCGTTAATTCCCGGCTGGCTGATTCCGGGGCT
GTGCGCCGCCGCGCTGATGATAACCGTCTCGCTGGCGGCCTTTCTGGCGC
TTTGGCTGAATGCGCCGTCGGGCGCGTGGTCGACAATCTGGCGGGATAGC
TACCTGTGGCATGTGGTGCGCTTCTCATTCTGGCAGGCGTTTCTGTCCGC
AGTGCTGTCTGTGGTCCCGGCGGTTTTTCTCGCCCGCGCGCTTTATCGAC
GCCGTTTTCCTGGACGTCTGGCGCTGCTGCGTCTGTGCGCCATGACGCTG
ATTCTGCCGGTACTGGTTGCCGTGTTCGGCATTCTTAGCGTGTATGGCCG
TCAGGGCTGGCTGGCCTCGCTGTGGCAGATGCTGGGGCTTCAGTGGACAT
TCTCCCCCTACGGCTTGCAGGGCATTTTACTGGCGCACGTCTTTTTTAAC
CTGCCAATGGCGAGCCGTTTGTTGCTGCAATCTTTGGAAAGCATTCCCGG
CGAGCAGCGCCAGCTCGCCGCCCAGCTCGGTATGCGCGGCTGGCATTTTT
TCCGTTTTGTCGAATGGCCGTGGCTGCGCCGCCAAATTCCGCCTGTCGCG
GCGCTGATTTTTATGCTCTGCTTCGCCAGTTTCGCAACGGTTCTGTCGCT
CGGCGGCGGCCCGCAGGCCACCACTATCGAACTGGCTATCTTTCAGGCGC
TCAGTTATGACTACGATCCCGCCCGCGCGGCGATGCTGGCATTAATCCAG
ATGGTCTGCTGCCTGGCGCTGGTACTGCTAAGCCAACGGTTGAGCAAAGC
GATTGCGCCGGGGATGACGCTGACGCAGGGCTGGCGCGATCCTGACGATC
GTCTCCACAGCCGTCTGACGGACGCCTTATTAATCGTGCTGGCGCTGCTG
CTGCTGCTTCCGCCGCTGGTCGCCGTGGTGGTCGATGGCGTCAACCGCAG
CCTGCCGGAGGTGCTGGCGCAACCCATTCTGTGGCAGGCTGTCTGGACAT
CGCTACGCATTGCGCTGGCGGCGGGCGTTCTGTGTGTGGTGCTGACCATG
ATGCTGCTGTGGAGTAGCCGCGAGCTACGCCAACGCCAGCAACTATTCGC
CGGACAAACGCTGGAACTCAGCGGAATGTTGATCCTCGCGATGCCGGGGA
TCGTGCTGGCGACAGGCTTCTTTTTACTGCTCAATAACAGCGTTGGCTTA
CCGGAATCCGCCGACGGCATCGTGATTTTCACCAATGCGCTGATGGCAAT
CCCCTACGCGCTAAAAGTCCTGGAAAACCCAATGCGCGATATTACCGCCC
GTTATGGAATGCTGTGCCAGTCATTAGGAATTGAAGGCTGGTCGCGGTTA
AAGATCGTGGAACTGCGGGCGCTGAAACGTCCGCTGGCGCAGGCGCTGGC
GTTTGCCTGCGTACTTTCTATCGGTGATTTTGGCGTCGTCGCGCTTTTCG
GCAATGACAATTTCCGCACGCTGCCGTTTTATCTGTATCAGCAGATCGGC
TCCTACCGCAGCCAGGACGGCGCAGTGACCGCGCTGATACTGCTGCTGCT
CTGCTTTACGTTATTTACCCTCATAGAGAAACTACCGGGCCGACATGCTA
AAACTGATTGA
>Typhimurium_D23580 
ATGGCAACGCGCCGTCAGCCGTTAATTCCCGGCTGGCTGATTCCGGGGCT
GTGCGCCGCCGCGCTGATGATAACCGTCTCGCTGGCGGCCTTTCTGGCGC
TTTGGCTGAATGCGCCGTCGGGCGCGTGGTCGACAATCTGGCGGGATAGC
TACCTGTGGCATGTGGTGCGCTTCTCATTCTGGCAGGCGTTTCTGTCCGC
AGTGCTGTCTGTGGTCCCGGCGGTTTTTCTCGCCCGCGCGCTTTATCGAC
GCCGTTTTCCTGGACGTCTGGCGCTGCTGCGTCTGTGCGCCATGACGCTG
ATTCTGCCGGTACTGGTTGCCGTGTTCGGCATTCTTAGCGTGTATGGCCG
TCAGGGCTGGCTGGCCTCGCTGTGGCAGATGCTGGGGCTTCAGTGGACAT
TCTCCCCCTACGGCTTGCAGGGCATTTTACTGGCGCACGTCTTTTTTAAC
CTGCCAATGGCGAGCCGTTTGTTGCTGCAATCTTTGGAAAGCATTCCCGG
CGAGCAGCGCCAGCTCGCCGCCCAGCTCGGTATGCGCGGCTGGCATTTTT
TCCGTTTTGTCGAATGGCCGTGGCTGCGCCGCCAAATTCCGCCTGTCGCG
GCGCTGATTTTTATGCTCTGCTTCGCCAGTTTCGCAACGGTTCTGTCGCT
CGGCGGCGGCCCGCAGGCCACCACTATCGAACTGGCTATCTTTCAGGCGC
TCAGTTATGACTACGATCCCGCCCGCGCGGCGATGCTGGCATTAATCCAG
ATGGTCTGCTGCCTGGCGCTGGTACTGCTAAGCCAACGGTTGAGCAAAGC
GATTGCGCCGGGGATGACGCTGACGCAGGGCTGGCGCGATCCTGACGATC
GTCTCCACAGCCGTCTGACGGACGCCTTATTAATCGTGCTGGCGCTGCTG
CTGCTGCTTCCGCCGCTGGTCGCCGTGGTGGTCGATGGCGTCAACCGCAG
CCTGCCGGAGGTGCTGGCGCAACCCATTCTGTGGCAGGCTGTCTGGACAT
CGCTACGCATTGCGCTGGCGGCGGGCGTTCTGTGTGTGGTGCTGACCATG
ATGCTGCTGTGGAGTAGCCGCGAGCTACGCCAACGCCAGCAACTATTCGC
CGGACAAACGCTGGAACTCAGCGGAATGTTGATCCTCGCGATGCCGGGGA
TCGTGCTGGCGACAGGCTTCTTTTTACTGCTCAATAACAGCGTTGGCTTA
CCGGAATCCGCCGACGGCATCGTGATTTTCACCAATGCGCTGATGGCAAT
CCCCTACGCGCTAAAAGTCCTGGAAAACCCAATGCGCGATATTACCGCCC
GTTATGGAATGCTGTGCCAGTCATTAGGAATTGAAGGCTGGTCGCGGTTA
AAGATCGTGGAACTGCGGGCGCTGAAACGTCCGCTGGCGCAGGCGCTGGC
GTTTGCCTGCGTACTTTCTATCGGTGATTTTGGCGTCGTCGCGCTTTTCG
GCAATGACAATTTCCGCACGCTGCCGTTTTATCTGTATCAGCAGATCGGC
TCCTACCGCAGCCAGGACGGCGCAGTGACCGCGCTGATACTGCTGCTGCT
CTGCTTTACGTTATTTACCCTCATAGAGAAACTACCGGGCCGACATGCTA
AAACTGATTGA
>Typhimurium_DT104 
ATGGCAACGCGCCGTCAGCCGTTAATTCCCGGCTGGCTGATTCCGGGGCT
GTGCGCCGCCGCGCTGATGATAACCGTCTCGCTGGCGGCCTTTCTGGCGC
TTTGGCTGAATGCGCCGTCGGGCGCGTGGTCGACAATCTGGCGGGATAGC
TACCTGTGGCATGTGGTGCGCTTCTCATTCTGGCAGGCGTTTCTGTCCGC
AGTGCTGTCTGTGGTCCCGGCGGTTTTTCTCGCCCGCGCGCTTTATCGAC
GCCGTTTTCCTGGACGTCTGGCGCTGCTGCGTCTGTGCGCCATGACGCTG
ATTCTGCCGGTACTGGTTGCCGTGTTCGGCATTCTTAGCGTGTATGGCCG
TCAGGGCTGGCTGGCCTCGCTGTGGCAGATGCTGGGGCTTCAGTGGACAT
TCTCCCCCTACGGCTTGCAGGGCATTTTACTGGCGCACGTCTTTTTTAAC
CTGCCAATGGCGAGCCGTTTGTTGCTGCAATCTTTGGAAAGCATTCCCGG
CGAGCAGCGCCAGCTCGCCGCCCAGCTCGGTATGCGCGGCTGGCATTTTT
TCCGTTTTGTCGAATGGCCGTGGCTGCGCCGCCAAATTCCGCCTGTCGCG
GCGCTGATTTTTATGCTCTGCTTCGCCAGTTTCGCAACGGTTCTGTCGCT
CGGCGGCGGCCCGCAGGCCACCACTATCGAACTGGCTATCTTTCAGGCGC
TCAGTTATGACTACGATCCCGCCCGCGCGGCGATGCTGGCATTAATCCAG
ATGGTCTGCTGCCTGGCGCTGGTACTGCTAAGCCAACGGTTGAGCAAAGC
GATTGCGCCGGGGATGACGCTGACGCAGGGCTGGCGCGATCCTGACGATC
GTCTCCACAGCCGTCTGACGGACGCCTTATTAATCGTGCTGGCGCTGCTG
CTGCTGCTTCCGCCGCTGGTCGCCGTGGTGGTCGATGGCGTCAACCGCAG
CCTGCCGGAGGTGCTGGCGCAACCCATTCTGTGGCAGGCTGTCTGGACAT
CGCTACGCATTGCGCTGGCGGCGGGCGTTCTGTGTGTGGTGCTGACCATG
ATGCTGCTGTGGAGTAGCCGCGAGCTACGCCAACGCCAGCAACTATTCGC
CGGACAAACGCTGGAACTCAGCGGAATGTTGATCCTCGCGATGCCGGGGA
TCGTGCTGGCGACAGGCTTCTTTTTACTGCTCAATAACAGCGTTGGCTTA
CCGGAATCCGCCGACGGCATCGTGATTTTCACCAATGCGCTGATGGCAAT
CCCCTACGCGCTAAAAGTCCTGGAAAACCCAATGCGCGATATTACCGCCC
GTTATGGAATGCTGTGCCAGTCATTAGGAATTGAAGGCTGGTCGCGGTTA
AAGATCGTGGAACTGCGGGCGCTGAAACGTCCGCTGGCGCAGGCGCTGGC
GTTTGCCTGCGTACTTTCTATCGGTGATTTTGGCGTCGTCGCGCTTTTCG
GCAATGACAATTTCCGCACGCTGCCGTTTTATCTGTATCAGCAGATCGGC
TCCTACCGCAGCCAGGACGGCGCAGTGACCGCGCTGATACTGCTGCTGCT
CTGCTTTACGTTATTTACCCTCATAGAGAAACTACCGGGCCGACATGCTA
AAACTGATTGA
>Typhimurium_SL1344 
ATGGCAACGCGCCGTCAGCCGTTAATTCCCGGCTGGCTGATTCCGGGGCT
GTGCGCCGCCGCGCTGATGATAACCGTCTCGCTGGCGGCCTTTCTGGCGC
TTTGGCTGAATGCGCCGTCGGGCGCGTGGTCGACAATCTGGCGGGATAGC
TACCTGTGGCATGTGGTGCGCTTCTCATTCTGGCAGGCGTTTCTGTCCGC
AGTGCTGTCTGTGGTCCCGGCGGTTTTTCTCGCCCGCGCGCTTTATCGAC
GCCGTTTTCCTGGACGTCTGGCGCTGCTGCGTCTGTGCGCCATGACGCTG
ATTCTGCCGGTACTGGTTGCCGTGTTCGGCATTCTTAGCGTGTATGGCCG
TCAGGGCTGGCTGGCCTCGCTGTGGCAGATGCTGGGGCTTCAGTGGACAT
TCTCCCCCTACGGCTTGCAGGGCATTTTACTGGCGCACGTCTTTTTTAAC
CTGCCAATGGCGAGCCGTTTGTTGCTGCAATCTTTGGAAAGCATTCCCGG
CGAGCAGCGCCAGCTCGCCGCCCAGCTCGGTATGCGCGGCTGGCATTTTT
TCCGTTTTGTCGAATGGCCGTGGCTGCGCCGCCAAATTCCGCCTGTCGCG
GCGCTGATTTTTATGCTCTGCTTCGCCAGTTTCGCAACGGTTCTGTCGCT
CGGCGGCGGCCCGCAGGCCACCACTATCGAACTGGCTATCTTTCAGGCGC
TCAGTTATGACTACGATCCCGCCCGCGCGGCGATGCTGGCATTAATCCAG
ATGGTCTGCTGCCTGGCGCTGGTACTGCTAAGCCAACGGTTGAGCAAAGC
GATTGCGCCGGGGATGACGCTGACGCAGGGCTGGCGCGATCCTGACGATC
GTCTCCACAGCCGTCTGACGGACGCCTTATTAATCGTGCTGGCGCTGCTG
CTGCTGCTTCCGCCGCTGGTCGCCGTGGTGGTCGATGGCGTCAACCGCAG
CCTGCCGGAGGTGCTGGCGCAACCCATTCTGTGGCAGGCTGTCTGGACAT
CGCTACGCATTGCGCTGGCGGCGGGCGTTCTGTGTGTGGTGCTGACCATG
ATGCTGCTGTGGAGTAGCCGCGAGCTACGCCAACGCCAGCAACTATTCGC
CGGACAAACGCTGGAACTCAGCGGAATGTTGATCCTCGCGATGCCGGGGA
TCGTGCTGGCGACAGGCTTCTTTTTACTGCTCAATAACAGCGTTGGCTTA
CCGGAATCCGCCGACGGCATCGTGATTTTCACCAATGCGCTGATGGCAAT
CCCCTACGCGCTAAAAGTCCTGGAAAACCCAATGCGCGATATTACCGCCC
GTTATGGAATGCTGTGCCAGTCATTAGGAATTGAAGGCTGGTCGCGGTTA
AAGATCGTGGAACTGCGGGCGCTGAAACGTCCGCTGGCGCAGGCGCTGGC
GTTTGCCTGCGTACTTTCTATCGGTGATTTTGGCGTCGTCGCGCTTTTCG
GCAATGACAATTTCCGCACGCTGCCGTTTTATCTGTATCAGCAGATCGGC
TCCTACCGCAGCCAGGACGGCGCAGTGACCGCGCTGATACTGCTGCTGCT
CTGCTTTACGTTATTTACCCTCATAGAGAAACTACCGGGCCGACATGCTA
AAACTGATTGA
>Virchow 
ATGGCAACGCGCCGTCAGCCGTTAATTCCCGGCTGGCTGATTCCGGGGCT
GTGCGCCGCCGCGCTGATGATAACCGTCTCGCTGGCGGCCTTTCTGGCGC
TTTGGTTGAACGCGCCGTCGGGCGCGTGGTCGACAATCTGGCGGGATAGC
TATCTGTGGCATGTGGTGCGCTTCTCATTCTGGCAGGCGTTTCTGTCCGC
AGTGCTGTCTGTGGTCCCGGCGGTTTTTCTCGCCCGCGCGCTTTATCGAC
GCCGTTTTCCTGGACGTCTGGCGCTGCTGCGTCTGTGCGCCATGACGCTG
ATTCTGCCGGTACTGGTTGCCGTGTTCGGCATTCTTAGCGTGTATGGCCG
TCAGGGCTGGCTGGCCTCGCTGTGGCAGATGCTGGGGCTTCAGTGGACAT
TCTCCCCCTACGGCTTGCAGGGCATTTTACTGGCGCACGTCTTTTTTAAC
CTGCCAATGGCGAGCCGTTTGTTGCTGCAATCTTTGGAAAGCATTCCCGG
CGAGCAGCGCCAGCTCGCCGCCCAGCTCGGTATGCGCGGCTGGCATTTTT
TCCGTTTTGTCGAATGGCCGTGGCTGCGCCGCCAAATTCCGCCCGTCGCG
GCGCTGATTTTTATGCTCTGCTTCGCCAGTTTCGCAACGGTTCTGTCGCT
CGGCGGCGGCCCGCAGGCCACCACTATCGAACTGGCTATCTTTCAGGCGC
TCAGTTATGACTACGATCCCGCCCGCGCGGCGATGCTGGCATTAATCCAG
ATGGTCTGCTGCCTGGCGCTGGTACTGCTAAGCCAACGGTTGAGCAAAGC
GATTGCACCGGGGATGACGCTGACGCAGGGCTGGCGCGATCCTGACGATC
GTCTCCACAGCCGTCTGACGGACGCCTTATTAATCGTGCTGGCGCTGCTG
CTGCTGCTTCCGCCGCTGGTCGCCGTGGTGGTCGATGGCATCAACCGCAG
CCTGCTGGAGGTGCTGGCGCAACCCATTCTGTGGCAGGCTGTCTGGACAT
CGCTACGCATTGCGCTGGCGGCGGGCGTTCTGTGTGTGGTGCTGACCATG
ATGCTACTGTGGAGTAGCCGCGAGCTACGCCAACGCCAGCAACTATTCGC
CGGACAAACGCTGGAACTCAGCGGGATGTTGATCCTCGCGATGCCGGGGA
TCGTGCTGGCGACAGGCTTCTTTTTACTGCTCAATAACAGCGTTGGCTTA
CCGGAATCCGCCGACGGCATCGTGATTTTCACCAATGCGCTGATGGCAAT
CCCCTACGCGCTAAAAGTCCTGGAAAACCCAATGCGCGATATTACCGCCC
GTTATGGAATGCTGTGCCAGTCATTAGGAATTGAAGGCTGGTCGCGGTTA
AAGGTCGTGGAACTGCGGGCGCTGAAACGTCCGCTGGCGCAGGCGCTGGC
GTTTGCCTGCGTACTTTCTATCGGTGATTTTGGCGTCGTCGCGCTTTTCG
GCAATGACAATTTCCGCACGCTGCCGTTTTATCTGTATCAGCAGATCGGC
TCCTACCGCAGCCAGGACGGCGCGGTGACCGCGCTGATACTATTGCTGCT
CTGCTTTACGTTATTTACCCTCATAGAGAAACTACCGGGCCGACATGCTA
AAACTGATTGA
>Weltevreden 
ATGGCAACGCGCCGTCAGCCGTTAATTCCCGGCTGGCTGATTCCGGGGCT
GTGCGCCGCTGCGCTGATGATAACCGTCTCGCTGGCGGCCTTTCTGGCGC
TTTGGCTGAACGCGCCGTCGGGCGCGTGGTCGACAATCTGGCGGGATAGC
TACCTGTGGCATGTGGTGCGCTTCTCATTCTGGCAGGCGTTTCTGTCCGC
AGTGCTGTCTGTGGTCCCGGCGGTTTTTCTCGCCCGCGCGCTTTATCGAC
GCCGTTTTCCTGGACGTCTGGCGCTGCTGCGTCTGTGCGCCATGACGCTG
ATTCTGCCGGTACTGGTTGCCGTGTTCGGTATTCTTAGCGTGTATGGCCG
TCAGGGCTGGCTGGCCTCGCTGTGGCAGATGCTGGGGCTTCAGTGGACAT
TCTCCCCCTACGGCTTGCAGGGCATTTTACTGGCGCACGTCTTTTTTAAC
CTGCCAATGGCGAGCCGTTTGTTGCTGCAATCTTTGGAAAGCATTCCCGG
CGAGCAGCGCCAGCTCGCCGCCCAGCTCGGTATGCGCGGCTGGCATTTTT
TCCGTTTTGTCGAATGGCCGTGGCTGCGCCGCCAAATTCCGCCCGTCGCG
GCGCTGATTTTTATGCTCTGCTTCGCCAGTTTCGCAACGGTCCTGTCGCT
CGGCGGCGGCCCGCAGGCCACCACTATCGAACTGGCTATCTTTCAGGCGC
TCAGTTATGACTACGATCCCGCCCGCGCGGCGATGCTGGCATTAATCCAG
ATGGTCTGCTGCCTGGCGCTGGTACTGCTAAGCCAACGGTTGAGCAAAGC
GATTGCGCCGGGGATGACGCTGACGCAGGGCTGGCGCGATCCTGACGATC
GTCTCCACAGCCGTCTGACGGACGCCTTATTAATCGTGCTGGCGCTGCTG
CTGCTGCTTCCGCCGCTGGTCGCCGTAGTGGTCGATGGCGTCAACCGCAG
CCTGCCGGAGGTGCTGGCGCAACCCATTCTGTGGCAGGCTGTCTGGACAT
CGCTACGCATTGCGCTGGCGGCGGGCGTTCTGTGTGTGGTGCTGACCATG
ATGCTGCTGTGGAGTAGCCGCGAGCTACGCCAACGCCAGCAACTATTCGC
CGGACAAACGCTGGAACTCAGCGGGATGTTGATCCTCGCGATGCCGGGGA
TCGTGCTGGCGACAGGCTTCTTTTTACTGCTCAATAACAGCGTTGGCTTA
CCGGAATCCGCCGACGGCATCGTGATTTTCACCAATGCGCTGATGGCAAT
CCCCTACGCGCTAAAAGTCCTGGAAAACCCAATGCGCGATATTACCGCCC
GTTATGGAATGCTGTGCCAGTCATTAGGAATTGAAGGCTGGTCGCGGTTA
AAGGTCGTGGAACTGCGGGCGCTGAAACGTCCGCTGGCGCAGGCGCTGGC
GTTTGCCTGCGTACTTTCTATCGGTGATTTTGGCGTCGTCGCGCTTTTCG
GCAATGACAATTTCCGCACGCTGCCGTTTTATCTGTATCAGCAGATCAGC
TCCTACCGCAGCCAGGACGGCGCGGTGACCGCGCTGATACTATTGCTGCT
CTGCTTTACGTTATTTACCCTCATAGAGAAACTACCGGGCCGACATGCTA
AAACTGATTGA


>arizonae
atggcaacgcgccgtcagccgttaattcccggctggctgcttccagggcttaccgccgccacgctgatggtggcc
gttgccctggccgcgtttctggcgatctggctgaacgcgccgtcgggcgcgtggtcgacaatctggcgggatagc
tacctgtggcatgtggtgcgcttctcattctggcaggcgtttctgtccgcggtcctgtctgtagtcccggcgatt
tttctcgcccgcgcgctttatcgacgccgctttcctggacgtctggcgctgctgcgtctgtgcgccatgacgctg
attctgccggtgctggtcgccgtgttcggtattcttagcgtgtatggccgtcagggctggctggcttctctgtgg
cagatgctggggctcaagtggacattctccccctacggcttgcagggcattttactggcgcatgtcttttttaat
ctgccgatggccagccgtctgctgttgcagtcactggaaaatattcccggcgaacagcgccagctcgccgcccag
ctcggaatacgcggctggcattttttccgttttgtcgaatggccgtggctgcgccgccaaatcccgcccgtcgcg
gcgctgatttttatgctctgcttcgccagttttgcgacggtcctgtcactcggcggcggcccgcaggccaccact
atcgaactggctatctatcaggcgctcagctatgactacgatcccgcccgcgcggcgatgctggcattaatccag
atggtctgctgcctggcgctggtactgctaagccagcggttgagcaaagcgattgcgccggggatgacgctgacg
cagggctggcacgatcctgatgatcgtctccacagccgtctgacggacgccttattaatcgtgctggcgctgctg
ctactgcttccgccgctggtcgccgtagtggtcgatggcgtcaaccgcagcctgccggaggtgctggcgcaaccc
attctgtggcaggctgtctggacatcgctacgcattgcgctggcggcgggcgttctgtgtgtggtgctgaccatg
atgctgctgtggagtagccgcgagctacgccaacgccagcaagtattcgccggacaaacactggaactcagcggg
atgttgatcctcgcgatgccagggatcgtgctggcgacaggcttctttttactgctcaataatagcgttggctta
ccggaatccgccgacggtatcgtgattttcaccaatgcgctaatggctatcccctacgcgctaaaagtactggaa
aaccccatgcgcgatattaccgcccgttacggaatgctgtgtcagtcgttaggaattgaagggggagcgcgcctg
aaagtagttgaactgcgtgctctgaagcgtccgctggcgcaggcgatggcgtttgcctgcgtgctgtcgattggc
gattttggcgtggtcgcgcttttcggcaacgacaattttcgtaccctgccgttttatctgtatcagcaaatcggc
tcctaccgcagcgaggacggcgcggtgaccgcgctgattctgttgctgttgtgctttacgctatttaccctcata
gagaaattaccgggccgaaatgttaaaattgattga
>Adelaide
atggcaacgcgccgtcagccgttaattcccggctggctgattccggggctgtgcgccgccgcgctgatgataacc
gtctcgctggcggcctttctggcgctttggctgaacgcgccgtcgggcgcgtggtcgacaatctggcgggatagc
tacctgtggcatgtggtgcgcttctcattctggcaggcgtttctgtccgcagtgctgtctgtggtcccggcggtt
tttctcgcccgcgcgctttatcgacgccgttttcctggacgtctggcgctgctgcgtctgtgcgccatgacgctg
attctgccggtactggttgccgtgttcggcattcttagcgtgtatggccgtcagggctggctggcctcgctgtgg
cagatgctggggcttcagtggacattctccccctacggcttgcagggcattttactggcgcacgtcttttttaac
ctgccaatggcgagccgtttgttgctgcaatctttggaaagcattcccggcgagcagcgccagctcgccgcccag
ctcggtatgcgcggctggcattttttccgttttgtcgaatggccgtggctgcgccgccaaattccgcccgtcgcg
gcgctgatttttatgctctgcttcgccagtttcgcaacggttctgtcgctcggcggcggcccgcaggccaccact
atcgaactggctatctttcaggcgctcagttatgactacgatcccgcccgcgcggcgatgctggcattaatccag
atggtctgctgcctggcgctggtactgctaagccaacggttgagcaaagcgattgcgccggggatgacgctgacg
cagggctggcgcgatcctgacgatcgtctccacagccgtctgacggacgccttattaatcgtgctggcgctgctg
ctgctgcttccgccgctggtcgccgtggtggtcgatggcatcaaccgcagcctgccggaggtgctggcgcaaccc
attctgtggcaggctgtctggacatcgctacgcattgcgctggcggcgggcgttctgtgtgtggtgctgaccatg
atgctgctgtggagtagccgcgagctacgccaacgccagcaactattcgccggacaaacgctggaactcagcggg
atgttgatcctcgcgatgccggggatcgtgctggcgacaggcttctttttactgctcaatagcagcgttggctta
ccggaatccgccgacggcatcgtgattttcaccaatgcgctgatggcaatcccctacgcgctaaaagtcctggaa
aacccaatgcgcgatattaccgcccgttatggaatgctgtgccagtcattaggaattgaaggctggtcgcggtta
aaggtcgtggaactgcgggcgctgaaacgtccgctggcgcaggcgctggcgtttgcctgcgtactttctatcggt
gattttggcgtcgtcgcgcttttcggcaatgacaatttccgcacgctgccgttttatctgtatcagcagatcggc
tcctaccgcagccaggacggcgcggtgaccgcgctgatactattgctgctctgctttacgttattcaccctcata
gagaaactaccgggccgacatgctaaaactgattga
>Alachua
atggcaacgcgccgtcagccgttaattcccggctggctgattccggggctgtgcgccgccgcgctgatgataacc
gtctcgctggcggcctttctggcgctttggctgaacgcgccgtcgggcgcgtggtcgacaatctggcgggatagc
tacctgtggcatgtggtgcgcttctcattctggcaggcgtttctgtccgcagtgctgtctgtggtcccggcagtt
tttctcgcccgcgcgctttatcgacgccgttttcctggacgtctggcgctgctgcgtctgtgcgccatgacgctg
attctgccggtactggttgccgtgttcggtattcttagcgtgtatggccgtcagggctggctggcctcgctgtgg
cagatgctggggcttcagtggacattctccccctacggcttgcagggcattttactggcgcacgtcttttttaac
ctgccaatggcgagccgtttgttgctgcaatctttggaaagcattcccggcgagcagcgccagctcgccgcccag
ctcggtatgcgcggctggcattttttccgttttgtcgaatggccgtggctgcgccgccaaattccgcccgtcgcg
gcgctgatttttatgctctgcttcgccagtttcgcaacggttctgtcgctcggcggcggcccgcaggccaccact
atcgagctggctatctttcaggcgctcagttatgactacgatcccgcccgcgcggcgatgctggcattaatccag
atggtctgctgcctggcgctggtactgctaagccaacggttgagcaaagcgattgcgccggggatgacgctgacg
cagggttggcgcgatcctgacgatcgtctccacagccgtctgacggacgccttattaatcgtgctggcgctgctg
ctgctgcttccgccgctggtcgccgtggcggtcgatggcgtcaaccgcagcctgccggaggtgctggcgcaaccc
attctgtggcaggctgtctggacatcgctacgcattgcgctggcggcgggcgttctgtgtgtggtgctgaccatg
atgctactgtggagtagccgcgagctacgccaacgccagcaactattcgccggacaaacgctggaactcagcggg
atgttgatcctcgcgatgccggggatcgtgctggcgacaggcttctttttactgctcaataacagcgttggctta
ccggaatccgccgacggcatcgtgattttcaccaatgcgctgatggcaatcccctacgcgctaaaagtcctggaa
aacccaatgcgcgatattaccgcccgttatggaatgctgtgccagtcattaggaattgaaggctggtcgcggtta
aaggtcgtggaactgcgggcgctgaaacgtccgctggcgcaggcgctggcgtttgcctgcgtactttctatcggt
gattttggcgtcgtcgcgcttttcggcaatgacaatttccgcacgctgccgttttatctgtatcagcagatcggc
tcctaccgcagccaggacggcgcggtgaccgcgctgatactattgctgctctgctttacgttatttaccctcata
gagaaactaccgggccgacatgctaaaactgattga
>Baildon
atggcaacgcgccgtcagccgttaattcccggctggctgattccggggctgtgcgccgccgcgctgatgataacc
gtctcgctggcggcctttctggcgctttggctgaacgcgccgtcgggcgcgtggtcgacaatctggcgggatagc
tacctgtggcatgtggtgcgcttctcattctggcaggcgtttctgtccgcagtgctgtctgtggttccggcggtt
tttctcgcccgcgcgctttatcgacgccgttttcctggacgtctggcgctgctgcgtctgtgcgccatgacgctg
attctgccggtactggttgccgtgttcggcattcttagcgtgtatggccgtcagggctggctggcctcgctgtgg
cagatgctggggcttcagtggacattctccccctacggcttgcagggcattttactggcgcacgtcttttttaac
ctgccaatggcgagccgtttgttgctgcaatctttggaaagcattcccggcgagcagcgccagctcgccgcccag
ctcggtatgcgcggctggcattttttccgttttgtcgaatggccgtggctgcgccgccaaattccgcctgtcgcg
gcgctgatttttatgctctgcttcgccagtttcgcaacggttctgtcgctcggcggcggcccgcaggccaccact
atcgaactggctatctttcaggcgcttagttatgactacgatcccgcccgcgcggcgatgctggcattaatccag
atggtctgctgcctggcgctggtactgctaagccaacggctgagcaaagcgattgcgccggggatgacgctgacg
cagggttggcgcgatcctgacgatcgtctccacagccgtctgacggacgccttattaatcgtgctggcgctgctg
ctgctgcttccgccgctggtcgccgtggtggtcgatggcgtcaaccgcagcctgccggaggtgctggcgcaaccc
attctgtggcaggctgtctggacatcgctacgcattgcgctggcggcgggcgttctgtgtgtggtgctgaccatg
atgctgctgtggagtagccgcgagctacgccaacgccagcaactattcgccggacaaacgctggaactcagcgga
atgttgatcctcgcgatgccggggatcgtgctggcgacaggcttctttttactgctcaataacagcgttggctta
ccggaatccgccgacggcatcgtgattttcaccaatgcgctgatggcaatcccctacgcgctaaaagtcctggaa
aacccaatgcgcgatattaccgcccgttatggaatgctgtgccagtcattaggaattgaaggctggtcgcggtta
aaggtcgtggaactgcgggcgctgaaacgtccgctggcgcaggcgctggcgtttgcctgcgtactttctatcggt
gattttggcgtcgtcgcgcttttcggcaatgacaatttccgcacgctgccgttttatctgtatcagcagatcggc
tcctaccgcagccaggacggcgcggtgaccgcgctgatactgctgctgctctgctttacgttatttaccctcata
gagaaactaccgggccgacatgctaaaactgattga
>Gaminara
atggcaacgcgccgtcagccgttaattcccggctggctgattccggggctgtgcgccgccgcgctgatgataacc
gtctcgctggcggcctttctggcgctttggctgaacgcgccgtcgggcgcgtggtcgacaatctggcgggatagc
tacctgtggcatgtggtgcacttctcattctggcaggcgtttctgtccgcagtgctgtctgtggtcccggcggtt
tttctcgcccgcgcgctttatcgacgccgttttcctggacgtctggcgctgctgcgtctgtgcgccatgacgctg
attctgccggtactggttgccgtgttcggcattcttagcgtgtatggccgtcagggctggctggcctcgctgtgg
cagatgctggggcttcagtggacattctccccctacggcttgcagggcattttactggcgcacgtcttttttaac
ctgccaatggcgagccgtttgttgctgcaatcgttggaaagcattcccggcgagcagcgccagctcgccgcccag
ctcggtatgcgcggctggcattttttccgttttgtcgaatggccgtggctgcgccgccaaattccgcccgtcgcg
gcgctgatttttatgctctgcttcgccagtttcgcaacggttctgtcgctcggcggcggcccgcaggccaccact
atcgaactggctatctttcaggcgcttagttatgactacgatcccgcccgcgcggcgatgctggcattaatccag
atggtctgctgcctggcgctggtactgctaagccaacggctgagcaaagcgattgcgccggggatgacgctgacg
cagggttggcgcgatcctgacgatcgtctccacagccgtctgacggacgccttattaatcgtgctggcgctgctg
ctgctgcttccgccgctggtcgccgtggtggtcgatggcgtcaaccgcagcctgccggaggtgctggcgcaaccc
attctgtggcaggctgtctggacatcgctacgcattgcgctggcggcgggcgttctgtgtgtggtgctgaccatg
atgctgctgtggagtagccgcgagctacgccaacgccagcaactattcgccggacaaacgctggaactcagcggg
atgttgatcctcgcgatgccggggatcgtgctggcgacaggcttctttttactgctcaatagcagcgttggctta
ccggaatccgccgacggcatcgtgattttcaccaatgcgctgatggcaatcccctacgcgctaaaagtcctggaa
aacccaatgcgcgatattaccgcccgttatggaatgctgtgccagtcattaggaattgaaggctggtcgcggtta
aaggtcgtggaactgcgggcgctgaaacgtccgctggcgcaggcgctggcgtttgcctgcgtactttctatcggt
gattttggcgtcgtcgcgcttttcggcaatgacaatttccgcacgctgccgttttatctgtatcagcagatcggc
tcctaccgcagccaggacggcgcggtgaccgcactgatactgctgctgctctgctttacattatttaccctcata
gagaaactaccgggccgacatgctaaaactgattga
>Give
atggcaacgcgccgtcagccgttaattcccggctggctgattccggggctgtgcgccgccgcgctgatgataacc
gtctcgctggcggcctttctggcgctttggctgaacgcgccgtcgggcgcgtggtcgacaatctggcgggatagc
tacctgtggcatgtggtgcgcttctcattctggcaggcgtttctgtccgcagtgctgtctgtggtcccggcggtt
tttctcgcccgcgcgctttatcgacgccgttttcctggacgtctggcgctgctgcgtctgtgcgccatgacgttg
attctgccggtactggttgccgtgttcggcattcttagcgtgtatggccgtcagggctggctggcctcgctgtgg
cagatgctggggcttcagtggacattctccccctacggcttgcagggcattttactggcgcacgtcttttttaac
ctgccaatggcgagccgtttgttgctgcaatcgttggaaagcattcccggcgagcagcgccagctcgccgcccag
ctcggtatgcgcggctggcattttttccgttttgtcgaatggccgtggctgcgccgccaaattccgcccgtcgcg
gcgctgatttttatgctctgcttcgccagtttcgccacggtcctgtcgctcggcggcggcccgcaggccaccact
atcgaactggctatctttcaggcgctcagttatgactacgatcctgcccgcgcggcgatgctggcattaatccag
atggtctgctgcctggcgctggtactgctaagccaacggttgagcaaagcgattgcgccggggatgacgctgacg
cagggctggcgcgatcctgacgatcgtctccacagccgtctgacggacgccttattaatcgtgctggcgctgctg
ctgctgcttccgccgctggtcgccgtggtggtcgatggcgtcaaccgcagcctgccggaggtgctggcgcaaccc
attctgtggcaggctgtctggacatcgctacgcattgcgctggcggcgggcgttctgtgtgtggtgctgaccatg
atgctgctgtggagtagccgcgagctacgccaacgccagcaactattcaccggacaaacgctggaactcagcggg
atgttgatcctcgcgatgccggggatcgtgctggcgacaggcttctttttactgctcaatagcagcgttggctta
ccggaatccgccgacggcatcgtgattttcaccaatgcgctgatggcaatcccctacgcgctaaaagtcctggaa
aacccaatgcgcgatattaccgcccgttatggaatgctgtgccagtcattaggaattgaaggctggtcgcggtta
aaggtcgtggaactgcgggcgctgaaacgtccgctggcgcaggcgctggcgtttgcctgcgtactttctatcggt
gattttggcgtcgtcgcgcttttcggcaatgacaatttccgcacgctgccgttttatctgtatcagcagatcggc
tcctaccgcagccaggacggcgcggtgaccgcactgatactgctgctgctctgctttacgttatttaccctcata
gagaaactaccgggccgacatgctaaaactgattga
>Hvittingfoss
atggcaacgcgccgtcagccgttaattcccggctggctgattccggggctgtgcgccgccgcgctgatgataacc
gtctcgctggcggcctttctggcgctttggctgaacgcgccgtcgggcgcgtggtcgacaatctggcgggatagc
tatctgtggcatgtggtgcgcttctcattctggcaggcgtttctgtccgcagtgctgtctgtggtcccggcggtt
tttctcgcccgcgcgctttatcgacgccgttttcctggacgtctggcgctgctgcgtctgtgcgccatgacgctg
attctgccggtactggttgccgtgttcggtattcttagcgtgtatggccgtcagggctggctggcctcgctgtgg
cagatgctggggcttcagtggacattctccccctacggcttgcagggcattttactggcgcacgtcttttttaac
ctgccaatggcgagccgtttgttgctgcaatcgttggaaagcattcccggcgagcagcgccagctcgccgcccag
ctcggtatgcgcggctggcattttttccgttttgtcgaatggccgtggctgcgccgccaaattccgcccgtcgcg
gcgctgatttttatgctctgcttcgccagtttcgcaacggttctgtcgctcggcggcggcccgcaggccaccact
atcgagctggctatctttcaggcgctcagttatgactacgatcccgcccgcgcggcgatgctggcattaatccag
atggtctgctgcctggcgctggtactgctaagtcaacggttgagtaaagcgattgcgccggggatgacgctgacg
cagggttggcgcgatcctgacgatcgtctccacagccgtctgacggacgccttattaatcgtgctggcgctgctg
ctgctgcttccgccgctggtcgccgtggtggtcgatggcatcaaccgcagcctgccggaggtgctggcgcaaccc
attctgtggcaggctgtctggacatcgctacgcattgcgctggcggcgggcgttctgtgtgtggtgctgaccatg
atgctactgtggagtagccgcgagctacgccaacgccagcaactattcgccggacaaacgctggaactcagcggg
atgttgatcctcgcgatgccggggatcgtgctggcgacaggcttctttttactgctcaataacagcgttggctta
ccggaatccgccgacggcatcgtgattttcaccaatgcgctgatggcaatcccctacgcgctaaaagtcctggaa
aacccaatgcgcgatattaccgcccgttatggaatgctgtgccagtcattaggaattgaaggctggtcgcggtta
aaggtcgtggaactgcgggcgctgaaacgtccgctggcgcaggcgctggcgtttgcctgcgtactttctatcggt
gattttggcgtcgtcgcgcttttcggcaatgacaatttccgcacgctgccgttttatctgtatcagcagatcggc
tcctaccgcagccaggacggcgcggtgaccgcgctgatactattgctgctctgctttacgttatttaccctcata
gagaaactaccgggccgacatgctaaaactgattga
>Inverness
atggcaacgcgccgtcagccgttaattcccggctggctgattccggggctgtgcgccgccgcgctgatgataacc
gtctcgctggcggcctttctggcgctttggctgaacgcgccgtcgggcgcgtggtcgacaatctggcgggatagc
tacctgtggcatgtggtgcgcttctcattctggcaggcgtttctgtccgcagtgctgtctgtggtcccggcggtt
tttctcgcccgcgcgctttatcgacgccgttttcctggacgtctggcgctgctgcgtctgtgcgccatgacgctg
attctgccggtactggttgccgtgttcggtattcttagcgtgtatggccgtcagggctggctggcctcgctgtgg
cagatgctggggcttcagtggacattctccccctacggcttgcagggcattttactggcgcacgtcttttttaac
ctgccaatggcgagccgtttgttgctgcaatctttggaaagcattcccggcgagcagcgccagctcgccgcccag
ctcggtatgcgcggctggcattttttccgttttgtcgaatggccgtggctgcgccgccaaattccgcctgtcgcg
gcgctgatttttatgctctgcttcgccagtttcgcaacggttctgtcgctcggcggcggcccgcaggccaccact
atcgaactggctatctttcaggcgcttagttatgactacgatcccgcccgcgcggcgatgctggcattaatccag
atggtctgctgcctggcgctggtactgctaagccaacggttgagcaaagcgattgcgccggggatgacgctgacg
cagggctggcgcgatcctgacgatcgtctccacagccgtctgacggacgccttattaatcgtgctggcgctgctg
ctgctgcttccgccactggtcgccgtggtggtcgatggcgtcaaccgcagcctgccggaggtgctggcgcaaccc
attctgtggcaggctgtctggacatcgctacgcattgcgctggcggcgggcgttctgtgtgtggtgctgaccatg
atgctgctgtggagtagccgcgagctacgccaacgccagcaactatgcgccggacaaacgctggaactcagcggg
atgttgatcctcgcgatgccggggatcgtactggcgacaggcttctttttactgctcaataacagcattggctta
ccggaatccgccgacggcatcgtgattttcaccaatgcgctgatggcaatcccctacgcgctaaaagtcctggaa
aacccaatgcgcgatattaccgcccgttatggaatgctgtgccagtcattaggaattgaaggctggtcgcggtta
aaggtcgtggaactgcgggcgctgaaacgtccgctggcgcaggcgctggcgtttgcctgcgtactttctatcggt
gattttggcgtcgtcgcgcttttcggcaatgacaatttccgcacgctgccgttttatctgtatcagcagatcggc
tcctaccgcagccaggacggcgcggtgaccgcgctgatactattgctgctctgctttacgttatttaccctcata
gagaaactaccgggccgacatgctaaaactgattga
>Johannesburg
atggcaacgcgccgtcagccgttaattcccggctggctgattccggggctgtgcgccgccgcgctgatgataacc
gtcgcgctggcggcctttctggcgctttggctgaacgcgccggcgggcgcgtggtcgacaatctggcgggatagc
tacctgtggcatgtggtgcgcttctcattctggcaggcgtttctgtccgcagtgctgtctgtggtcccggcggtt
tttctcgcccgcgcgctttatcgacgccgttttcctgggcgtctggcgctgctgcgtctgtgcgccatgacgctg
attctgccggtactggttgccgtgttcggcattcttagcgtgtatggccgtcagggctggctggcctcgctgtgg
caaatactggggcttcagtggacattctccccctacggcttgcagggtattttactggcgcacgtcttttttaac
ctgccaatggcgagccgtttgttgctgcaatctttggaaagcattcccggcgagcagcgccagctcgccgcccag
ctcggtatgcgcggctggcattttttccgttttgtcgaatggccgtggctgcgccgccaaattccgcccgtcgcg
gcgctgatttttatgctctgcttcgccagtttcgcaacggttctgtcgctcggcggcggcccgcaggccaccact
atcgaactggctatctttcaggcgcttagttatgactacgatcccgcccgcgcggcgatgctggcattaatccag
atggtctgctgcctggcgctggtactgctaagccaacggctgagcaaagcgattgcgccggggatgacgctgacg
cagggttggcgcgatcctgacgatcgtctccacagccgtctgacggacgccttattaatcgtgctagcgctgctg
ctgctgcttccgccgctggtcgccgtggtggtcgatggcgtcaaccgcagcctgccggaggtgctggcgcaaccc
attctgtggcaggctgtctggacatcgctacgcattgcgctggcggcgggcgttctgtgtgtggtgctgaccatg
atgctgctgtggagtagccgcgagctacgccaacgccagcaactattcgccggacaaacgctggaactcagcggg
atgttgatcctcgcgatgccggggatcgtgctggcgacaggcttctttttactgctcaatagcagcgttggctta
ccggaatccgccgacggcatcgtgattttcaccaatgcgctgatggcaatcccctacgcgctaaaagtcctggaa
aacccaatgcgcgatattaccgcccgttatggaatgctgtgccagtcattaggaattgaaggctggtcgcggtta
aaggtcgtggaactgcgggcgctgaaacgtccgctggcgcaggcgctggcgtttgcctgcgtactttctatcggt
gattttggcgtcgtcgcgcttttcggcaatgacaatttccgcacgctgccgttttatctgtatcagcagatcggc
tcctaccgcagccaggacggcgcggtgaccgcgctgatactattgctgctctgctttacgttatttaccctcata
gagaaactaccgggccgacatgctaaaactgattga
>Minnesota
atggcaacgcgccgtcagccgttaattcccggctggctgattccggggctgtgcgccgccgcgctgatgataacc
gtcgcgctggcggcctttctggcgctttggctgaacgcgccgtcgggcgcgtggtcgacaatctggcgggatagc
tacctgtggcatgtggtgcgcttctcattctggcaggcgtttctgtccgcagtgctgtctgtggtcccggcggtt
tttctcgcccgcgcgctttatcgacgccgttttcctgggcgtctggcgctgctgcgtctgtgcgccatgacgctg
attctgccggtactggttgccgtgttcggcattcttagcgtgtatggccgtcagggctggctggcctcgctgtgg
cagatgctggggcttcagtggacattctccccctacggcttgcagggcattttactggcgcacgtcttttttaac
ctgccaatggcgagccgtttgttgctgcaatctttggaaagcattcccggcgagcagcgccagctcgccgcccag
ctcggtatgcgcggctggcattttttccgttttgtcgaatggccgtggctgcgccgccaaattccgcccgtcgcg
gcgctgatttttatgctctgcttcgccagtttcgcaacggttctgtcgctcggcggcggcccgcaggccaccact
atcgaactggctatctttcaggcgctcagttatgactacgatcccgcccgcgcggcgatgctggcattaatccag
atggtctgctgcctggcgctggtactgctaagccaacggctgagcaaagcgattgcgccggggatgacgctgacg
cagggttggcgcgatcctgacgatcgtctccacagccgtctgacggacgccttattaatcgtgctggcgctgctg
ctgctgcttccgccgctggtcgccgtggtggtcgatggcgtcaaccgcagcctgccggaggtgctggcgcaaccc
attctgtggcaggctgtctggacatcgctacgcattgcgctggcggcgggcgttctgtgtgtggtgctgaccatg
atgctgctgtggagtagccgcgagctacgccaacgccagcaactattcgccggacaaacgctggaactcagcggg
atgttgatcctcgcgatgccggggatcgtgctggcgacaggcttctttttactgctcaataacagcgttggctta
ccggaatccgccgacggcatcgtgattttcaccaatgcgctgatggcaatcccctacgcgctaaaagtcctggaa
aacccaatgcgcgatattaccgcccgttatggaatgctgtgccagtcattaggaattgaaggctggtcgcggtta
aaggtcgtggaactgcgggcgctgaaacgtccgctggcgcaggcgctggcgtttgcctgcgtactttctatcggt
gattttggcgtcgtcgcgcttttcggcaatgacaatttccgcacgctgccgttttatctgtatcagcagatcggc
tcctaccgcagccaggacggcgcggtgaccgcgctgatactattgctgctctgctttacgttatttaccctcata
gagaaactaccgggccgacatgctaaaactgattga
>Mississippi
atggcaacgcgccgtcagccgttaattcccggctggctggttccggggctgtgcgccgccgcgctgatgataacc
gtcgcgctggcggcctttctggcgctttggctgaacgcgccgtcgggcgcgtggtcgacactctggcgggatagc
tacctgtggcatgtggtgcgcttctcattctggcaggcgtttctgtccgcagtgctgtctgtggtcccggcggtt
tttctcgcccgcgcgctttatcgccgccgttttcctggacgtctggcgctgctgcgtctgtgcgccatgacgctg
attctgccggtactggttgccgtgttcggcattcttagcgtgtatggccgtcagggctggctggcctcgctgtgg
cagatgctggggcttcagtggacattctccccctacggcttacagggcattttactggcgcacgtcttttttaat
ctgccaatggcgagccgtttgttgctgcaatcgttggaaagcattcccggcgagcagcgccagctcgccgcccag
ctcggtatgcgcggctggcattttttccgttttgtcgaatggccgtggctgcgccgccaaattccgcccgtcgcg
gcgctgatttttatgctctgcttcgccagtttcgcaacggttctgtcgctcggcggcggcccgcaggccaccact
atcgaactggctatctttcaggcgctcagttatgactacgatcccgcccgcgcggcgatgctggcattaatccag
atggtctgctgcctggcgctggtactgctaagccaacggttgagcaaagcgattgcgccggggatgacgctgacg
cagggctggcgcgatcctgacgatcgtctccacagccgtctgacggacgccttattaatcgtgctggcgctgctg
ctgctgcttccgccgctggtcgccgtggtggtcgatggcgtcaaccgcagcctgccggaggtgctggcgcaaccc
attctgtggcaggctgtctggacatcgctacgcattgcgctggcggcgggagttctgtgtgtggtgctgaccatg
atgctactgtggagtagccgcgagctacgccaacgccagcaactattcgccggacaaacgctggaactcagcggg
atgttgatcctcgcgatgccggggatcgtgctggcgacaggcttctttttactgctcaataacagcgttggctta
ccggagtccgccgacggcatcgtgattttcaccaatgcgctgatggcaatcccctacgcgctaaaagtcctggaa
aacccaatgcgcgatattaccgcccgttatggaatgctgtgccagtcattaggaattgaaggctggtcgcggtta
aaggtcgtggaactgcgggcgctgaaacgtccgctggcgcaggcgctggcgtttgcctgcgtactttctatcggt
gattttggcgtcgtcgcgcttttcggcaatgacaatttccgcacgctgccgttttatctgtatcagcagatcggc
tcctaccgcagccaggacggcgcggtgaccgcgctgatactgttgctgctctgctttacgttatttaccctcata
gagaaactaccgggccgacatgctaaaactgattga
>Montevideo
atggcaacgcgccgtcagccgttaattcccggctggctgattccggggctgtgcgccgccgcgctgatgataacc
gtcgcgctggcggcctttctggcgctttggctgaacgcgccggcgggcgcgtggtcgacaatctggcgggatagc
tacctgtggcatgtggtgcgcttctcattctggcaggcgtttctgtccgcagtgctgtctgtggtcccggcggtt
tttctcgcccgcgcgctttatcgacgccgttttcctgggcgtctggcgctgctgcgtctgtgcgccatgacgctg
attctgccggtactggttgccgtgttcggcattcttagcgtgtatggccgtcagggctggctggcctcgctgtgg
caaatgctggggcttcagtggacattctccccctacggcttgcagggtattttactggcgcacgtcttttttaac
ctgccaatggcgagccgtttgttgctgcaatcgttggaaagcattcccggcgagcagcgccagctcgccgcccag
ctcggtatgcgcggctggcattttttccgttttgtcgaatggccgtggctgcgccgccaaattccgcccgtcgcg
gcgctgatttttatgctctgcttcgccagtttcgcaacggttctgtcgctcggcggcggtccgcaggccaccact
atcgaactggctatctttcaggcgcttagttatgactacgatcccgcccgcgcggcgatgctggcattaatccag
atggtctgctgcctggcgctggtactgctaagccaacggctgagcaaagcgattgcgccggggatgacgctgacg
cagggttggcgcgatcctgacgatcgtctccacagccgtctgacggacgccttattaatcgtgctggcgctgctg
ctgctgcttccgccgctggtcgccgtggtgatcgatggcgtcaaccgcagcctgccggaggtgctggcgcaaccc
attctgtggcaggctgtctggacatcgctacgcattgcgctggcggcgggcgttctgtgtgtggtgctgaccatg
atgctgctgtggagtagccgcgagctacgccaacgccagcaactattcgccggacaaacgctggaactcagcggg
atgttgatcctcgcgatgccggggatcgtgctggcgacaggcttctttttgctgctcaataacagcgttggctta
ccggaatccgccgacggcatcgtgattttcaccaatgcgctgatggcaatcccctacgcgctaaaagtcctggaa
aacccaatgcgcgatattaccgcccgttatggaatgctgtgccagtcattaggaattgaaggctggtcgcggtta
aaggtcgtggaactgcgggcgctgaaacgtccgctggcgcaggcgctggcgtttgcctgcgtactttctatcggt
gattttggcgtcgtcgcgcttttcggcaatgacaatttccgcacgctgccgttttatctgtatcagcagatcggc
tcctaccgcagccaggacggcgcggtgaccgcgctgatactgctgctgctctgctttacgttatttaccctcata
gagaaactaccgggccgacatgctaaaactgattga
>Rubislaw
atggcaacgcgccgtcagccgttaattcccggctggctgattccggggctgtgcgccgctgcgctgatgataacc
gtctcgctggcagcctttctggcgctttggctgaacgcgccgtcgggcgcgtggtcgacaatctggcgggatagc
tacctgtggcatgtggtgcgcttctcattctggcaggcgtttctgtccgcagtgctgtctgtggtcccggcggtt
tttctcgcccgcgcgctttatcgacgccgttttcctggacgtctggcgctgctgcgtctgtgcgccatgacgctg
attctgccggtactggttgccgtgttcggtattcttagcgtgtatggccgtcagggctggctggcctcgctgtgg
cagatgctggggcttcagtggacattctccccctacggcttgcagggcattttactggcgcacgtcttttttaat
ctgccaatggcgagccgtttgttgctgcaatcgttggaaagcattcccggcgagcagcgccagctcgccgcccag
ctcggtatgcgcggctggcatttttttcgttttgtcgaatggccgtggctgcgccgccaaattccgcccgtcgcg
gcgctgatttttatgctctgcttcgccagtttcgcaacggtcctgtcgctcggcggcggcccgcaggccaccact
atcgaactggctatctttcaggcgcttagttatgactacgatcccgcccgcgcggcgatgctggcattaatccag
atggtctgctgcctggcgctggtactgctaagccaacggctgagcaaagcgattgcgccggggatgacgctgacg
cagggttggcgcgatcctgacgatcgtctccacagccgtctgacggacgccttattaatcgtgctggcgctgctg
ctgctgcttccgccgctggtcgccgtggtggtcgatggcgtcaaccgcagcctgccggaggtgctggcgcaaccc
attctgtggcaggctgtctggacatcgctacgcattgcgctggcggcgggcgttctgtgtgtggtgctgaccatg
atgctgctgtggagtagccgcgagctacgccaacgccagcaactattcgccggacaaacgctggaactcagcggg
atgttgatcctcgcgatgccggggatcgtgctggcgacaggcttctttttactgctcaataacagcgttggctta
ccggaatccgccgacggcatcgtgattttcaccaatgcgctgatggcaatcccctacgcgctaaaagtcctggaa
aacccaatgcgcgatattaccgcccgttatggaatgctgtgccagtcattaggaattgaaggctggtcgcggtta
aaggtcgtggaactgcgggcgctgaaacgtccgctggcgcaggcgctggcgtttgcctgcgtactttctatcggt
gattttggcgtcgtcgcgcttttcggcaatgacaatttccgcacgctgccgttttatctgtatcagcagatcggc
tcctaccgcagccaggacggcgcggtgaccgcgctgatactgctgctgctctgctttacgttatttaccctcata
gagaaactaccgggccgacatgctaaaactgattga
>Senftenberg
atggcaacgcgccgtcagccgttaattcccggctggctgattccggggctgtgcgccgccgcgctgatgataacc
gtctcgctggcggcctttctggcgctttggctgaacgcgccgtcgggcgcgtggtcgacaatctggcgggatagc
tacctgtggcatgtggtgcgcttctcattctggcaggcgtttctgtccgcagtactgtctgtggtcccggcggtt
tttctcgcccgcgcgctttatcgacgccgttttcctggacgtctggcgctgctgcgtctgtgcgccatgacgctg
attctgccggtactggttgccgtgttcggtattcttagcgtgtatggccgtcagggctggctggcctcgctgtgg
cagatgctggggcttcagtggacattctccccctacggcttgcagggcattttactggcgcacgtcttttttaac
ctgccaatggcgagccgtttgttgctgcaatctttggaaagcattcccggcgagcagcgccagctcgccgcccag
ctcggtatgcgcggctggcattttttccgttttgtcgaatggccgtggctgcgccgccaaattccgcccgtcgcg
gcgctgatttttatgctctgcttcgccagtttcgcaacggtcctgtcgctcggcggcggcccgcaggccaccact
atcgaactggctatttttcaggcgctcagttatgactacgatcccgcccgcgcggcgatgctggcattaatccag
atggtctgctgcctggcgctggtactgctaagccaacggttgagcaaagcgattgcgccggggatgacgctgacg
cagggctggcgcgatcctgacgatcgtctccacagccgtctgactgacgccttattgatcgtgctggcgctgctg
ctgctgcttccgccgctggttgccgtggtggtcgatggcgtcaaccgcagcctgccggaggtgctggcgcaaccc
attctgtggcaggctgtctggacatcgctacgcattgcgctggcagcgggcgttctgtgtgtggtgctgaccatg
atgctgctgtggagtagccgcgagctacgtcaacgccagcaactattcgccggacaaacgctggaactcagcggg
atgttgatcctcgcgatgccggggatcgtgctggcgacaggcttctttttactgctcaataacagcattggctta
ccggaatccgccgacggcatcgtgattttcaccaatgcgctgatggcaatcccctacgcgctaaaagtcctggaa
aacccaatgcgcgatattaccgcccgttatggaatgctgtgccagtcattaggaattgaaggctggtcgcggtta
aaggtcgtggaactgcgggcgctgaaacgtccgctggcgcaggcgctggcgtttgcctgcgtactttctatcggt
gattttggcgtcgtcgcgcttttcggcaatgacaatttccgcacgctgccgttttatctgtatcagcagatcggc
tcctaccgcagccaggacggcgcggtgaccgcgctgatactgctgctgctctgctttacgttatttaccctcata
gagaaactaccgggccgacatgctaaaactgattga
>Uganda
atggcaacgcgccgtcagccgttaattcccggctggctgattccggggctgtgcgccgccgcgctgatgataacc
gtctcgctggcggcctttctggcgctttggctgaacgcgccgtcgggcgcgtggtcgacaatctggcgggatagc
tacctgtggcatgtggtgcgcttctcattctggcaggcgtttctgtccgcagtgctgtctgtggtcccggcggtt
tttctcgcccgcgcgctttatcgacgccgttttcctggacgtctggcgctgctgcgtctgtgcgccatgacgctg
attctgccggtactggttgccgtgttcggcattcttagcgtgtatggccgtcagggctggctggcctcgctgtgg
cagatgctggggcttcagtggacattctccccctacggcttgcagggcattttactggcgcacgtcttttttaac
ctgccaatggcgagccgtttgttgctgcaatcgttggaaagcattcccggcgagcagcgccagctcgccgcccag
ctcggtatgcgcggctggcattttttccgttttgtcgaatggccgtggctgcgccgccaaattccgcccgtcgcg
gcgctgatttttatgctctgcttcgccagtttcgcaacggttctgtcgctcggcggcggcccgcaggccaccact
atcgagctggctatctttcaggcgctcagttatgactacgatcccgcccgcgcggcgatgctggcattaatccag
atggtctgctgcctggcgctggtactgctaagtcaacggttgagcaaagcgattgcgccggggatgacgctgacg
cagggctggcgcgatcctgacgatcgtctccacagccgtctgacggacgccttattaatcgtgctggcgctgctg
ctgctgcttccgccgctggtcgccgtggtggtcgatggcgtcaaccgcagcctgccggaggtgctggcgcaaccc
attctgtggcaggctgtctggacatcgctacgcattgcgctggcggcgggcgttctgtgtgtggtgctgaccatg
atgctgctgtggagtagccgcgagctacgccaacgccagcaactattcgccggacaaacgctggaactcagcggg
atgttgatcctcgcgatgccggggatcgtactggcgacaggcttctttttactgctcaataacagcgttggctta
ccggaatccgccgacggcatcgtgattttcaccaatgcgctgatggcaatcccctacgcgctaaaagtcctggaa
aacccaatgcgcgatattaccgcccgttatggaatgctgtgccagtcattaggaattgaaggctggtcgcggtta
aaggtcgtggaactgcgggcgctgaaacgtccgctggcgcaggcgctggcgtttgcctgcgtactttctatcggt
gattttggcgtcgtcgcgcttttcggcaatgacaatttccgcacgctgccgttttatctgtatcagcagatcggc
tcctaccgcagccaggacggcgcggtgaccgcgctgatactgctgctgctctgctttacgttatttaccctcata
gagaaactaccgggccgacatgctaaaactgattga
>Urbana
atggcaacgcgccgtcagccgttaattcccggctggctgattccggggctgtgcgccgccgcgctgatgataacc
gtcgcgctggcggcctttctggcgctttggctgaacgcgccggcgggcgcgtggtcgacaatctggcgggatagc
tacctgtggcatgtggtgcgcttctcattctggcaggcgtttctgtccgcagtgctgtctgtggtcccggcggtt
tttctcgcccgcgcgctttatcgacgccgttttcctgggcgtctggcgctgctgcgtctgtgcgccatgacgctg
attctgccggtactggttgccgtgttcggcattcttagcgtgtatggccgtcagggctggctggcctcgctgtgg
caaatactggggcttcagtggacattctccccctacggcttgcagggtattttactggcgcacgtcttttttaac
ctgccaatggcgagccgtttgttgctgcaatctttggaaagcattcccggcgagcagcgccagctcgccgcccag
ctcggtatgcgcggctggcattttttccgttttgtcgaatggccgtggctgcgccgccaaattccgcccgtcgcg
gcgctgatttttatgctctgcttcgccagtttcgcaacggttctgtcgctcggcggcggcccgcaggccaccact
atcgaactggctatctttcaggcgcttagttatgactacgatcccgcccgcgcggcgatgctggcattaatccag
atggtctgctgcctggcgctggtactgctaagccaacggctgagcaaagcgattgcgccggggatgacgctgacg
cagggttggcgcgatcctgacgatcgtctccacagccgtctgacggacgccttattaatcgtgctagcgctgctg
ctgctgcttccgccgctggtcgccgtggtggtcgatggcgtcaaccgcagcctgccggaggtgctggcgcaaccc
attctgtggcaggctgtctggacatcgctacgcattgcgctggcggcgggcgttctgtgtgtggttctgaccatg
atgctgctgtggagtagccgcgagctacgccaacgccagcaactattcgccggacaaacgctggaactcagcggg
atgttgatcctcgcgatgccggggatcgtgctggcgacaggcttctttttactgctcaatagcagcgttggctta
ccggaatccgccgacggcatcgtgattttcaccaatgcgctgatggcaatcccctacgcgctaaaagtcctggaa
aacccaatgcgcgatattaccgcccgttatggaatgctgtgccagtcattaggaattgaaggctggtcgcggtta
aaggtcgtggaactgcgggcgctgaaacgtccgctggcgcaggcgctggcgtttgcctgcgtactttctatcggt
gattttggcgtcgtcgcgcttttcggcaatgacaatttccgcacgctgccgttttatctgtatcagcagatcggc
tcctaccgcagccaggacggcgcggtgaccgcgctgatactattgctgctctgctttacgttatttaccctcata
gagaaactaccgggccgacatgctaaaactgattga
>Wandsworth
atggcaacgcgccgtcagccgttaattcccggctggctgattccggggctgtgcgccgccgcgctgatgataacc
gtctcgctggcggcctttctggcgctttggctgaacgcgccgtcgggcgcgtggtcgacaatctggcgggatagc
tacctgtggcatgtggtgcgcttctcattctggcaggcgtttctgtccgcagtgctgtctgtggtcccggcggtt
tttctcgcccgcgcgctttatcgacgccgttttcctggacgtctggcgctgctgcgtctgtgcgccatgacgctg
attctgccggtactggttgccgtgttcggcattcttagcgtgtatggccgtcagggctggctggcctcgctgtgg
cagatgctggggcttcagtggacattctccccctacggcttgcagggcattttactggcgcacgtcttttttaac
ctgccaatggcgagccgtttgttgctgcaatctttggaaagcattcccggcgagcagcgccagctcgccgcccag
ctcggtatgcgcggctggcattttttccgttttgtcgaatggccgtggctgcgccgccaaattccgcccgtcgcg
gcgctgatttttatgctctgcttcgccagtttcgcaacggttctgtcgctcggcggcggcccgcaggccaccact
atcgaactggctatctttcaggcgctcagttatgactacgatcccgcccgcgcggcgatgctggcattaatccag
atggcctgctgcctggcgctggtactgctaagccaacggttgagcaaagcgattgcgccggggatgacgctgacg
cagggctggcgcgatcctgacgatcgtctccacagccgtctgacggacgccttattaatcgtgctggcgctgctg
ctgctgcttccgccgctggtcgccgtggtggtcgatggcatcaaccgcagcctgccggaggtgctggcgcaaccc
attctgtggcaggctgtctggacatcgctacgcattgcgctggcggcgggcgttctgtgtgtggtgctgaccatg
atgctactgtggagtagccgcgagctacgccaacgccagcaactattcgccggacaaacgctggaactcagcggg
atgttgatcctcgcgatgccggggatcgtgctggcgacaggcttctttttactgctcaataacagcgttggctta
ccggaatccgccgacggcatcgtgattttcaccaatgcgctgatggcaatcccctacgcgctaaaagtcctggaa
aacccaatgcgcgatattaccgcccgttatggaatgctgtgccagtcattaggaattgaaggctggtcgcggtta
aaggtcgtggaactgcgggcgctgaaacgtccgctggcgcaggcgctggcgtttgcctgcgtactttctatcggt
gattttggcgtcgtcgcgcttttcggcaatgacaatttccgcacgctgccgttttatctgtatcagcagatcggc
tcctaccgcagccaggacggcgcggtgaccgcgctgatactgttgctgctctgttttacgttatttaccctcata
gagaaactaccgggccgacatgctaaaactgattga
>Agona
atggcaacgcgccgtcagccgttaattcccggctggctgattccggggctgtgcgccgccgcgctgatgataacc
gtctcgctggcggcctttctggcgctttggctgaacgcgccgtcgggcgcgtggtcgacaatctggcgggatagc
tacctgtggcatgtggtgcgcttctcattctggcaggcgtttctgtccgcagtgctgtctgtggtcccggcggtt
tttctcgcccgcgcgctttatcgacgccgttttcctggacgtctggcgctgctgcgtctgtgcgccatgacgctg
attctgccggtactggttgccgtgttcggtattcttagcgtgtatggccgtcagggctggctggcctcgctgtgg
cagatgctggggcttcagtggacattctccccctacggcttgcagggcattttactggcgcacgtcttttttaac
ctgccaatggcgagccgtttgttgctgcaatctttggaaagcattcccggcgagcagcgccagctcgccgcccag
ctcggtatgcgcggctggcattttttccgttttgtcgaatggccgtggctgcgccgccaaattccgcccgtcgcg
gcgctgatttttatgctctgcttcgccagtttcgcaacggtcctgtcgctcggcggcggcccgcaggccaccact
atcgagctggctatctttcaggcgctcagttatgactacgatcccgcccgcgcggcgatgctggcattaatccag
atggtctgctgcctggcgctggtactgctaagccaacggttgagcaaagcgattgcgccggggatgacgctgacg
cagggctggcgcgatcctgacgatcgtctccacagccgtctgacggacgccttattaatcgtgctggcgctgctg
ctgctgcttccgccactggtcgccgtggtggtcgatggcgtcaaccgcagcctgccggaggtgctggcgcaaccc
attctgtggcaggctgtctggacatcgctacgcattgcgctggcggcgggcgttctgtgtgtggtgctgaccatg
atgctgctgtggagtagccgcgagctacgccaacgccagcaagtcttcgccggacaaacgctggaactcagcggg
atgttgatcctcgcgatgccggggatcgtgctggcgacaggcttctttttactgctcaataacagcgttggctta
ccggaatccgccgacggcatcgtgattttcaccaatgcgctgatggcaatcccctacgcgctaaaagtcctggaa
aacccaatgcgcgatattaccgcccgttatggaatgctgtgccagtcattaggaattgaaggctggttgcggtta
aagatcgtggaactgcgggcgctgaaacgtccgctggcgcaggcgctggcgtttgcctgcgtactttctatcggt
gattttggcgtcgtcgcgcttttcggcaatgacaatttccgcacgctgccgttttatctgtatcagcagatcggc
tcctaccgcagccaggacggcgcggtgaccgcgctgatactattgctgctctgctttacgttatttaccctcata
gagaaactaccgggccgacatgctaaaactgattga
>Choleraesuis
atggcaacgcgccgtcagccgttaattcccggctggctgattccggggctgtgcgccgccgcgctgatgataacc
gtctcgctggcggcctttctggcgctttggctgaacgcgccgtcgggcgcgtggtcgacaatctggcgggatagc
tacctgtggcatgtggtgcgcttctcattctggcaggcgtttctgtccgcagtgctgtctgtggtcccggcggtt
tttctcgcccgcgcgctttatcgacgccgttttcctggacgtctggcgctgctgcgtctgtgcgccatgacgctg
attctgccggtactggttgccgtgttcggtattcttagcgtgtatggccgtcagggctggctggcctcgctgtgg
cagatgctggggcttcagtggacattctccccctacggcttgcagggcattttactggcgcacgtcttttttaac
ctgccaatggcgagccgtttgttgctgcaatctttggaaagcattcccggcgagcagcgccagctcgccgcccag
ctcggtatgcgcggctggcattttttccgttttgtcgaatggccgtggctgcgccgccaaattccgcccgtcgcg
gcgctgatttttatgctctgcttcgccagtttcgcaacggttctgtcgctcggcggcggcccgcaggccaccact
atcgagctggctatctttcaggcgctcagttatgactacgatcccgcccgcgcggcgatgctggcattaatccag
atggtctgctgcctggcgctggtactgctaagccaacggttgagcaaagcgattgcgccggggatgacgctgacg
cagggttggcgcgatcctgacgattgtctccacagccgtctgacggacgccttattaatcgtgctggcgctgctg
ctgctgcttccgccgctggtcgccgtggtggtcgatggcatcaaccgcagcctgccggaggtgctggcgcaaccc
attctgtggcaggctgtctggacatcgctacgcattgcgctggcggcgggcgttctgtgtgtggtgctgaccatg
atgctactgtggagtagccgcgagctacgccaacgccagcaactattcgccggacaaacgctggaactcagcggg
atgttgatcctcgcgatgccggggatcgtgctggcgacaggcttctttttactgctcaataacagcgttggctta
ccggaatccgccgacggcatcgtgattttcaccaatgcgctgatggcaatcccctacgcgctaaaagtcctggaa
aacccaatgcgcgatattaccgcccgttatggaatgctgtgccagtcattaggaattgaaggctggtcgcggtta
aaggtcgtggaactgcgggcgctgaaacgtccgctggcgcaggcgctggcgtttgcctgcgtactttctatcggt
gattttggcgtcgtcgcgcttttcggcaatgacaatttccgcacgctgccgttttatctgtatcagcagatcggc
tcctaccgcagccaggacggcgcggtgaccgcgctgatactgctgctgctctgctttacgttatttaccctcata
gagaaactaccgggccgacatgctaaaactgattga
>Dublin
atggcaacgcgccgtcagccgttaattcccggctggctgattccggggctgtgcgccgccgcgctgatgataacc
gtctcgctggcggcctttctggcgctttggctgaacgcgccgtcgggcgcgtggtcgacaatctggcgggatagc
tacctgtggcatgtggtgcgcttctcattctggcaggcgtttctgtccgcagtgctgtctgtggtcccggcggtt
tttctcgcccgcgcgctttatcgacgccgttttcctggacgtctggcgctgctgcgtctgtgcgccatgacgctg
attctgccggtactggttgccgtgttcggtattcttagcgtgtatggccgtcagggctggctggcctcgctgtgg
cagatgctggggcttcagtggacattctccccctacggcttgcagggcattttactggcgcacgtcttttttaac
ctgccaatggcgagccgtttgttgctgcaatctttggaaagcattcccggcgagcagcgccagctcgccgcccag
ctcggtatgcgcggctggcattttttccgttttgtcgaatggccgtggctgcgccgccaaattccacccgtcgcg
gcgctgatttttatgctctgcttcgccagtttcgcaacggttctgtcgctcggcggcggcccgcaggccaccact
atcgaactggctatctttcaggcgcttagttatgactacgatcccgcccgcgcggcgatgctggcattaatccag
atggtctgctgcctggcgctggtactgctaagccaacggctgagcaaagcgattgcgccggggatgacgctgacg
cagggttggcgcgatcctgacgatcgtctccacagccgtctgacggacgccttattaatcgtgctggcgctgctg
ctgctgcttccgccgctggtcgccgtggtggtcgatggcgtcaaccgcagcctgccggaggtgctggcgcaaccc
attctgtggcaggctgtctggacatcgctacgcattgcgctggcggcgggcgttctgtgtgtggtgctgaccatg
atgctactgtggagtagccgcgagctacgccaacgccagcaagtcttcgccggacaaacgctggaactcagcggg
atgttgatcctcgcgatgccggggatcgtgctggcgacaggcttctttttactgctcaatagcagcgttggctta
ccggaatccgccgacggcatcgtgattttcaccaatgcgctgatggcaatcccctacgcgctaaaagtcctggaa
aacccaatgcgcgatattaccgcccgttatggaatgctgtgccagtcattaggaattgaaggctggtcgcggtta
aaggtcgtggaactgcgggcgctgaaacgtccgctggcgcaggcgctggcgtttgcctgcgtactttctatcggt
gattttggcgtcgtcgcgcttttcggcaatgacaatttccgcacgctgccgttttatctgtatcagcagatcggc
tcctaccgcagccaggacggcgcggtgaccgcgctgatactgctgctgctctgctttacgttatttaccctcata
gagaaactaccgggccgacatgctaaaactgattga
>Enteritidis
atggcaacgcgccgtcagccgttaattcccggctggctgattccggggctgtgcgccgccgcgctgatgataacc
gtctcgctggcggcctttctggcgctttggctgaacgcgccgtcgggcgcgtggtcgacaatctggcgggatagc
tacctgtggcatgtggtgcgcttctcattctggcaggcgtttctgtccgcagtgctgtctgtggtcccggcggtt
tttctcgcccgcgcgctttatcgacgccgttttcctggacgtctggcgctgctgcgtctgtgcgccatgacgctg
attctgccggtactggttgccgtgttcggtattcttagcgtgtatggccgtcagggctggctggcctcgctgtgg
cagatgctggggcttcagtggacattctccccctacggcttgcagggcattttactggcgcacgtcttttttaac
ctgccaatggcgagccgtttgttgctgcaatctttggaaagcattcccggcgagcagcgccagctcgccgcccag
ctcggtatgcgcggctggcattttttccgttttgtcgaatggccgtggctgcgccgccaaattccgcccgtcgcg
gcgctgatttttatgctctgcttcgccagtttcgcaacggttctgtcgctcggcggcggcccgcaggccaccact
atcgaactggctatctttcaggcgcttagttatgactacgatcccgcccgcgcggcgatgctggcattaatccag
atggtctgctgcctggcgctggtactgctaagccaacggctgagcaaagcgattgcgccggggatgacgctgacg
cagggttggcgcgatcctgacgatcgtctccacagccgtctgacggacgccttattaatcgtgctggcgctgctg
ctgctgcttccgccgctggtcgccgtggtggtcgatggcgtcaaccgcagcctgccggaggtgctggcgcaaccc
attctgtggcaggctgtctggacatcgctacgcattgcgctggcggcgggcgttctgtgtgtggtgctgaccatg
atgctactgtggagtagccgcgagctacgccaacgccagcaagtcttcgccggacaaacgctggaactcagcggg
atgttgatcctcgcgatgccggggatcgtgctggcgacaggcttctttttactgctcaatagcagcgttggctta
ccggaatccgccgacggcatcgtgattttcaccaatgcgctgatggcaatcccctacgcgctaaaagtcctggaa
aacccaatgcgcgatattaccgcccgttatggaatgctgtgccagtcattaggaattgaaggctggtcgcggtta
aaggtcgtggaactgcgggcgctgaaacgtccgctggcgcaggcgctggcgtttgcctgcgtactttctatcggt
gattttggcgtcgtcgcgcttttcggcaatgacaatttccgcacgctgccgttttatctgtatcagcagatcggc
tcctaccgcagccaggacggcgcggtgaccgcgctgatactgctgctgctctgctttacgttatttaccctcata
gagaaactaccgggccgacatgctaaaactgattga
>Gallinarum
atggcaacgcgccgtcagccgttaattcccggctggctgattccggggctgtgcgccgccgcgctgatgataacc
gtctcgctggcggcctttctggcgctttggctgaacgcgccgtcgggcgcgtggtcgacaatctggcgggatagc
tacctgtggcatgtggtgtgcttctcattctggcaggcgtttctgtccgcagtgctgtctgtggtcccggcggtt
tttctcgcccgcgcgctttatcgacgccgttttcctggacgtctggcgctgctgcgtctgtgcgccatgacgctg
attctgccggtactggttgccgtgttcggtattcttagcgtgtatggccgtcagggctggctggcctcgctgtgg
cagatgctggggcttcagtggacattctccccctacggcttgcagggcattttactggcgcacgtcttttttaac
ctgccaatggcgagccgtttgttgctgcaatctttggaaagcattcccggcgagcagcgccagctcgccgcccag
ctcggtatgcgcggctggcattttttccgttttgtcgaatggccgtggctgcgccgccaaattccgcccgtcgcg
gcgctgatttttatgctctgcttcgccagtttcgcaacggttctgtcgctcggcggcggcccgcaggccaccact
atcgaactggctatctttcaggcgcttagttatgactacgatcccgcccgcgcggcgatgctggcattaatccag
atggtctgctgcctggcgctggtactgctaagccaacggctgagcaaagcgattgcgccggggatgacgctgacg
cagggttggcgcgatcctgacgatcgtctccacagccgtctgacggacgccttattaatcgtgctggcgctgctg
ctgctgcttccgccgctggtcgccgtggtggtcgatggcgtcaaccgcagcctgccggaggtgctggcgcaaccc
attctgtggcaggctgtctggacatcgctacgcattgcgctggcggcgggcgctctgtgtgtggtgctgaccatg
atgctactgtggagtagccgcgagctacgccaacgccagcaagtcttcgccggacaaacgctggaactcagcggg
atgttgatcctcgcgatgccggggatcgtgctggcgacaggcttctttttactgctcaatagcagcgttggctta
ccggaatccgccgacggcatcgtgattttcaccaatgcgctgatggcaatcccctacgcgctaaaagtcctggaa
aacccaatgcgcgatattaccgcccgttatggaatgctgtgccagtcattaggaattgaaggctggtcgcggtta
aaggtcgtggaactgcgggcgctgaaacgtccgctggcgcaggcgctggcgtttgcctgcgtactttctatcggt
gattttggcgtcgtcgcgcttttcggcaatgacaatttccgcacgctgccgttttatctgtatcagcagatcggc
tcctaccacagccaggacggcgcggtgaccgcgctgatactgctgctgctctgctttacgttatttaccctcata
gagaaactaccgggccgacatgctaaaactgattga
>Heidelberg
atggcaacgcgccgtcagccgttaattcccggctggctgattccggggctgtgcgccgccgcgctgatgataacc
gtctcgctggcggcctttctggcgctttggctgaatgcgccgtcgggcgcgtggtcgacaatctggcgggatagc
tacctgtggcatgtggtgcgcttctcattctggcaggcgtttctgtccgcagtgctgtctgtggtcccggcggtt
tttctcgcccgcgcgctttatcgacgccgttttcctggacgtctggcgctgctgcgtctgtgcgccatgacgctg
attctgccggtactggttgccgtgttcggcattcttagcgtgtatggccgtcagggctggctggcctcgctgtgg
cagatgctggggcttcagtggacattctccccctacggcttgcagggcattttactggcgcacgtcttttttaac
ctgccaatggcgagccgtttgttgctgcaatctttggaaagcattcccggcgagcagcgccagctcgccgcccag
ctcggtatgcgcggctggcattttttccgttttgtcgaatggccgtggctgcgccgccaaattccgcctgtcgcg
gcgctgatttttatgctctgcttcgccagtttcgcaacggttctgtcgctcggcggcggcccgcaggccaccact
atcgaactggctatctttcaggcgctcagttatgactacgatcccgcccgcgcggcgatgctggcattaatccag
atggtctgctgcctggcgctggtactgctaagccaacggttgagcaaagcgattgcgccggggatgacgctgacg
cagggctggcgcgatcctgacgatcgtctccacagccgtctgacggacgccttattaatcgtgctggcgctgctg
ctgctgcttccgccgctggtcgccgtggtggtcgatggcgtcaaccgcagcctgccggaggtgctggcgcaaccc
attctgtggcaggctgtctggacatcgctacgcattgcgctggcggcgggcgttctgtgtgtggtgctgaccatg
atgctgctgtggagtagccgcgagctacgccaacgccagcaactattcgccggacaaacgctggaactcagcgga
atgttgatcctcgcgatgccggggatcgtgctggcgacaggcttctttttactgctcaataacagcgttggctta
ccggaatccgccgacggcatcgtgattttcaccaatgcgctgatggcaatcccctacgcgctaaaagtcctggaa
aacccaatgcgcgatattaccgcccgttatggaatgctgtgccagtcattaggaattgaaggctggtcgcggtta
aagatcgtggaactgcgggcgctgaaacgtccgctggcgcaggcgctggcgtttgcctgcgtactttctatcggt
gattttggcgtcgtcgcgcttttcggcaatgacaatttccgcacgctgccgttttatctgtatcagcagatcggc
tcctaccgcagccaggacggcgcagtgaccgcgctgatactgctgctgctctgctttacgttatttaccctcata
gagaaactaccgggccgacatgctaaaactgattga
>Newport
atggcaacgcgccgtcagccgttaattcccggctggctgattccggggctgtgcgccgccgcgctgatgataacc
gtctcgctggcggcctttctggcgctttggctgaatgcgccgtcgggcgcgtggtcgacaatctggcgggatagc
tacctgtggcatgtggtgcgcttctcattctggcaggcgtttctgtccgcagtgctgtctgtggtcccggcggtt
tttctcgcccgcgcgctttatcgacgccgttttcctggacgtctggcgctgctgcgtctgtgcgccatgacgctg
attctgccggtactggttgccgtgttcggcattcttagcgtgtatggccgtcagggctggctggcctcgctgtgg
cagatgctggggcttcagtggacattctccccctacggcttgcagggcattttactggcgcacgtcttttttaac
ctgccaatggcgagccgtttgttgctgcaatctttggaaagcattcccggcgagcagcgccagctcgccgcccag
ctcggtatgcgcggctggcattttttccgttttgtcgaatggccgtggctgcgccgccaaattccgcccgtcgcg
gcgctgatttttatgctctgcttcgccagtttcgcaacggttctgtcgctcggcggcggcccgcaggccaccact
atcgagctggctatctttcaggcgctcagttatgactacgatcccgcccgcgcggcgatgctggcattaatccag
atggtctgctgcctggcgctggtactgctaagtcaacggttgagcaaagcgattgcgccggggatgacgctgacg
cagggctggcgcgatcctgacgatcgtctccacagccgtctgacggacgccttattaatcgtgctggcgctgctg
ctgctgcttccgccgctggtcgccgtggtggtcgatggcgtcaaccgcagcctgccggaggtgctggcgcaaccc
attctgtggcaggctgtctggacatcgctacgcattgcgctggcggcgggcgttctgtgtgtggtgctgaccatg
atgctactgtggagtagccgcgagctacgccaacgccagcaactattcgccggacaaacgctggaactcagcggg
atgttgatcctcgcgatgccggggatcgtgctggcgacaggcttctttttactgcttaataacagcgttggctta
ccggaatccgccgacggcatcgtgattttcaccaatgcgctgatggcaatcccctacgcgctaaaagtcctggaa
aacccaatgcgcgatattaccgcccgttatggaatgctgtgccagtcattaggaattgaaggctggtcgcggtta
aaggtcgtggaactgcgggcgctgaaacgtccgctggcgcaggcgctggcgtttgcctgcgtactttctatcggt
gattttggcgtcgtcgcgcttttcggcaatgacaatttccgcacgctgccgttttatctgtatcagcagatcggc
tcctaccgcagccaggacggcgcggtgaccgcgctgatactgctgctgctctgctttacgttatttaccctcata
gagaaactaccgggccgacatgctaaaactgattga
>Paratyphi_A
atggcaacgcgccgtcagccgttaattcccggctggctgattccggggctgtgcgccgccgcgctgatgataacc
gtctcgctggcggcctttctggcgctttggctgaacgcgccgtcgggcgcgtggtcgacactctggcgggatagc
tatctgtggcatgtggtgcgcttctcattctggcaggcgtttctgtccgcagtgctgtctgtggttccggcggtt
tttctcgcccgcgcgctttatcgacgccgttttcctggacgtctggcgctgctgcgtctgtgcgccatgacgctg
attctgccggtaccggttgccgtgttcggcattcttagcgtgtatggacgtcagggctggctggcctcgctgtgg
cagatgctggggcttcagtggacattctccccctacggcttgcagggcattttactggcgcacgtcttttttaac
ctgccaatggcgagccgtttgttgctgcaatctttggaaagcattcccggcgagcagcgccagctcgccgcccag
ctcggtatgcgcggctggcattttttccgttttgtcgaatggccgtggctgcgccgccaaattccgcccgtcgcg
gcgctgatttttatgctctgcttcgccagtttcgcaacggttctgtcgctcggcggcggcccgcaggccaccact
atcgagctggctatctttcaggcgctcagttatgactacgatcccgcccgcgcggcgatgctggcattaatccag
atggtctgctgcctggcgctggtactgctaagccaacggttgagcaaagcgattgcgccggggatgacgctgacg
cagggttggcgcgatcctgacgatcgtctccacagccgtctgacggacgccttattaatcgtgctggcgctgctg
ctgctNNNtccgccgctggtcgccgtggtggtcgatggcgtcaaccgcagcctgccggaggtgctggcgcaaccc
attctgtggcaggctgtctggacatcgctacgcattgcgctggcggcgggcgttctgtgtgtggtgctgaccatg
atgctgctgtggagtagccgcgagctacgccaacgccagcaactattcgccggacaaacgctggaactcagcggg
atgttgatcctcgcgatgccggggatcgtgctggcgacaggcttctttttactgctcaataacagcgttggctta
ccggaatccgccgacggcatcgtgattttcaccaatgcgctgatggcaatcccctacgcgctaaaagtcctggaa
aacccaatgcgcgatattaccgcccgttatggaatgctgtgccagtcattaggaattgaaggctggtcgcggtta
aaggtcgtggaactgcgggcgctgaaacgtccgctggcgcaggcgctggcgtttgcctgcgtactttctatcggt
gattttggcgtcgtcgcgcttttcggcaatgacaatttccgcacgctgccgttttatctgtatcagcagatcggc
tcctaccgcagccaggacggcgcggtgaccgcgctgatactattgctgctctgctttacgttatttaccctcata
gagaaactaccgggccgacatgctaaaactgattga
>Paratyphi_B
atggcaacgcgccgtcagccgttaattcccggctggctgattccggggctgtgcgccgccgcgctgatgataacc
gtctcgctggcggcctttctggcgctttggctgaacgcgccgtcgggcgcgtggtcgacaatctggcgggatagc
tacctgtggcatgtggtgcgcttctcattctggcaggcgtttctgtccgcagtgctgtctgtggtcccggcggtt
tttctcgcccgcgcgctttatcgacgccgttttcctggacgtctggcgctgctgcgtctgtgcgccatgacgctg
attctgccggtactggttgccgtgttcggtattcttagcgtgtatggccgtcagggctggctggcctcgctgtgg
cagatgctggggcttcagtggacattctccccctacggcttgcagggcattttactggcgcacgtcttttttaac
ctgccaatggcgagccgtttgttgctgcaatctttggaaagcattcccggcgagcagcgccagctcgccgcccag
ctcggtatgcgcggctggcattttttccgttttgtcgaatggccgtggctgcgccgccaaattccgcccgtcgcg
gcgctgatttttatgctctgcttcgccagtttcgcaacggttctgtcgctcggcggcggcccgcaggccaccact
atcgagctggctatctttcaggcgctcagttatgactacgatcccgcccgcgcggcgatgctggcattaatccag
atggtctgctgcctggcgctggtactgctaagccaacggttgagcaaagcgattgcgccggggatgacgctgacg
cagggctggcgcgatcctgacgatcgtctccacagccgtctgacggacgccttattaatcgtgctggcgctgctg
ctgctgcttccgccgctggtcgccgtggtggtcgatggcgtcaaccgcagcctgccggaggtgctggcgcaaccc
attctgtggcaggctgtctggacatcgctacgcattgcgctggcggcgggcgttctgtgtgtggtgctgaccatg
atgctgctgtggagtagccgcgagctacgccaacgccagcaactattcgccggacaaacgctggaactcagcggg
atgttgatcctcgcgatgccggggatcgtgctggcgacaggcttctttttactgctcaataacagcgttggctta
ccggaatccgccgacggcatcgtgattttcaccaatgcgctgatggcaatcccctacgcgctaaaagtcctggaa
aacccaatgcgcgatattaccgcccgttatggaatgctgtgccagtcattaggaattgaaggctggtcgcggtta
aaggtcgtggaactgcgggcgctgaaacgtccgctggcgcaggcgctggcgtttgcctgcgtactttctatcggt
gattttggcgtcgtcgcgcttttcggcaatgacaatttccgcacgctgccgttttatctgtatcagcagatcggc
tcctaccgcagccaggacggcgcggtgaccgcgctgatactattgctgctctgctttacgttatttaccctcata
gagaaactaccgggccgacatgctaaaactgattga
>Paratyphi_C
ATGGCAACGCGCCGTCAGCCGTTAATTCCCGGCTGGCTGATTCCGGGGCTGTGCGCCGCCGCGCTGATGATAACC
GTCTCGCTGGCGGCCTTTCTGGCGCTTTGGCTGAACGCGCCGTCGGGCGCGTGGTCGACAATCTGGCGGGATAGC
TACCTGTGGCATGTGGTGCGCTTCTCATTCTGGCAGGCGTTTCTGTCCGCAGTGCTGTCTGTGGTCCCGGCGGTT
TTTCTCGCCCGCGCGCTTTATCGACGCCGTTTTCCTGGACGTCTGGCGCTGCTGCGTCTGTGCGCCATGACGCTG
ATTCTGCCGGTACTGGTTGCCGTGTTCGGTATTCTTAGCGTGTATGGCCGTCAGGGCTGGCTGGCCTCGCTGTGG
CAGATGCTGGGGCTTCAGTGGACATTCTCCCCCTACGGCTTGCAGGGCATTTTACTGGCGCACGTCTTTTTTAAC
CTGCCAATGGCGAGCCGTTTGTTGCTGCAATCTTTGGAAAGCATTCCCGGCGAGCAGCGCCAGCTCGCCGCCCAG
CTCGGTATGCGCGGCTGGCATTTTTTCCGTTTTGTCGAATGGCCGTGGCTGCGCCGCCAAATTCCGCCCGTCGCG
GCGCTGATTTTTATGCTCTGCTTCGCCAGTTTCGCAACGGTTCTGTCGCTCGGCGGCGGCCCGCAGGCCACCACT
ATCGAGCTGGCTATCTTTCAGGCGCTCAGTTATGACTACGATCCCGCCCGCGCGGCGATGCTGGCATTAATCCAG
ATGGTCTGCTGCCTGGCGCTGGTACTGCTAAGCCAACGGTTGAGCAAAGCGATTGCGCCGGGGATGACGCTGACG
CAGGGTTGGCGCGATCCTGACGATCGTCTCCACAGCCGTCTGACGGACGCCTTATTAATCGTGCTGGCGCTGCTG
CTGCTGCTTCCGCCGCTGGTCGCCGTGGTGGTCGATGGCATCAACCGCAGCCTGCCGGAGGTGCTGGCGCAACCC
ATTCTGTGGCAGGCTGTCTGGACATCGCTACGCATTGCGCTGGCGGCGGGCGTTCTGTGTGTGGTGCTGACCATG
ATGCTACTGTGGAGTAGCCGCGAGCTACGCCAACGCCAGCAACTATTCGCCGGACAAACGCTGGAACTCAGCGGG
ATGTTGATCCTCGCGATGCCGGGGATCGTGCTGGCGACAGGCTTCTTTTTACTGCTCAATAACAGCGTTGGCTTA
CCGGAATCCGCCGACGGCATCGTGATTTTCACCAATGCGCTGATGGCAATCCCCTACGCGCTAAAAGTCCTGGAA
AACCCAATGCGCGATATTACCGCCCGTTATGGAATGCTGTGCCAGTCATTAGGAATTGAAGGCTGGTCGCGGTTA
AAGGTCGTGGAACTGCGGGCGCTGAAACGTCCGCTGGCGCAGGCGCTGGCGTTTGCCTGCGTACTTTCTATCGGT
GATTTTGGCGTCGTCGCGCTTTTCGGCAATGACAATTTCCGCACGCTGCCGTTTTATCTGTATCAGCAGATCGGC
TCCTACCGCAGCCAGGACGGCGCGGTGACCGCGCTGATACTGCTGCTGCTCTGCTTTACGTTATTTACCCTCATA
GAGAAACTACCGGGCCGACATGCTAAAACTGATTGA
>Schwarzengrund
atggcaacgcgccgtcagccgttaattcccggctggctgattccggggctgtgcgccgccgcgctgatgataacc
gtctcgctggcggcctttctggcgctttggctgaacgcgccgtcgggcgcgtggtcgacaatctggcgggatagc
tacctgtggcatgtggtgcgcttctcattctggcaggcgtttctgtccgcagtgctgtctgtggtcccggcggtt
tttctcgcccgcgcgctttatcgacgccgttttcctggacgtctggcgctgctgcgtctgtgcgccatgacgctg
attctgccggtactggttgccgtgttcggcattcttagcgtgtatggccgtcagggctggctggcctcgctgtgg
cagatgctggggcttcagtggacattctccccctacggcttgcagggcattttactggcgcacgtcttttttaac
ctgccaatggcgagccgtttgttgctgcaatcgttggaaagcattcccggcgagcagcgccagctcgccgcccag
ctcggtatgcgcggctggcattttttccgttttgtcgaatggccgtggctgcgccgccaaattccgcccgtcgcg
gcgctgatttttatgctctgcttcgccagtttcgcaacggttctgtcgctcggcggcggcccgcaggccaccact
atcgaactggctatctttcaggcgcttagttatgactacgatcccgcccgcgcggcgatgctggcattaatccag
atggtctgctgcctggcgctggtactgctaagccaacggctgagcaaagcgattgcgccggggatgacgctgacg
cagggttggcgcgatcctgacgatcgtctccacagccgtctgacggacgccttattaatcgtgctggcgctgctg
ctgctgcttccgccgctggtcgccgtggtggtcgatggcgtcaaccgcagcctgccggaggtgctggcgcaaccc
attctgtggcaggctgtctggacatcgctacgcattgcgctggcggcgggcgttctgtgtgtggtgctgaccatg
atgctgctgtggagtagccgcgagctacgccaacgccagcaactattcgccggacaaacgctggaactcagcggg
atgttgatcctcgcgatgccggggatcgtgctggcgacaggcttctttttactgctcaatagcagcgttggctta
ccggaatccgccgacggcatcgtgattttcaccaatgcgctgatggcaatcccctacgcgctaaaagtcctggaa
aacccaatgcgcgatattaccgcccgttatggaatgctgtgccagtcattaggaattgaaggctggtcgcggtta
aaggtcgtggaactgcgggcgctgaaacgtccgctggcgcaggcgctggcgtttgcctgcgtactttctatcggt
gattttggcgtcgtcgcgcttttcggcaatgacaatttccgcacgctgccgttttatctgtatcagcagatcggc
tcctaccgcagccaggacggcgcggtgaccgcactgatactgctgctgctctgctttacattatttaccctcata
gagaaactaccgggccgacatgctaaaactgattga
>Typhi
atggcaacgcgccgtcagccgttaattcccggctggctgattccggggctgtgcgccgccgcgctgatgataacc
gtctcgctggcggcctttctggcgctttggctgaacgcgccgtcgggcgcgtggtcgacactctggcgggatagc
tatctgtggcatgtggtgcgcttctcattctggcaggcgtttctgtccgcagtgctgtctgtggtcccggcggtt
tttctcgcccgcgcgctttatcgacgccgttttcctggacgtctggcgctgctgcgtctgtgcgccatgacgctg
attctgccggtactggttgccgtgttcggcattcttagcgtgtatggacgtcagggctggctggcctcgctgtgg
cagatgctggggcttcagtggacattctccccctacggcttgcagggcattttactggcgcacgtcttttttaat
ctgccaatggcgagccgtttgttgctgcaatcgttggaaagcattcccggcgagcagcgccagctcgccgcccag
ctcggtatgcgcggctggcattttttccgttttgtcgaatggccgtggctgcgccgccaaattccgcccgtcgcg
gcgctgatttttatgctctgcttcgccagtttcgcaacggtcctgtcgctcggcggcggcccgcaggccaccact
atcgaactggctatctttcaggcgctcagttatgactacgatcccgcccgcgcggcgatgctggcattaatccag
atggtctgctgcctggcgctggtactgctaagtcaacggttgagcaaagcgattgcgccggggatgacgctgacg
cagggctggcgcgatcctgacgatcgtctccacagccgtctgacggacgccttattaatcgtgctggcgctacta
ttgctgcttccgccgctggtcgccgtggtggtcgatggcgtcaaccgcagcctgccggaagtgctggcgcaaccc
attctgtggcaggctgtctggacatcgctacgcattgcgctggcggcgggcgttctgtgtgtggtgctgaccatg
atgctgctgtggagtagccgcgagctacaccaacgccagcaactattcgccggacaaacgctggaactcagcgga
atgttgatcctcgcgatgccggggatcgtgctggcgacaggcttctttttactgctcaataacagcgttggctta
ccggaatccgccgacggcatcgtgattttcaccaatgcgctgatggcaatcccctacgcgctaaaagtcctggaa
aacccaatgcgcgatattaccgcccgttatggaatgctgtgccagtcattgggaattgaaggctggtcgcggtta
aaggtcgtggaactgcgggcgctgaaacgtccgctggcgcaggcgctggcgtttgcctgcgtactttctatcggt
gattttggcgtcgtcgcgcttttcggcaatgacaatttccgcacgctgccgttttatctgtatcagcagatcggc
tcctaccgcagccaggacggcgcggtgaccgcgctgatactgttgctgctctgttttacgttatttaccctcata
gagaaactaccgggccgacatgctaaaactgattga
>Typhimurium
atggcaacgcgccgtcagccgttaattcccggctggctgattccggggctgtgcgccgccgcgctgatgataacc
gtctcgctggcggcctttctggcgctttggctgaatgcgccgtcgggcgcgtggtcgacaatctggcgggatagc
tacctgtggcatgtggtgcgcttctcattctggcaggcgtttctgtccgcagtgctgtctgtggtcccggcggtt
tttctcgcccgcgcgctttatcgacgccgttttcctggacgtctggcgctgctgcgtctgtgcgccatgacgctg
attctgccggtactggttgccgtgttcggcattcttagcgtgtatggccgtcagggctggctggcctcgctgtgg
cagatgctggggcttcagtggacattctccccctacggcttgcagggcattttactggcgcacgtcttttttaac
ctgccaatggcgagccgtttgttgctgcaatctttggaaagcattcccggcgagcagcgccagctcgccgcccag
ctcggtatgcgcggctggcattttttccgttttgtcgaatggccgtggctgcgccgccaaattccgcctgtcgcg
gcgctgatttttatgctctgcttcgccagtttcgcaacggttctgtcgctcggcggcggcccgcaggccaccact
atcgaactggctatctttcaggcgctcagttatgactacgatcccgcccgcgcggcgatgctggcattaatccag
atggtctgctgcctggcgctggtactgctaagccaacggttgagcaaagcgattgcgccggggatgacgctgacg
cagggctggcgcgatcctgacgatcgtctccacagccgtctgacggacgccttattaatcgtgctggcgctgctg
ctgctgcttccgccgctggtcgccgtggtggtcgatggcgtcaaccgcagcctgccggaggtgctggcgcaaccc
attctgtggcaggctgtctggacatcgctacgcattgcgctggcggcgggcgttctgtgtgtggtgctgaccatg
atgctgctgtggagtagccgcgagctacgccaacgccagcaactattcgccggacaaacgctggaactcagcgga
atgttgatcctcgcgatgccggggatcgtgctggcgacaggcttctttttactgctcaataacagcgttggctta
ccggaatccgccgacggcatcgtgattttcaccaatgcgctgatggcaatcccctacgcgctaaaagtcctggaa
aacccaatgcgcgatattaccgcccgttatggaatgctgtgccagtcattaggaattgaaggctggtcgcggtta
aagatcgtggaactgcgggcgctgaaacgtccgctggcgcaggcgctggcgtttgcctgcgtactttctatcggt
gattttggcgtcgtcgcgcttttcggcaatgacaatttccgcacgctgccgttttatctgtatcagcagatcggc
tcctaccgcagccaggacggcgcagtgaccgcgctgatactgctgctgctctgctttacgttatttaccctcata
gagaaactaccgggccgacatgctaaaactgattga
=
#STM0117

>4512iminus
ATGACTATCCAGACGGTAGGCGATGAAAAAGTGCTTGAGCAAATTGAAAA
GCAACTGCACAAGCTGGTTGATGTGCTGCGCGTCAGCGAGCTGGGACAGG
GAGCGCACGTTGAGCGGGAAATCATGCTGGTGAAAATCCAGGCCAGCGGC
TACGGACGGGAAGAGGTGAAGCGTAATACGGAAATTTTCCGTGGTCAGAT
TATTGACGTTACGCCAACGCTGTATACCGTTCAACTGGCGGGCACCAGCG
ATAAACTGGATGCTTTTCTGGCCTCGCTGCGCGACGTGGCGAAAATTGTT
GA
>Hadar 
ATGACTATCCAGACGGTAGGCGATGAAAAAGTGCTTGAGCAAATTGAAAA
GCAACTGCACAAGCTGGTTGATGTGCTGCGCGTCAGCGAGCTGGGACAGG
GAGCGCACGTTGAGCGGGAAATCATGCTGGTGAAAATCCAGGCCAGCGGC
TACGGACGGGAAGAGGTGAAGCGTAATACGGAAATTTTCCGTGGTCAGAT
TATTGACGTTACGCCAACGTTGTATACCGTTCAACTGGCGGGCACCAGCG
ATAAACTGGATGCTTTTCTGGCCTCGCTGCGCGACGTGGCGAAAATTGTT
GA
>Heidelberg2
ATGACTATCCAGACGGTAGGCGATGAAAAAGTGCTTGAGCAAATTGAAAA
GCAACTGCACAAGCTGGTTGATGTGCTGCGCGTCAGCGAGCTGGGACAGG
GAGCGCACGTTGAGCGGGAAATCATGCTGGTGAAAATCCAGGCCAGCGGC
TACGGACGGGAAGAGGTGAAGCGTAATACGGAAATTTTCCGTGGTCAGAT
TATTGACGTTACGCCAACGCTGTATACCGTTCAACTGGCGGGCACCAGCG
ATAAACTGGATGCTTTTCTGGCCTCGCTGCGCGACGTGGCGAAAATTGTT
GA
>Javiana 
ATGACTATCCAGACGGTAGGCGATGAAAAAGTGCTTGAGCAAATTGAAAA
GCAACTGCACAAGCTGGTTGATGTGCTGCGCGTCAGCGAGCTGGGACAGG
GAGCGCACGTTGAGCGGGAAATCATGCTGGTGAAAATCCAGGCCAGCGGC
TACGGACGGGAAGAGGTGAAGCGTAATACGGAAATTTTCCGTGGTCAGAT
TATTGACGTTACGCCAACGCTGTATACCGTTCAACTGGCGGGTACCAGCG
ATAAACTGGATGCTTTTCTGGCCTCGCTGCGCGACGTGGCGAAAATTGTT
GA
>Kentucky_CDC191 
ATGACTATCCAGACGGTAGGCGATGAAAAAGTGCTTGAGCAAATTGAAAA
GCAGCTGCACAAGCTGGTTGATGTGCTGCGCGTCAGCGAGCTGGGACAGG
GAGCGCACGTTGAGCGGGAAATCATGCTGGTGAAAATCCAGGCCAGCGGC
TACGGACGGGAAGAGGTGAAGCGTAATACGGAAATTTTCCGTGGTCAGAT
TATTGACGTTACGCCAACGCTGTATACCGTTCAACTGGCGGGCACCAGCG
ATAAACTGGATGCTTTTCTGGCCTCGCTGCGCGACGTGGCGAAAATTGTT
GA
>Kentucky_CVM29188 
ATGACTATCCAGACGGTAGGCGATGAAAAAGTGCTTGAGCAAATTGAAAA
GCAGCTGCACAAGCTGGTTGATGTGCTGCGCGTCAGCGAGCTGGGACAGG
GAGCGCACGTTGAGCGGGAAATCATGCTGGTGAAAATCCAGGCCAGCGGC
TACGGACGGGAAGAGGTGAAGCGTAATACGGAAATTTTCCGTGGTCAGAT
TATTGACGTTACGCCAACGCTGTATACCGTTCAACTGGCGGGCACCAGCG
ATAAACTGGATGCTTTTCTGGCCTCGCTGCGCGACGTGGCGAAAATTGTT
GA
>Newport2
ATGACTATCCAGACGGTAGGCGATGAAAAAGTGCTTGAGCAAATTGAAAA
GCAACTGCACAAGCTGGTTGATGTGCTGCGCGTCAGCGAGCTGGGACAGG
GAGCGCACGTTGAGCGGGAAATCATGCTGGTGAAAATCCAGGCCAGCGGC
TACGGACGGGAAGAGGTGAAGCGTAATACGGAAATTTTCCGTGGTCAGAT
TATTGACGTTACGCCAACGTTGTATACCGTTCAACTGGCGGGCACCAGCG
ATAAACTGGATGCTTTTCTGGCCTCGCTGCGCGACGTGGCGAAAATTGTT
GA
>Saintpaul_SARA23 
ATGACTATCCAGACGGTAGGCGATGAAAAAGTGCTTGAGCAAATTGAAAA
GCAACTGCACAAGCTGGTTGATGTGCTGCGCGTCAGCGAGCTGGGACAGG
GAGCGCACGTTGAGCGGGAAATCATGCTGGTGAAAATCCAGGCCAGCGGC
TACGGACGGGAAGAGGTGAAGCGTAATACGGAAATTTTCCGTGGTCAGAT
TATTGACGTTACGCCAACGCTGTATACCGTTCAACTGGCGGGCACCAGCG
ATAAACTGGATGCTTTTCTGGCCTCGCTGCGCGACGTGGCGAAAATTGTT
GA
>Saintpaul_SARA29 
ATGACTATCCAGACGGTAGGCGATGAAAAAGTGCTTGAGCAAATTGAAAA
GCAACTGCACAAGCTGGTTGATGTGCTGCGCGTCAGCGAGCTGGGACAGG
GAGCGCACGTTGAGCGGGAAATCATGCTGGTGAAAATCCAGGCCAGCGGC
TACGGACGGGAAGAGGTGAAGCGTAATACGGAAATTTTCCGTGGTCAGAT
TATTGACGTTACGCCAACGCTGTATACCGTTCAACTGGCGGGCACCAGCG
ATAAACTGGATGCTTTTCTGGCCTCGCTGCGCGACGTGGCGAAAATTGTT
GA
>Schwarzengrund_SL480 
ATGACTATCCAGACGGTAGGCGATGAAAAAGTGCTTGAGCAAATTGAAAA
GCAACTGCACAAGCTGGTTGATGTGCTGCGCGTCAGCGAGCTGGGACAGG
GAGCGCACGTTGAGCGGGAAATCATGCTGGTGAAAATCCAGGCCAGCGGC
TACGGACGGGAAGAGGTGAAGCGTAATACGGAAATTTTCCGTGGTCAGAT
TATTGACGTTACGCCAACGCTGTATACCGTTCAACTGGCGGGCACCAGCG
ATAAACTGGATGCTTTTCTGGCCTCGCTGCGCGACGTGGCGAAAATTGTT
GA
>Tennessee 
ATGACTATCCAGACGGTAGGCGATGAAAAAGTGCTTGAGCAAATTGAAAA
GCAACTGCACAAGCTGGTTGATGTGCTGCGCGTCAGCGAGCTGGGACAGG
GAGCGCACGTTGAGCGGGAAATCATGCTGGTGAAAATCCAGGCCAGCGGC
TACGGACGGGAAGAGGTGAAGCGTAATACGGAAATTTTCCGTGGTCAGAT
TATTGACGTTACGCCAACGTTGTATACCGTTCAACTGGCGGGCACCAGCG
ATAAACTGGATGCTTTTCTGGCCTCGCTGCGCGACGTGGCGAAAATTGTT
GA
>Typhimurium_14028S 
ATGACTATCCAGACGGTAGGCGATGAAAAAGTGCTTGAGCAAATTGAAAA
GCAACTGCACAAGCTGGTTGATGTGCTGCGCGTCAGCGAGCTGGGACAGG
GAGCGCACGTTGAGCGGGAAATCATGCTGGTGAAAATCCAGGCCAGCGGC
TACGGACGGGAAGAGGTGAAGCGTAATACGGAAATTTTCCGTGGTCAGAT
TATTGACGTTACGCCAACGCTGTATACCGTTCAACTGGCGGGCACCAGCG
ATAAACTGGATGCTTTTCTGGCCTCGCTGCGCGACGTGGCGAAAATTGTT
GA
>Typhimurium_D23580 
ATGACTATCCAGACGGTAGGCGATGAAAAAGTGCTTGAGCAAATTGAAAA
GCAACTGCACAAGCTGGTTGATGTGCTGCGCGTCAGCGAGCTGGGACAGG
GAGCGCACGTTGAGCGGGAAATCATGCTGGTGAAAATCCAGGCCAGCGGC
TACGGACGGGAAGAGGTGAAGCGTAATACGGAAATTTTCCGTGGTCAGAT
TATTGACGTTACGCCAACGCTGTATACCGTTCAACTGGCGGGCACCAGCG
ATAAACTGGATGCTTTTCTGGCCTCGCTGCGCGACGTGGCGAAAATTGTT
GA
>Typhimurium_DT104 
ATGACTATCCAGACGGTAGGCGATGAAAAAGTGCTTGAGCAAATTGAAAA
GCAACTGCACAAGCTGGTTGATGTGCTGCGCGTCAGCGAGCTGGGACAGG
GAGCGCACGTTGAGCGGGAAATCATGCTGGTGAAAATCCAGGCCAGCGGC
TACGGACGGGAAGAGGTGAAGCGTAATACGGAAATTTTCCGTGGTCAGAT
TATTGACGTTACGCCAACGCTGTATACCGTTCAACTGGCGGGCACCAGCG
ATAAACTGGATGCTTTTCTGGCCTCGCTGCGCGACGTGGCGAAAATTGTT
GA
>Typhimurium_SL1344 
ATGACTATCCAGACGGTAGGCGATGAAAAAGTGCTTGAGCAAATTGAAAA
GCAACTGCACAAGCTGGTTGATGTGCTGCGCGTCAGCGAGCTGGGACAGG
GAGCGCACGTTGAGCGGGAAATCATGCTGGTGAAAATCCAGGCCAGCGGC
TACGGACGGGAAGAGGTGAAGCGTAATACGGAAATTTTCCGTGGTCAGAT
TATTGACGTTACGCCAACGCTGTATACCGTTCAACTGGCGGGCACCAGCG
ATAAACTGGATGCTTTTCTGGCCTCGCTGCGCGACGTGGCGAAAATTGTT
GA
>Virchow 
ATGACTATCCAGACGGTAGGCGATGAAAAAGTGCTTGAGCAAATTGAAAA
GCAACTGCACAAGCTGGTTGATGTGCTGCGCGTCAGCGAGCTGGGACAGG
GAGCGCACGTTGAGCGGGAAATCATGCTGGTGAAAATCCAGGCCAGCGGC
TACGGACGGGAAGAGGTGAAGCGTAATACGGAAATTTTCCGTGGTCAGAT
TATTGACGTTACGCCAACGCTGTATACCGTTCAACTGGCGGGCACCAGCG
ATAAACTGGATGCTTTTCTGGCCTCGCTGCGCGACGTGGCGAAAATTGTT
GA
>Weltevreden 
ATGACTATCCAGACGGTAGGCGATGAAAAAGTGCTTGAGCAAATTGAAAA
GCAACTGCACAAGCTGGTTGATGTGCTGCGCGTCAGCGAGCTGGGACAGG
GAGCGCACGTTGAGCGGGAAATCATGCTGGTGAAAATCCAGGCCAGCGGC
TACGGACGGGAAGAGGTGAAGCGTAATACGGAAATTTTCCGTGGTCAGAT
TATTGACGTTACGCCAACGCTGTATACCGTTCAACTGGCGGGCACCAGCG
ACAAACTGGATGCTTTTCTGGCCTCGCTGCGCGACGTGGCGAAAATTGTT
GA


>arizonae
ATGACTATCCAGACGGTAGGCGATGAAAAAGTGCTTGAGCAAATTGAAAAGCAACTGCACAAGCTGGTTGATGTG
CTGCGCGTCAGCGAGCTGGGACAGGGAGCGCACGTTGAGCGGGAGGTCATGCTGGTGAAAATCCAGGCCAGCGGC
TACGGACGGGAAGAGGTGAAGCGTAATACGGAAATTTTCCGTGGTCAGATTATTGATGTCACGCCAACGCTGTAT
ACCGTTCAACTGGCGGGCACCAGCGATAAACTGGATGCTTTTCTGGCCTCGCTGCGCGAGGTGGCGAAAATTGTT
GA
>Adelaide
atgactatccagacggtaggcgatgaaaaagtgcttgagcaaattgaaaagcaactgcacaagctggttgatgtg
ctgcgcgtcagcgagctgggacagggagcgcacgttgagcgggaaatcatgctggtgaaaatccaggccagcggc
tacggacgggaagaggtgaagcgtaatacggaaattttccgtggtcagattattgacgttacgccaacgttgtat
accgttcaactggcgggcaccagcgataaactggatgcttttctggcctcgctgcgcgacgtggcgaaaattgtt
ga
>Alachua
atgactatccagacggtaggcgatgaaaaagtgcttgagcaaattgaaaagcaactgcacaagctggttgatgtg
ctgcgcgtcagcgagctgggacaaggagcgcacgttgagcgggaaatcatgctggtgaaaatccaggccagcggc
tacggacgggaagaggtgaagcgtaatacggaaattttccgtggtcagattattgacgttacgccaacgctgtat
accgttcaactggcgggcaccagcgataaactggatgcttttctggcctcgctgcgcgacgtggcgaaaattgtt
ga
>Baildon
atgactatccagacggtaggcgatgaaaaagtgcttgagcaaattgaaaagcaactgcacaagctggttgatgtg
ctgcgcgtcagcgagctgggacagggagcgcacgttgagcgggaaatcatgctggtgaaaatccaggccagcggc
tacggacgggaagaggtgaagcgtaatacggaaattttccgtggtcagattattgacgttacgccaacgttgtat
accgttcaactggcgggcaccagcgataaactggatgcttttctggcctcgctgcgcgacgtggcgaaaattgtt
ga
>Gaminara
atgactatccagacggtaggcgatgaaaaagtgcttgagcaaattgaaaagcaactgcacaagctggttgatgtg
ctgcgcgtcagcgagctgggacagggagcgcacgttgagcgggaaatcatgctggtgaaaatccaggccagcggc
tacggacgggaagaggtgaagcgtaatacggaaattttccgtggtcagattattgacgttacgccaacgctgtat
accgttcaactggcgggtaccagcgataaactggatgcttttctggcctcgctgcgcgacgtggcgaaaattgtt
ga
>Give
atgactatccagacggtaggcgatgaaaaagtgcttgagcaaattgaaaagcaactgcacaagctggttgatgtg
ctgcgcgtcagcgagctgggacagggagcgcacgttgagcgggaaatcatgctggtgaaaatccaggccagcggc
tacggacgggaagaggtgaagcgtaatacggaaattttccgtggtcagattattgacgttacgccaacgctgtat
accgttcaactggcgggcaccagcgataaactggatgcttttctggcctcgctgcgcgacgtggcgaaaattgtt
ga
>Hvittingfoss
atgactatccagacggtaggcgatgaaaaagtgcttgagcaaattgaaaagcaactgcacaagctggttgatgtg
ctgcgcgtcagcgagctgggtcagggagcgcacgttgagcgggaaatcatgctggtgaaaatccaggccagcggt
tacggacgggaagaggtgaagcgtaatacggaaattttccgtggtcagattattgatgtcacgccaacgctgtat
accgttcaactggcgggcaccagcgataaactggatgcttttctggcctcgctacgcgacgtggcgaaaattgtt
ga
>Inverness
atgactatccagacggtaggcgatgaaaaagtgcttgagcaaattgaaaagcagctgcacaagctggttgatgtg
ctgcgcgtcagcgagctgggacagggagcgcacgttgagcgggaaatcatgctggtgaaaatccaggccagcggc
tatggacgggaagaggtgaagcgtaatacggaaattttccgtggtcagattattgacgttacgccaacgttgtat
accgttcaactggcgggcaccagcgataaactggatgcttttctggcctcgctgcgcgacgtggcgaaaattgtt
ga
>Johannesburg
atgactatccagacggtaggcgatgaaaaagtgcttgagcaaattgaaaagcaactgcacaagctggttgatgtg
ctgcgcgtcagcgagctgggacagggagcgcacgttgagcgggaaatcatgctggtgaaaatccaggccagcggc
tacggacgggaagaggtgaagcgtaatacggaaattttccgtggtcagattattgacgttacgccaacgctgtat
accgttcaactggcgggtaccagcgataaactggatgcttttctggcctcgctgcgcgacgtggcgaaaattgtt
ga
>Minnesota
atgactatccagacggtaggcgatgaaaaagtgcttgagcaaattgaaaagcaactgcacaagctggttgatgtg
ctgcgcgtcagcgagctgggacagggagcgcacgttgagcgggaaatcatgctggtgaaaatccaggccagcggc
tacggacgggaagaggtgaagcgtaatacggaaattttccgtggtcagattattgacgttacgccaacgctgtat
accgttcaactggcgggtaccagcgataaactggatgcttttctggcctcgctgcgcgacgtggcgaaaattgtt
ga
>Mississippi
atgactatccagacggtaggcgatgaaaaagtgcttgagcaaattgaaaagcagctgcacaagctggttgatgtg
ctgcgcgtcagcgagctgggacagggagcgcacgttgagcgggaaatcatgctggtgaaaatccaggccagcggc
tatggacgggaagaggtgaagcgtaatacggaaattttccgtggtcagattattgacgttacgccaacgttgtat
accgttcaactggcgggcaccagcgataaactggatgcttttctggcctcgctgcgcgacgtggcgaaaattgtt
ga
>Montevideo
atgactatccagacggtaggcgatgaaaaagtgcttgagcaaattgaaaagcaactgcacaagctggttgatgtg
ctgcgcgtcagcgagctgggacagggagcgcacgttgagcgggaaatcatgctggtgaaaatccaggccagcggc
tacggacgggaagaggtgaagcgtaatacggaaattttccgtggtcagattattgacgttacgccaacgctgtat
accgttcaactggcgggtaccagcgataaactggatgcttttctggcctcgctgcgcgacgtggcgaaaattgtt
ga
>Rubislaw
atgactatccagacggtaggcgatgaaaaagtgcttgagcaaattgaaaagcaactgcacaagctggttgatgtg
ctgcgcgtcagcgagctgggacaaggagcgcacgttgagcgggaaatcatgctggtgaaaatccaggccagcggc
tacggacgggaagaggtgaagcgtaatacggaaattttccgtggtcagattattgacgttacgccaacgctgtat
accgttcaactggcgggtaccagcgataaactggatgcttttctggcctcgctgcgcgacgtggcgaaaattgtt
ga
>Senftenberg
atgactatccagacggtaggcgatgaaaaagtgcttgagcaaattgaaaagcaactgcacaagctggttgatgtg
ctgcgcgtcagcgagctgggacagggagcgcacgttgagcgggaaatcatgctggtgaaaatccaggccagcggc
tacggacgggaagaggtgaagcgtaatacggaaattttccgtggtcagattattgacgttacgccaacgttgtat
accgttcaactggcgggcaccagcgataaactggatgcttttctggcctcgctgcgcgacgtggcgaaaattgtt
ga
>Uganda
atgactatccagacggtaggcgatgaaaaagtgcttgagcaaattgaaaagcaactgcacaagctggttgatgtg
ctgcgcgtcagcgagctgggacagggagcgcacgttgagcgggaaatcatgctggtgaaaatccaggccagcggc
tacggacgggaagaggtgaagcgtaatacggaaattttccgtggtcagattattgacgttacgccaacgttgtat
accgttcaactggcgggcaccagcgataaactggatgcttttctggcctcgctgcgcgacgtggcgaaaattgtt
ga
>Urbana
atgactatccagacggtaggcgatgaaaaagtgcttgagcaaattgaaaagcaactgcacaagctggttgatgtg
ctgcgcgtcagcgagctgggacagggagcgcacgttgagcgggaaatcatgctggtgaaaatccaggccagcggc
tacggacgggaagaggtgaagcgtaatacggaaattttccgtggtcagattattgacgttacgccaacgctgtat
accgttcaactggcgggtaccagcgataaactggatgcttttctggcctcgctgcgcgacgtggcgaaaattgtt
ga
>Wandsworth
atgactatccagacggtaggcgatgaaaaagtgcttgagcaaattgaaaagcaactgcacaagctggttgatgtg
ctgcgcgtcagcgagctgggacagggagcgcacgttgagcgggaaatcatgctggtgaaaatccaggccagcggc
tacggacgggaagaggtgaagcgtaatacggaaattttccgtggtcagattattgacgttacgccaacgttgtat
accgttcaactggcgggcaccagcgataaactggatgcttttctggcctcgctgcgcgacgtggcgaaaattgtt
ga
>Agona
ATGACTATCCAGACGGTAGGCGATGAAAAAGTGCTTGAGCAAATTGAAAAGCAGCTGCACAAGCTGGTTGATGTG
CTGCGCGTCAGCGAGCTGGGACAGGGAGCGCACGTTGAGCGGGAAATCATGCTGGTGAAAATCCAGGCCAGCGGC
TACGGACGGGAAGAGGTGAAGCGTAATACGGAAATTTTCCGTGGTCAGATTATTGACGTTACGCCAACGCTGTAT
ACCGTTCAACTGGCGGGCACCAGCGATAAACTGGATGCTTTTCTGGCCTCGCTGCGCGACGTGGCGAAAATTGTT
GA
>Choleraesuis
ATGACTATCCAGACGGTAGGCGATGAAAAAGTGCTTGAGCAAATTGAAAAGCAACTGCACAAGCTGGTTGATGTG
CTGCGCGTCAGCGAGCTGGGACAGGGAGCGCACGTTGAGCGGGAAATCATGCTGGTGAAAATCCAGGCCAGCGGC
TACGGACGGGAAGAGGTGAAGCGTAATACGGAAATTTTCCGTGGTCAGATTATTGACGTTACGCCAACGTTGTAT
ACCGTTCAACTGGCGGGCACCAGCGATAAACTGGATGCTTTTCTGGCCTCGCTGCGCGACGTGGCGAAAATTGTT
GA
>Dublin
ATGACTATCCAGACGGTAGGCGATGAAAAAGTGCTTGAGCAAATTGAAAAGCAACTGCACAAGCTGGTTGATGTG
CTGCGCGTCAGCGAGCTGGGACAGGGAGCGCACGTTGAGCGGGAAATCATGCTGGTGAAAATCCAGGCCAGCGGC
TACGGACGGGAAGAGGTGAAGCGTAATACGGAAATTTTCCGTGGTCAGATTATTGATGTCACGCCAACGCTGTAT
ACCGTTCAACTGGCGGGCACCAGCGATAAACTGGATGCTTTTCTGGCCTCGCTGCGCGACGTGGCGAAAATTGTT
GA
>Enteritidis
ATGACTATCCAGACGGTAGGCGATGAAAAAGTGCTTGAGCAAATTGAAAAGCAACTGCACAAGCTGGTTGATGTG
CTGCGCGTCAGCGAGCTGGGACAGGGAGCGCACGTTGAGCGGGAAATCATGCTGGTGAAAATCCAGGCCAGCGGC
TACGGACGGGAAGAGGTGAAGCGTAATACGGAAATTTTCCGTGGTCAGATTATTGATGTCACGCCAACGCTGTAT
ACCGTTCAACTGGCGGGCACCAGCGATAAACTGGATGCTTTTCTGGCCTCGCTGCGCGACGTGGCGAAAATTGTT
GA
>Gallinarum
ATGACTATCCAGACGGTAGGCGATGAAAAAGTGCTTGAGCAAATTGAAAAGCAACTGCACAAGCTGGTTGATGTG
CTGCGCGTCAGCGAGCTGGGACAGGGAGCGCACGTTGAGCGGGAAATCATGCTGGTGAAAATCCAGGCCAGCGGC
TACGGACGGGAAGAGGTGAAGCGTAATACGGAAATTTTCCGTGGTCAGATTATTGATGTCACGCCAACGCTGTAT
ACCGTTCAACTGGCGGGCACCAGCGATAAACTGGATGCTTTTCTGGCCTCGCTGCGCGACGTGGCGAAAATTGTT
GA
>Heidelberg
ATGACTATCCAGACGGTAGGCGATGAAAAAGTGCTTGAGCAAATTGAAAAGCAACTGCACAAGCTGGTTGATGTG
CTGCGCGTCAGCGAGCTGGGACAGGGAGCGCACGTTGAGCGGGAAATCATGCTGGTGAAAATCCAGGCCAGCGGC
TACGGACGGGAAGAGGTGAAGCGTAATACGGAAATTTTCCGTGGTCAGATTATTGACGTTACGCCAACGCTGTAT
ACCGTTCAACTGGCGGGCACCAGCGATAAACTGGATGCTTTTCTGGCCTCGCTGCGCGACGTGGCGAAAATTGTT
GA
>Newport
ATGACTATCCAGACGGTAGGCGATGAAAAAGTGCTTGAGCAAATTGAAAAGCAACTGCACAAGCTGGTTGATGTG
CTGCGCGTCAGCGAGCTGGGACAGGGAGCGCACGTTGAGCGGGAAATCATGCTGGTGAAAATCCAGGCCAGCGGC
TACGGACGGGAAGAGGTGAAGCGTAATACGGAAATTTTCCGTGGTCAGATTATTGACGTTACGCCAACGCTGTAT
ACCGTTCAACTGGCGGGCACCAGCGATAAACTGGATGCTTTTCTGGCCTCGCTGCGCGACGTGGCGAAAATTGTT
GA
>Paratyphi_A
ATGACTATCCAGACGGTAGGCGATGAAAAAGTGCTTGAGCAAATTGAAAAGCAACTGCACAAGCTGGTTGATGTG
CTGCGCGTCAGCGAGCTGGGTCAGGGAGCGCACGTTGAGCGGGAAATCATGCTGGTGAAAATCCAGGCCAGCGGC
TACGGACGGGAAGAGGTGAAGCGTAATACGGAAATTTTCCGTGGTCAGATTATTGACGTTACGCCAACGCTGTAT
ACCGTTCAACTGGCGGGCACCAGCGATAAACTGGATGCTTTTCTGGCCTCGCTGCGCGACGTGGCGAAAATTGTT
GA
>Paratyphi_B
ATGACTATCCAGACGGTAGGCGATGAAAAAGTGCTTGAGCAAATTGAAAAGCAACTGCACAAGCTGGTTGATGTG
CTGCGCGTCAGCGAGCTGGGACAGGGAGCGCACGTTGAGCGGGAAATCATGCTGGTGAAAATCCAGGCCAGCGGC
TACGGACGGGAAGAGGTGAAGCGTAATACGGAAATTTTCCGTGGTCAGATTATTGACGTTACGCCAACGCTGTAT
ACCGTTCAACTGGCGGGTACCAGCGATAAACTGGATGCTTTTCTGGCCTCGCTGCGCGACGTGGCGAAAATTGTT
GA
>Paratyphi_C
ATGACTATCCAGACGGTAGGCGATGAAAAAGTGCTTGAGCAAATTGAAAAGCAACTGCACAAGCTGGTTGATGTG
CTGCGCGTCAGCGAGCTGGGACAGGGAGCGCACGTTGAGCGGGAAATCATGCTGGTGAAAATCCAGGCCAGCGGC
TACGGACGGGAAGAGGTGAAGCGTAATACGGAAATTTTCCGTGGTCAGATTATTGACGTTACGCCAACGTTGTAT
ACCGTTCAACTGGCGGGCACCAGCGATAAACTGGATGCTTTTCTGGCCTCGCTGCGCGACGTGGCGAAAATTGTT
GA
>Schwarzengrund
ATGACTATCCAGACGGTAGGCGATGAAAAAGTGCTTGAGCAAATTGAAAAGCAACTGCACAAGCTGGTTGATGTG
CTGCGCGTCAGCGAGCTGGGACAGGGAGCGCACGTTGAGCGGGAAATCATGCTGGTGAAAATCCAGGCCAGCGGC
TACGGACGGGAAGAGGTGAAGCGTAATACGGAAATTTTCCGTGGTCAGATTATTGACGTTACGCCAACGCTGTAT
ACCGTTCAACTGGCGGGCACCAGCGATAAACTGGATGCTTTTCTGGCCTCGCTGCGCGACGTGGCGAAAATTGTT
GA
>Typhi
atgactatccagacggtaggcgatgaaaaagtgcttgagcaaattgaaaagcaactgcacaagctggttgatgtg
ctgcgcgtcagcgagctgggacagggagcgcacgttgagcgggaaatcatgctggtgaaaatccaggccagcggc
tacggacgggaagaggtgaagcgtaatacggaaattttccgtggtcagattattgacgttacgccaacgttgtat
accgttcaactggcgggcaccagcgataaactggatgcttttctggcctcgctgcgcgatgtggcgaaaattgtt
ga
>Typhimurium
atgactatccagacggtaggcgatgaaaaagtgcttgagcaaattgaaaagcaactgcacaagctggttgatgtg
ctgcgcgtcagcgagctgggacagggagcgcacgttgagcgggaaatcatgctggtgaaaatccaggccagcggc
tacggacgggaagaggtgaagcgtaatacggaaattttccgtggtcagattattgacgttacgccaacgctgtat
accgttcaactggcgggcaccagcgataaactggatgcttttctggcctcgctgcgcgacgtggcgaaaattgtt
ga
=
#STM0134

>4512iminus
ATGATCAAACAAAGGACACTTAAACGTATCGTTCAGGCGACTGGCGTCGG
TTTACACACCGGCAAAAAAGTCACCCTGACATTACGCCCTGCGCCGGCCA
ATACCGGGGTCATCTATCGTCGCACCGACTTGAATCCACCGGTAGATTTC
CCGGCCGATGCCAAATCTGTGCGTGATACCATGCTCTGTACGTGTCTGGT
GAATGAGCATGATGTACGGATTTCAACCGTTGAGCACCTGAATGCTGCTC
TGGCGGGCTTAGGTATCGATAACATCGTTATTGAGGTTAATGCCCCGGAA
ATCCCGATCATGGATGGCAGTGCCGCTCCGTTTGTCTACCTGCTGCTTGA
TGCCGGTATTGATGAACTGAACTGCGCCAAAAAATTCGTACGCATCAAAG
AGACTGTTCGGGTTGAAGATGGCGATAAATGGGCTGAATTCAGACCGTAC
AATGGTTTTACGTTGGATTTCACCATCGACTTTAACCATCCGGCGATCGA
TTCCAGCAGCCAGCGCTACGCGATGAACTTCTCTGCGGATGCGTTCATGC
GCCAGATCAGCCGTGCGCGTACCTTCGGTTTTATGCGTGATATCGAATAT
CTGCAGTCCCGCGGCCTGTGCCTGGGCGGCAGCTTCGATTGTGCCATCGT
TGTTGACGATTATCGCGTATTGAACGAAGACGGCCTGCGTTTTGAAGATG
AATTCGTTCGTCACAAAATGCTTGACGCGATCGGTGACTTGTTCATGTGT
GGTCACAATATTATTGGTGCGTTTACCGCGTATAAATCCGGTCACGCATT
GAATAATAAATTGTTACAGGCAGTCCTGGCAAAACAGGAAGCCTGGGAAT
TTGTGACCTTCCAGGACGACGCAGAACTGCCGTTGGCTTTCAAAGCGCCT
TCGACGGTACTGGCATAA
>Hadar 
ATGATCAAACAAAGGACACTTAAACGTATCGTTCAGGCGACTGGCGTCGG
TTTACACACCGGCAAAAAAGTCACCCTGACATTACGCCCTGCGCCGGCCA
ATACCGGGGTCATCTATCGTCGCACCGACTTGAATCCACCGGTAGATTTC
CCGGCCGATGCCAAATCTGTGCGTGATACCATGCTCTGTACGTGTCTGGT
GAATGAGCATGATGTACGGATTTCAACCGTTGAGCACCTGAACGCTGCTC
TGGCGGGCTTAGGTATCGATAACATCGTTATTGAGGTTAATGCCCCGGAA
ATCCCGATCATGGATGGCAGTGCCGCTCCGTTTGTCTACCTGCTGCTTGA
TGCCGGTATTGATGAACTGAACTGCGCCAAAAAATTCGTACGCATCAAAG
AGACTGTTCGGGTTGAAGATGGCGATAAATGGGCTGAATTCAGACCGTAC
AATGGTTTTACGTTGGATTTCACCATCGACTTTAACCATCCGGCGATCGA
TTCCAGCAGCCAGCGCTACGCGATGAACTTCTCTGCGGATGCGTTCATGC
GCCAGATCAGCCGTGCGCGTACCTTCGGTTTTATGCGTGATATCGAATAT
CTGCAGTCCCGCGGCCTGTGCCTGGGCGGCAGCTTCGATTGTGCCATCGT
TGTTGACGATTATCGCGTATTGAACGAAGACGGCCTGCGTTTTGAAGATG
AATTCGTTCGTCACAAAATGCTCGACGCGATCGGTGACTTGTTCATGTGT
GGTCACAATATTATTGGTGCGTTTACCGCGTATAAATCCGGTCACGCATT
GAATAACAAATTGTTACAGGCAGTCCTGGCAAAACAGGAAGCCTGGGAAT
TTGTGACCTTCCAGGACGACGCAGAACTGCCGTTGGCTTTCAAAGCGCCT
TCGACGGTACTGGCATAA
>Heidelberg2
ATGATCAAACAAAGGACACTTAAACGTATCGTTCAGGCGACTGGCGTCGG
TTTACACACCGGCAAAAAAGTCACCCTGACATTACGCCCTGCGCCGGCCA
ATACCGGGGTCATCTATCGTCGCACCGACTTGAATCCACCGGTAGATTTC
CCGGCCGATGCCAAATCTGTGCGTGATACCATGCTCTGTACGTGTCTGGT
GAATGAGCATGATGTACGGATTTCAACCGTTGAGCACCTGAACGCTGCTC
TGGCGGGCTTAGGTATCGATAACATCGTTATTGAAGTTAACGCCCCGGAA
ATCCCGATCATGGATGGCAGTGCCGCTCCGTTTGTCTACTTGCTGCTTGA
TGCCGGTATTGATGAACTGAACTGCGCCAAAAAATTCGTACGCATCAAAG
AGACTGTTCGGGTTGAAGATGGCGATAAATGGGCTGAATTCAGACCGTAC
AATGGTTTTACGTTGGATTTCACCATCGACTTTAACCATCCGGCGATCGA
TTCCAGCAGCCAGCGCTACGCGATGAACTTCTCTGCGGATGCGTTCATGC
GCCAGATCAGCCGTGCGCGTACCTTCGGTTTTATGCGTGATATCGAATAT
CTGCAGTCCCGCGGCCTGTGCCTGGGCGGCAGCTTCGATTGTGCCATCGT
TGTTGACGATTATCGCGTATTGAACGAAGACGGCCTGCGTTTTGAAGATG
AATTCGTTCGTCACAAAATGCTCGACGCGATCGGTGACTTGTTCATGTGT
GGTCACAATATTATTGGTGCGTTTACCGCGTATAAATCCGGTCACGCATT
GAATAACAAATTGTTACAGGCAGTCCTGGCAAAACAGGAAGCCTGGGAAT
TTGTGACCTTCCAGGACGACGCAGAACTGCCGTTGGCTTTCAAAGCGCCT
TCGACGGTACTGGCATAA
>Javiana 
ATGATCAAACAAAGGACACTTAAACGTATCGTTCAGGCGACTGGCGTCGG
TTTACACACCGGCAAAAAAGTCACCCTGACATTACGCCCTGCGCCGGCCA
ATACCGGGGTCATCTATCGTCGCACCGACTTGAATCCACCGGTAGATTTC
CCGGCCGATGCCAAATCTGTGCGTGATACCATGCTCTGTACGTGTCTGGT
GAATGAGCATGATGTACGGATTTCAACCGTTGAGCACCTGAACGCTGCTC
TGGCGGGCTTAGGTATCGATAACATCGTTATTGAGGTTAATGCCCCGGAA
ATCCCGATCATGGATGGCAGTGCCGCTCCGTTTGTCTACCTGCTGCTTGA
TGCCGGTATTGATGAACTGAACTGCGCCAAAAAATTCGTACGCATCAAAG
AGACTGTTCGGGTTGAAGATGGCGATAAATGGGCTGAATTCAGACCGTAC
AATGGTTTTACGTTGGATTTCACCATCGACTTTAACCATCCGGCGATCGA
TTCCAGCAGCCAGCGCTACGCGATGAACTTCTCTGCGGATGCGTTCATGC
GCCAGATCAGCCGTGCGCGTACCTTCGGTTTTATGCGTGATATCGAATAT
CTGCAGTCCCGCGGCCTGTGCCTGGGCGGCAGCTTCGATTGTGCCATCGT
TGTTGACGATTATCGCGTATTGAACGAAGACGGCCTGCGTTTTGAAGATG
AATTCGTTCGTCACAAAATGCTTGACGCGATCGGTGACTTGTTCATGTGT
GGTCACAATATTATTGGTGCGTTTACCGCGTATAAATCCGGTCACGCATT
GAATAACAAATTGTTACAGGCAGTCCTGGCAAAACAGGAAGCCTGGGAAT
TTGTGACCTTCCAGGACGACGCAGAACTGCCGTTGGCTTTCAAAGCGCCT
TCGACGGTACTGGCATAA
>Kentucky_CDC191 
ATGATCAAACAAAGGACACTTAAACGTATCGTTCAGGCGACTGGCGTCGG
TTTACACACCGGCAAAAAAGTCACCCTGACATTACGCCCTGCGCCGGCCA
ATACCGGGGTCATCTATCGTCGCACCGACTTGAATCCACCGGTAGATTTC
CCGGCCGATGCCAAATCTGTGCGTGATACCATGCTCTGTACGTGTCTGGT
GAATGAGCATGATGTACGGATTTCAACCGTTGAGCACCTGAACGCTGCTC
TGGCGGGCTTAGGTATCGATAACATCGTTATTGAGGTTAATGCCCCGGAA
ATCCCGATCATGGATGGCAGTGCCGCTCCGTTTGTCTACCTGCTGCTTGA
TGCCGGTATTGATGAACTGAACTGCGCCAAAAAATTCGTACGCATCAAAG
AGACAGTTCGGGTTGAAGATGGCGATAAATGGGCTGAATTCAGACCGTAC
AATGGTTTTACGTTGGATTTCACCATCGACTTTAACCATCCGGCGATCGA
TTCCAGCAGCCAGCGCTACGCGATGAACTTCTCTGCGGATGCGTTCATGC
GCCAGATCAGCCGTGCGCGTACCTTCGGTTTTATGCGTGATATCGAATAT
CTGCAGTCCCGCGGCCTGTGCCTGGGCGGCAGCTTCGATTGTGCCATCGT
TGTTGACGATTATCGCGTATTGAACGAAGACGGCCTGCGTTTTGAAGATG
AATTCGTTCGTCACAAAATGCTCGACGCGATCGGTGACTTGTTCATGTGT
GGTCACAATATTATTGGTGCGTTTACCGCGTATAAATCCGGTCACGCATT
GAATAACAAATTGTTACAGGCAGTCCTGGCAAAACAGGAAGCCTGGGAAT
TTGTGACCTTCCAGGACGACGCAGAACTGCCGTTGGCTTTCAAAGCGCCT
TCGACGGTACTGGCATAA
>Kentucky_CVM29188 
ATGATCAAACAAAGGACACTTAAACGTATCGTTCAGGCGACTGGCGTCGG
TTTACACACCGGCAAAAAAGTCACCCTGACATTACGCCCTGCGCCGGCCA
ATACCGGGGTCATCTATCGTCGCACCGACTTGAATCCACCGGTAGATTTC
CCGGCCGATGCCAAATCTGTGCGTGATACCATGCTCTGTACGTGTCTGGT
GAATGAGCATGATGTACGGATTTCAACCGTTGAGCACCTGAACGCTGCTC
TGGCGGGCTTAGGTATCGATAACATCGTTATTGAGGTTAATGCCCCGGAA
ATCCCGATCATGGATGGCAGTGCCGCTCCGTTTGTCTACCTGCTGCTTGA
TGCCGGTATTGATGAACTGAACTGCGCCAAAAAATTCGTACGCATCAAAG
AGACAGTTCGGGTTGAAGATGGCGATAAATGGGCTGAATTCAGACCGTAC
AATGGTTTTACGTTGGATTTCACCATCGACTTTAACCATCCGGCGATCGA
TTCCAGCAGCCAGCGCTACGCGATGAACTTCTCTGCGGATGCGTTCATGC
GCCAGATCAGCCGTGCGCGTACCTTCGGTTTTATGCGTGATATCGAATAT
CTGCAGTCCCGCGGCCTGTGCCTGGGCGGCAGCTTCGATTGTGCCATCGT
TGTTGACGATTATCGCGTATTGAACGAAGACGGCCTGCGTTTTGAAGATG
AATTCGTTCGTCACAAAATGCTCGACGCGATCGGTGACTTGTTCATGTGT
GGTCACAATATTATTGGTGCGTTTACCGCGTATAAATCCGGTCACGCATT
GAATAACAAATTGTTACAGGCAGTCCTGGCAAAACAGGAAGCCTGGGAAT
TTGTGACCTTCCAGGACGACGCAGAACTGCCGTTGGCTTTCAAAGCGCCT
TCGACGGTACTGGCATAA
>Newport2
ATGATCAAACAAAGGACACTTAAACGTATCGTTCAGGCGACTGGCGTCGG
TTTACACACCGGCAAAAAAGTCACCCTGACATTACGCCCTGCGCCGGCCA
ATACCGGGGTCATCTATCGTCGCACCGACTTGAATCCACCGGTAGATTTC
CCGGCCGATGCCAAATCTGTGCGTGATACCATGCTCTGTACGTGTCTGGT
GAATGAGCATGATGTACGGATTTCAACCGTTGAGCACCTGAACGCTGCTC
TGGCGGGCTTAGGTATCGATAACATCGTTATTGAGGTTAATGCCCCGGAA
ATCCCGATCATGGATGGCAGTGCCGCTCCGTTTGTCTACCTGCTGCTTGA
CGCTGGTATTGATGAACTGAACTGCGCCAAAAAATTCGTACGCATCAAAG
AGACTGTTCGGGTTGAAGATGGCGATAAATGGGCTGAATTCAGACCGTAC
AATGGTTTTACGTTGGATTTCACCATCGACTTTAACCATCCGGCGATCGA
TTCCAGCAGCCAGCGCTACGCGATGAACTTCTCTGCGGATGCGTTCATGC
GCCAGATCAGCCGTGCGCGTACCTTCGGTTTTATGCGTGATATCGAATAT
CTGCAGTCCCGCGGCCTGTGCCTGGGCGGCAGCTTCGATTGTGCCATCGT
TGTTGACGATTATCGCGTATTGAACGAAGACGGCCTGCGTTTTGAAGATG
AATTCGTTCGTCACAAAATGCTCGACGCGATCGGTGACTTGTTCATGTGT
GGTCACAATATTATTGGTGCGTTTACCGCGTATAAATCCGGTCACGCATT
GAATAACAAATTGTTACAGGCAGTCCTGGCAAAACAGGAAGCCTGGGAAT
TTGTGACCTTCCAGGACGACGCAGAACTGCCGTTGGCTTTCAAAGCGCCT
TCGACGGTACTGGCATAA
>Saintpaul_SARA23 
ATGATCAAACAAAGGACACTTAAACGTATCGTTCAGGCGACTGGCGTCGG
TTTACACACCGGCAAAAAAGTCACCCTGACATTACGCCCTGCGCCGGCCA
ATACCGGGGTCATCTATCGTCGCACCGACTTGAATCCACCGGTAGATTTC
CCGGCCGATGCCAAATCTGTGCGTGATACCATGCTCTGTACGTGTCTGGT
GAATGAGCATGATGTACGGATTTCAACCGTTGAGCACCTGAACGCTGCTC
TGGCGGGCTTAGGTATCGATAACATCGTTATTGAGGTTAATGCCCCGGAA
ATCCCGATCATGGATGGCAGTGCCGCTCCGTTTGTCTACCTGCTGCTTGA
TGCCGGTATTGATGAACTGAACTGCGCCAAAAAATTCGTACGCATCAAAG
AGACTGTTCGGGTTGAAGATGGCGATAAATGGGCTGAATTCAGACCGTAC
AATGGTTTTACGTTGGATTTCACCATCGACTTTAACCATCCGGCGATCGA
TTCCAGCAGCCAGCGCTACGCGATGAACTTCTCTGCGGATGCGTTCATGC
GCCAGATCAGCCGTGCGCGTACCTTCGGTTTTATGCGTGATATCGAATAT
CTGCAGTCCCGCGGCCTGTGCCTGGGCGGCAGCTTCGATTGTGCCATCGT
TGTTGACGATTATCGCGTATTGAACGAAGACGGCCTGCGTTTTGAAGATG
AATTCGTTCGTCACAAAATGCTCGACGCGATCGGTGACTTGTTCATGTGT
GGTCACAATATTATTGGTGCGTTTACCGCGTATAAATCCGGTCACGCATT
GAATAACAAATTGTTACAGGCAGTCCTGGCAAAACAGGAAGCCTGGGAAT
TTGTGACCTTCCAGGACGACGCAGAACTGCCGTTGGCTTTCAAAGCGCCT
TCGACGGTACTGGCATAA
>Saintpaul_SARA29 
ATGATCAAACAAAGGACACTTAAACGTATCGTTCAGGCGACTGGCGTCGG
TTTACACACCGGCAAAAAAGTCACCCTGACATTACGCCCTGCGCCGGCCA
ATACCGGGGTCATCTATCGTCGCACCGACTTGAATCCACCGGTAGATTTC
CCGGCCGATGCCAAATCTGTGCGTGATACCATGCTCTGTACGTGTCTGGT
GAATGAGCATGATGTACGGATTTCAACCGTTGAGCACCTGAATGCTGCTC
TGGCGGGCTTAGGTATCGATAACATCGTTATTGAGGTTAATGCCCCGGAA
ATCCCGATCATGGATGGCAGTGCCGCTCCGTTTGTCTACCTGCTGCTTGA
TGCCGGTATTGATGAACTGAACTGCGCCAAAAAATTCGTACGCATCAAAG
AGACTGTTCGGGTTGAAGATGGCGATAAATGGGCTGAATTCAGACCGTAC
AATGGTTTTACGTTGGATTTCACCATCGACTTTAACCATCCGGCGATCGA
TTCCAGCAGCCAGCGCTACGCGATGAACTTCTCTGCGGATGCGTTCATGC
GCCAGATCAGCCGTGCGCGTACCTTCGGTTTTATGCGTGATATCGAATAT
CTGCAGTCCCGCGGCCTGTGCCTGGGCGGCAGCTTCGATTGTGCCATCGT
TGTTGACGATTATCGCGTATTGAACGAAGACGGCCTGCGTTTTGAAGATG
AATTCGTTCGTCACAAAATGCTCGACGCGATCGGTGACTTGTTCATGTGT
GGTCACAATATTATTGGTGCGTTTACCGCGTATAAATCCGGTCACGCATT
GAATAACAAATTGTTACAGGCAGTCCTGGCAAAACAGGAAGCCTGGGAAT
TTGTGACCTTCCAGGACGACGCAGAACTGCCGTTGGCTTTCAAAGCGCCT
TCGACGGTACTGGCATAA
>Schwarzengrund_SL480 
ATGATCAAACAAAGGACACTTAAACGTATCGTTCAGGCGACTGGCGTCGG
TTTACACACCGGCAAAAAAGTCACCCTGACATTACGCCCTGCGCCGGCCA
ATACCGGGGTCATCTATCGTCGCACCGACTTGAATCCACCGGTAGATTTC
CCGGCCGATGCCAAATCTGTGCGTGATACCATGCTCTGTACGTGTCTGGT
GAATGAGCATGATGTACGGATTTCAACCGTTGAGCACCTGAACGCTGCTC
TGGCGGGCTTAGGTATCGATAACATCGTTATTGAGGTTAATGCCCCGGAA
ATCCCGATCATGGATGGCAGTGCCGCTCCGTTTGTCTACCTGCTGCTTGA
TGCCGGTATTGATGAACTGAACTGCGCCAAAAAATTCGTACGCATCAAAG
AGACTGTTCGGGTTGAAGATGGCGATAAATGGGCTGAATTCAGACCGTAC
AATGGTTTTACGTTGGATTTCACCATCGACTTTAACCATCCGGCGATCGA
TTCCAGCAGCCAGCGCTACGCGATGAACTTCTCTGCGGATGCGTTCATGC
GCCAGATCAGCCGTGCGCGTACCTTCGGTTTTATGCGCGATATCGAATAT
CTGCAGTCCCGCGGCCTGTGCCTGGGCGGCAGCTTCGATTGTGCCATCGT
TGTTGACGATTATCGCGTATTGAACGAAGACGGCCTGCGTTTTGAAGATG
AATTCGTTCGTCACAAAATGCTTGACGCGATCGGTGACTTGTTCATGTGT
GGTCACAATATTATTGGTGCGTTTACCGCGTATAAATCCGGTCACGCATT
GAATAACAAATTGTTACAGGCAGTCCTGGCAAAACAGGAAGCTTGGGAAT
TTGTGACCTTCCAGGACGACGCAGAACTGCCGTTGGCTTTCAAAGCGCCT
TCGACGGTACTGGCATAA
>Tennessee 
ATGATCAAACAAAGGACACTTAAACGTATCGTTCAGGCGACTGGCGTCGG
TTTACACACCGGCAAAAAAGTCACCCTGACATTACGCCCTGCGCCGGCCA
ATACCGGGGTCATCTATCGTCGCACCGACTTGAATCCACCGGTAGATTTC
CCGGCCGATGCCAAATCTGTGCGTGATACCATGCTCTGTACGTGTCTGGT
GAATGAGCATGATGTACGGATTTCAACCGTTGAGCACCTGAACGCTGCTC
TGGCGGGCTTAGGTATCGATAACATCGTTATTGAGGTTAATGCCCCGGAA
ATCCCGATCATGGATGGCAGTGCCGCTCCGTTTGTCTACCTGCTGCTTGA
TGCCGGTATTGATGAACTGAACTGCGCCAAAAAATTCGTACGCATCAAAG
AGACTGTTCGGGTTGAAGATGGCGATAAATGGGCTGAATTCAGACCGTAC
AATGGTTTTACGTTGGATTTCACCATCGACTTTAACCATCCGGCGATCGA
TTCCAGCAGCCAGCGCTACGCGATGAACTTCTCTGCGGATGCGTTCATGC
GCCAGATCAGCCGTGCGCGTACCTTCGGTTTTATGCGTGATATCGAATAT
CTGCAGTCCCGCGGCCTGTGCCTGGGCGGCAGCTTCGATTGTGCCATCGT
TGTTGACGATTATCGCGTATTGAACGAAGACGGCCTGCGTTTTGAAGATG
AATTCGTTCGTCACAAAATGCTCGACGCGATCGGTGACTTGTTCATGTGT
GGTCACAATATTATTGGTGCGTTTACCGCGTATAAATCCGGTCACGCATT
GAATAACAAATTGTTACAGGCAGTCCTGGCAAAACAGGAAGCCTGGGAAT
TTGTGACCTTCCAGGACGACGCAGAACTGCCGTTGGCTTTCAAAGCGCCT
TCGACGGTACTGGCATAA
>Typhimurium_14028S 
ATGATCAAACAAAGGACACTTAAACGTATCGTTCAGGCGACTGGCGTCGG
TTTACACACCGGCAAAAAAGTCACCCTGACATTACGCCCTGCGCCGGCCA
ATACCGGGGTCATCTATCGTCGCACCGACTTGAATCCACCGGTAGATTTC
CCGGCCGATGCCAAATCTGTGCGTGATACCATGCTCTGTACGTGTCTGGT
GAATGAGCATGATGTACGGATTTCAACCGTTGAGCACCTGAATGCTGCTC
TGGCGGGCTTAGGTATCGATAACATCGTTATTGAGGTTAATGCCCCGGAA
ATCCCGATCATGGATGGCAGTGCCGCTCCGTTTGTCTACCTGCTGCTTGA
TGCCGGTATTGATGAACTGAACTGCGCCAAAAAATTCGTACGCATCAAAG
AGACTGTTCGGGTTGAAGATGGCGATAAATGGGCTGAATTCAGACCGTAC
AATGGTTTTACGTTGGATTTCACCATCGACTTTAACCATCCGGCGATCGA
TTCCAGCAGCCAGCGCTACGCGATGAACTTCTCTGCGGATGCGTTCATGC
GCCAGATCAGCCGTGCGCGTACCTTCGGTTTTATGCGTGATATCGAATAT
CTGCAGTCCCGCGGCCTGTGCCTGGGCGGCAGCTTCGATTGTGCCATCGT
TGTTGACGATTATCGCGTATTGAACGAAGACGGCCTGCGTTTTGAAGATG
AATTCGTTCGTCACAAAATGCTTGACGCGATCGGTGACTTGTTCATGTGT
GGTCACAATATTATTGGTGCGTTTACCGCGTATAAATCCGGTCACGCATT
GAATAATAAATTGTTACAGGCAGTCCTGGCAAAACAGGAAGCCTGGGAAT
TTGTGACCTTCCAGGACGACGCAGAACTGCCGTTGGCTTTCAAAGCGCCT
TCGACGGTACTGGCATAA
>Typhimurium_D23580 
ATGATCAAACAAAGGACACTTAAACGTATCGTTCAGGCGACTGGCGTCGG
TTTACACACCGGCAAAAAAGTCACCCTGACATTACGCCCTGCGCCGGCCA
ATACCGGGGTCATCTATCGTCGCACCGACTTGAATCCACCGGTAGATTTC
CCGGCCGATGCCAAATCTGTGCGTGATACCATGCTCTGTACGTGTCTGGT
GAATGAGCATGATGTACGGATTTCAACCGTTGAGCACCTGAATGCTGCTC
TGGCGGGCTTAGGTATCGATAACATCGTTATTGAGGTTAATGCCCCGGAA
ATCCCGATCATGGATGGCAGTGCCGCTCCGTTTGTCTACCTGCTGCTTGA
TGCCGGTATTGATGAACTGAACTGCGCCAAAAAATTCGTACGCATCAAAG
AGACTGTTCGGGTTGAAGATGGCGATAAATGGGCTGAATTCAGACCGTAC
AATGGTTTTACGTTGGATTTCACCATCGACTTTAACCATCCGGCGATCGA
TTCCAGCAGCCAGCGCTACGCGATGAACTTCTCTGCGGATGCGTTCATGC
GCCAGATCAGCCGTGCGCGTACCTTCGGTTTTATGCGTGATATCGAATAT
CTGCAGTCCCGCGGCCTGTGCCTGGGCGGCAGCTTCGATTGTGCCATCGT
TGTTGACGATTATCGCGTATTGAACGAAGACGGCCTGCGTTTTGAAGATG
AATTCGTTCGTCACAAAATGCTTGACGCGATCGGTGACTTGTTCATGTGT
GGTCACAATATTATTGGTGCGTTTACCGCGTATAAATCCGGTCACGCATT
GAATAATAAATTGTTACAGGCAGTCCTGGCAAAACAGGAAGCCTGGGAAT
TTGTGACCTTCCAGGACGACGCAGAACTGCCGTTGGCTTTCAAAGCGCCT
TCGACGGTACTGGCATAA
>Typhimurium_DT104 
ATGATCAAACAAAGGACACTTAAACGTATCGTTCAGGCGACTGGCGTCGG
TTTACACACCGGCAAAAAAGTCACCCTGACATTACGCCCTGCGCCGGCCA
ATACCGGGGTCATCTATCGTCGCACCGACTTGAATCCACCGGTAGATTTC
CCGGCCGATGCCAAATCTGTGCGTGATACCATGCTCTGTACGTGTCTGGT
GAATGAGCATGATGTACGGATTTCAACCGTTGAGCACCTGAATGCTGCTC
TGGCGGGCTTAGGTATCGATAACATCGTTATTGAGGTTAATGCCCCGGAA
ATCCCGATCATGGATGGCAGTGCCGCTCCGTTTGTCTACCTGCTGCTTGA
TGCCGGTATTGATGAACTGAACTGCGCCAAAAAATTCGTACGCATCAAAG
AGACTGTTCGGGTTGAAGATGGCGATAAATGGGCTGAATTCAGACCGTAC
AATGGTTTTACGTTGGATTTCACCATCGACTTTAACCATCCGGCGATCGA
TTCCAGCAGCCAGCGCTACGCGATGAACTTCTCTGCGGATGCGTTCATGC
GCCAGATCAGCCGTGCGCGTACCTTCGGTTTTATGCGTGATATCGAATAT
CTGCAGTCCCGCGGCCTGTGCCTGGGCGGCAGCTTCGATTGTGCCATCGT
TGTTGACGATTATCGCGTATTGAACGAAGACGGCCTGCGTTTTGAAGATG
AATTCGTTCGTCACAAAATGCTTGACGCGATCGGTGACTTGTTCATGTGT
GGTCACAATATTATTGGTGCGTTTACCGCGTATAAATCCGGTCACGCATT
GAATAATAAATTGTTACAGGCAGTCCTGGCAAAACAGGAAGCCTGGGAAT
TTGTGACCTTCCAGGACGACGCAGAACTGCCGTTGGCTTTCAAAGCGCCT
TCGACGGTACTGGCATAA
>Typhimurium_SL1344 
ATGATCAAACAAAGGACACTTAAACGTATCGTTCAGGCGACTGGCGTCGG
TTTACACACCGGCAAAAAAGTCACCCTGACATTACGCCCTGCGCCGGCCA
ATACCGGGGTCATCTATCGTCGCACCGACTTGAATCCACCGGTAGATTTC
CCGGCCGATGCCAAATCTGTGCGTGATACCATGCTCTGTACGTGTCTGGT
GAATGAGCATGATGTACGGATTTCAACCGTTGAGCACCTGAATGCTGCTC
TGGCGGGCTTAGGTATCGATAACATCGTTATTGAGGTTAATGCCCCGGAA
ATCCCGATCATGGATGGCAGTGCCGCTCCGTTTGTCTACCTGCTGCTTGA
TGCCGGTATTGATGAACTGAACTGCGCCAAAAAATTCGTACGCATCAAAG
AGACTGTTCGGGTTGAAGATGGCGATAAATGGGCTGAATTCAGACCGTAC
AATGGTTTTACGTTGGATTTCACCATCGACTTTAACCATCCGGCGATCGA
TTCCAGCAGCCAGCGCTACGCGATGAACTTCTCTGCGGATGCGTTCATGC
GCCAGATCAGCCGTGCGCGTACCTTCGGTTTTATGCGTGATATCGAATAT
CTGCAGTCCCGCGGCCTGTGCCTGGGCGGCAGCTTCGATTGTGCCATCGT
TGTTGACGATTATCGCGTATTGAACGAAGACGGCCTGCGTTTTGAAGATG
AATTCGTTCGTCACAAAATGCTTGACGCGATCGGTGACTTGTTCATGTGT
GGTCACAATATTATTGGTGCGTTTACCGCGTATAAATCCGGTCACGCATT
GAATAATAAATTGTTACAGGCAGTCCTGGCAAAACAGGAAGCCTGGGAAT
TTGTGACCTTCCAGGACGACGCAGAACTGCCGTTGGCTTTCAAAGCGCCT
TCGACGGTACTGGCATAA
>Virchow 
ATGATCAAACAAAGGACACTTAAACGTATCGTTCAGGCGACTGGCGTCGG
TTTACACACCGGCAAAAAAGTCACCCTGACATTACGCCCTGCGCCGGCCA
ATACCGGGGTCATCTATCGTCGCACCGACTTGAATCCACCGGTAGATTTC
CCGGCCGATGCCAAATCTGTGCGTGATACCATGCTCTGTACGTGTCTGGT
GAATGAGCATGATGTACGGATTTCAACCGTTGAGCACCTGAACGCTGCTC
TGGCGGGCTTAGGTATCGATAACATCGTTATTGAGGTTAATGCCCCGGAA
ATCCCGATCATGGATGGCAGTGCCGCTCCGTTTGTCTACCTGCTGCTTGA
TGCCGGTATTGATGAACTGAACTGCGCCAAAAAATTCGTACGCATCAAAG
AGACTGTTCGGGTTGAAGATGGCGATAAATGGGCTGAATTCAGACCGTAC
AATGGTTTTACGTTGGATTTCACCATCGACTTTAACCATCCGGCGATCGA
TTCCAGCAGCCAGCGCTACGCGATGAACTTCTCTGCGGATGCGTTCATGC
GCCAGATCAGCCGTGCGCGTACCTTCGGTTTTATGCGTGATATCGAATAT
CTGCAGTCCCGCGGCCTGTGCCTGGGCGGCAGCTTCGATTGTGCCATCGT
TGTTGACGATTATCGCGTATTGAACGAAGACGGCCTGCGTTTTGAAGATG
AATTCGTTCGTCACAAAATGCTCGACGCGATCGGTGACTTGTTCATGTGT
GGTCACAATATTATAGGTGCGTTTACCGCGTATAAATCCGGTCACGCATT
GAATAACAAATTGTTACAGGCAGTCCTGGCAAAACAGGAAGCCTGGGAAT
TTGTGACCTTCCAGGACGACGCAGAACTGCCGTTGGCTTTCAAAGCGCCT
TCGACGGTACTGGCATAA
>Weltevreden 
ATGATCAAACAAAGGACACTTAAACGTATCGTTCAGGCGACTGGCGTCGG
TTTACACACCGGCAAAAAAGTCACCCTGACATTACGCCCTGCGCCGGCCA
ATACCGGGGTCATCTATCGTCGCACCGACTTGAATCCACCGGTAGATTTC
CCGGCCGATGCCAAATCTGTGCGTGATACCATGCTCTGTACATGTCTGGT
GAATGAGCATGATGTACGGATTTCAACCGTTGAGCACCTGAACGCTGCTC
TGGCGGGCTTAGGTATCGATAACATCGTTATTGAGGTTAATGCCCCGGAA
ATCCCGATCATGGATGGCAGTGCCGCTCCGTTTGTCTACCTGCTGCTTGA
TGCCGGTATTGATGAACTGAACTGCGCCAAAAAATTCGTACGCATCAAAG
AGACTGTTCGGGTTGAAGATGGCGATAAATGGGCTGAATTCAGACCGTAC
AATGGTTTTACGTTGGATTTCACCATCGACTTTAACCATCCGGCGATCGA
TTCCAGCAGCCAGCGCTACGCGATGAACTTCTCTGCGGATGCGTTCATGC
GCCAGATCAGCCGTGCGCGTACCTTCGGTTTTATGCGTGATATCGAATAT
CTGCAGTCCCGCGGCCTGTGCCTGGGCGGCAGCTTCGATTGTGCCATCGT
TGTTGACGATTATCGCGTATTGAACGAAGACGGCCTGCGTTTTGAAGATG
AATTCGTTCGTCACAAAATGCTCGACGCGATCGGTGACTTGTTCATGTGT
GGTCACAATATTATTGGTGCGTTTACCGCGTATAAATCCGGTCACGCATT
GAATAACAAATTGTTACAGGCAGTCCTGGCAAAACAGGAAGCTTGGGAAT
TTGTGACCTTCCAGGACGACGCAGAACTGCCGTTGGCTTTCAAAGCGCCT
TCGACGGTACTGGCATAA


>arizonae
ATGATCAAACAAAGGACACTTAAACGTATCGTTCAGGCGACTGGCGTCGGTTTACATACCGGTAAAAAAGTCACC
CTGACATTACGCCCTGCGCCGGCCAATACCGGGGTCATCTATCGTCGCACCGACTTGAATCCACCGGTAGATTTC
CCGGCCGATGCCAAATCTGTGCGTGATACCATGCTCTGTACGTGTCTGGTGAATGAGCATGATGTACGGATTTCA
ACCGTTGAGCACCTGAATGCTGCTCTGGCGGGGTTAGGTATCGATAACATCGTTATTGAGGTTAATGCCCCGGAA
ATCCCGATTATGGATGGCAGTGCTGCTCCGTTCGTCTACCTGCTGCTGGATGCCGGTATTGATGAACTGAACTGC
GCCAAAAAATTTGTACGTATTAAAGAGACTGTTCGGGTTGAAGATGGCGATAAATGGGCTGAATTCAGACCGTAC
AATGGTTTTACGTTGGATTTCACTATCGACTTTAACCATCCGGCGATCGATTCCAGCAGCCAGCGCTATGCGATG
AACTTCTCTGCGGATGCGTTCATGCGCCAGATCAGCCGTGCGCGTACCTTCGGTTTCATGCGTGATATCGAATAT
CTGCAGTCCCGTGGCCTGTGCCTGGGCGGCAGCTTCGATTGTGCCATCGTTGTTGACGATTATCGCGTATTGAAC
GAAGACGGCCTGCGTTTTGAAGATGAATTCGTTCGCCACAAAATGCTCGATGCGATCGGTGACTTGTTCATGTGC
GGTCACAATATTATTGGTGCATTTACCGCGTATAAATCCGGTCATGCATTGAATAACAAACTGTTACAGGCTGTC
CTGGCAAATCAGGAGGCCTGGGAATTTGTGACCTTCCAGGATGACGCAGAACTGCCGTTGGCTTTCAAAGCGCCT
TCGACGGTACTGGCATAA
>Adelaide
atgatcaaacaaaggacacttaaacgtatcgttcaggcgactggcgtcggtttacacaccggcaaaaaagtcacc
ctgacattacgccctgcgccggccaataccggggtcatctatcgtcgcaccgacttgaatccaccggtagatttc
ccggccgatgccaaatctgtgcgtgataccatgctctgtacgtgtctggtgaatgagcatgatgtacggatttca
accgttgagcacctgaacgctgctctggcgggcttaggtatcgataacatcgttattgaggttaatgccccggaa
atcccgatcatggatggcagtgccgctccgtttgtctacctgctgcttgacgccggtattgatgaactgaactgc
gccaaaaaattcgtacgcatcaaagagactgttcgggttgaagatggcgataaatgggctgaattcagaccgtac
aatggttttacgttggatttcaccatcgactttaaccatccggcgatcgattccagcagccagcgctacgcgatg
aacttctctgcggatgcgttcatgcgccagatcagccgtgcgcgtaccttcggttttatgcgtgatatcgaatat
ctgcagtcccgcggcctgtgcctgggcggcagcttcgattgtgccatcgttgttgacgattatcgcgtattgaac
gaagatggcctgcgttttgaagatgaattcgttcgtcacaaaatgctcgacgcgatcggtgacttgttcatgtgt
ggtcacaatattattggtgcgtttaccgcgtataaatccggtcacgcattgaataacaaattgttacaggcagtc
ctggcaaaacaggaagcctgggaatttgtgaccttccaggacgacgcagaactgccgttggctttcaaagcgcct
tcgacggtactggcataa
>Alachua
atgatcaaacaaaggacacttaaacgtatcgttcaggcgactggcgtcggtttacacaccggcaaaaaagtcacc
ctgacattacgccctgcgccggccaataccggggtcatctatcgtcgcaccgacttgaatccaccggtagatttc
ccggccgatgccaaatctgtgcgtgataccatgctctgtacgtgtctggtgaatgagcatgatgtacggatttca
accgttgagcacctgaatgctgctctggcgggcttaggtatcgataacatcgttattgaggttaatgccccggaa
atcccgatcatggatggcagtgccgctccgtttgtctacctgctgcttgatgccggtattgatgaactgaactgc
gccaaaaaattcgtacgcatcaaagagactgttcgggttgaagatggcgataaatgggctgaattcagaccgtac
aatggttttacgttggatttcaccatcgactttaaccatccggcgatcgattccagcagccagcgctacgcgatg
aacttctctgcggatgcgttcatgcgccagatcagccgtgcgcgtaccttcggttttatgcgtgatatcgaatat
ctgcagtcccgcggcctgtgcctgggcggcagcttcgattgtgccatcgttgttgacgattatcgcgtattgaac
gaagacggcctgcgttttgaagatgaattcgttcgtcacaaaatgctcgacgcgatcggtgacttgttcatgtgt
ggtcacaatattattggtgcgtttaccgcgtataaatccggtcacgcattgaataacaaattgttacaggcagtc
ttggcaaaacaggaagcctgggaatttgtgaccttccaggacgacgcagaactgccgttggctttcaaagcgcct
tcgatggtactggcataa
>Baildon
atgatcaaacaaaggacacttaaacgtatcgttcaggcgactggcgtcggtttacacaccggcaaaaaagtcacc
ctgacattacgccctgcgccggccaataccggggtcatctatcgtcgcaccgacttgaatccaccggtagatttc
ccggccgatgccaaatctgtgcgtgataccatgctctgtacgtgtctggtgaatgagcatgatgtacggatttca
accgttgagcacctgaacgctgctctggcgggcttaggtatcgataacatcgttattgaggttaatgccccggaa
atcccgatcatggatggcagtgccgctccgtttgtctatctgctgcttgatgccggtattgatgaactgaactgc
gccaaaaaattcgtacgcatcaaagagactgttcgggttgaagatggcgataaatgggctgaattcagaccgtac
aatggttttacgttggatttcaccatcgactttaaccatccggcgatcgattccagcagccagcgctacgcgatg
aacttctctgcggatgcgttcatgcgccagatcagccgtgcgcgtaccttcggttttatgcgtgatatcgaatat
ctgcagtcccgcggcctgtgcctgggcggcagcttcgattgtgccatcgttgttgacgattatcgcgtattgaac
gaagacggcctgcgttttgaagatgaattcgttcgtcacaaaatgctcgacgcgatcggtgacttgttcatgtgt
ggtcacaatattattggtgcgtttaccgcgtataaatccggtcacgcattgaataacaaattgttacaggcagtc
ctggcaaaacaggaagcctgggaatttgtgaccttccaggacgacgcagaactgccgttggctttcaaagcgcct
tcgacggtactggcataa
>Gaminara
atgatcaaacaaaggacacttaaacgtatcgttcaggcgactggcgtcggtttacacaccggcaaaaaagtcacc
ctgacattacgccctgcgccggccaataccggggtcatctatcgtcgcaccgacttgaatccaccggtagatttc
ccggccgatgccaaatctgtgcgtgataccatgctctgtacgtgtctggtgaatgagcatgatgtacggatttca
accgttgagcatctgaacgctgctctggcgggcttaggtatcgataacatcgttattgaggttaatgccccggaa
atcccgatcatggatggcagtgccgctccgtttgtctacctgctgcttgatgccggtattgatgaactgaactgc
gccaaaaaattcgtacgcatcaaagagactgttcgggttgaagatggcgataaatgggctgaattcagaccgtac
aatggttttacgttggatttcaccatcgactttaaccatccggcgatcgattccagcagccagcgctacgcgatg
aacttctctgcggatgcgttcatgcgccagatcagccgtgcgcgtaccttcggttttatgcgcgatatcgaatat
ctgcagtcccgcggcctgtgcctgggcggcagcttcgattgtgccatcgttgttgacgattatcgcgtattgaac
gaagacggcctgcgttttgaagatgaattcgttcgtcacaaaatgcttgacgcgatcggtgacttgttcatgtgt
ggtcacaatattattggtgcgtttaccgcgtataaatccggtcacgcattgaataacaaattgttacaggcagtc
ctggcaaaacaggaagcttgggaatttgtgaccttccaggacgacgcagaactgccgttggctttcaaagcgcct
tcgacggtactggcataa
>Give
atgatcaaacaaaggacacttaaacgtatcgttcaggcgactggcgtcggtttacacaccggtaaaaaagtcacc
ctgacattacgccctgcgccggccaataccggggtcatctatcgtcgcaccgacttgaatccaccggtagatttc
ccggccgatgccaaatctgtgcgtgataccatgctctgtacgtgtctggtgaatgagcatgatgtacggatttca
accgttgagcatctgaacgctgctctggcgggcttaggtatcgataacatcgttattgaggttaatgccccggaa
atcccgatcatggatggcagtgccgctccgtttgtctacctgctgcttgatgccggtattgatgaactgaactgc
gccaaaaaattcgtacgcatcaaagagactgttcgggttgaagatggcgataaatgggctgaattcagaccgtac
aatggttttacgttggatttcaccatcgactttaaccatccggcgatcgattccagcagccagcgctacgcgatg
aacttctctgcggatgcgttcatgcgccagatcagccgtgcgcgtaccttcggttttatgcgtgatatcgaatat
ctgcagtcccgcggcctgtgcctgggcggcagcttcgattgtgccatcgttgttgacgattatcgcgtattgaac
gaagacggcctgcgttttgaagatgaattcgttcgtcacaaaatgcttgacgcgatcggtgacttgttcatgtgt
ggtcacaatattattggtgcgtttaccgcgtataaatccggtcacgcattgaataacaaattgttacaggcagtc
ctggcaaaacaggaagcctgggaatttgtgaccttccaggacgacgcagaactgccgttggctttcaaagcgcct
tcgacggtactggcataa
>Hvittingfoss
atgatcaaacaaaggacacttaaacgtatcgttcaggcgactggcgtcggtttacacaccggcaaaaaagtcacc
ctgacattacgccctgcgccggccaataccggggtcatctatcgtcgcaccgacttgaatccaccggtagatttc
ccggccgatgccaaatctgtgcgtgataccatgctctgtacatgtctggtgaatgagcatgatgtacggatttca
accgttgagcacctgaacgctgctctggcgggcttaggtatcgataacatcgttattgaggttaatgccccggaa
atcccgatcatggatggcagtgccgctccgtttgtctacctgctgcttgacgccggtattgatgaactgaactgc
gccaaaaaattcgtacgcatcaaagagactgttcgggttgaagatggcgataaatgggctgaattcagaccgtac
aatggttttacgttggatttcaccatcgactttaaccatccggcgatcgattccagcagccagcgctacgcgatg
aacttctctgcggatgcgttcatgcgccagatcagccgtgcgcgtaccttcggttttatgcgtgatatcgaatat
ctgcagtcccgcggcctgtgcctgggcggcagcttcgattgtgccatcgttgttgacgattatcgcgtattgaac
gaagacggcctgcgttttgaagatgaattcgttcgtcacaaaatgctcgacgcgatcggtgacttgttcatgtgt
ggtcacaatattattggtgcgtttaccgcgtataaatccggtcacgcattgaataacaaattgttacaggcagtc
ctggcaaaacaggaagcctgggaatttgtgaccttccaggacgacgcagaactgccgttggctttcaaagcgcct
tcgacggtactggcataa
>Inverness
atgatcaaacaaaggacacttaaacgtatcgttcaggcgactggcgtcggtttacacaccggcaaaaaagtcacc
ctgacattacgccctgcgccggccaataccggggtcatctatcgtcgcaccgacttgaatccaccggtagatttc
ccggccgatgccaaatctgtgcgtgataccatgctctgtacgtgtctggtgaatgagcatgatgtacggatttca
accgttgagcacctgaacgctgctctggcgggcttaggtatcgataacatcgttattgaggttaatgccccggaa
atcccgatcatggatggcagtgccgctccgtttgtctacctgctgcttgatgccggtattgatgaactgaactgc
gccaaaaaattcgtacgcatcaaagagactgttcgggttgaagatggcgataaatgggctgaattcagaccgtac
aatggttttacgttggatttcaccatcgactttaaccatccggcgatcgattccagcagccagcgctacgcgatg
aacttctctgcggatgcgttcatgcgccagatcagccgtgcgcgtaccttcggttttatgcgtgatatcgaatat
ctgcagtcccgcggcctgtgcctgggcggcagcttcgattgtgccatcgttgttgacgattatcgcgtattgaac
gaagacggcctgcgttttgaagatgaattcgttcgtcacaaaatgctcgacgcgatcggtgacttgttcatgtgt
ggtcacaatattataggtgcgtttaccgcgtataaatccggtcacgcattgaataacaaattgttacaggcagtc
ctggcaaaacaggaagcctgggaatttgtgaccttccaggacgacgcagaactgccgttggctttcaaagcgcct
tcgacggtactggcataa
>Johannesburg
atgatcaaacaaaggacacttaaacgtatcgttcaggcgactggcgtcggtttacacaccggcaaaaaagtcacc
ctgacattacgccctgcgccggccaataccggggtcatctatcgtcgcaccgacttgaatccaccggtagatttc
ccggccgatgccaaatctgtgcgtgataccatgctctgtacgtgtctggtgaatgagcatgatgtacggatttca
accgttgagcacctgaacgctgctctggcgggcttaggtatcgataacatcgttattgaggttaatgccccggaa
atcccgatcatggatggcagtgccgctccgtttgtctacctgctgcttgatgccggtattgatgaactgaactgc
gccaaaaaattcgtacgcatcaaagagactgttcgggttgaagatggcgataaatgggctgaattcagaccgtac
aatggttttacgttggatttcaccatcgactttaaccatccggcgatcgattccagcagccagcgctacgcgatg
aacttctctgcggatgcgttcatgcgccagatcagccgtgcgcgtaccttcggttttatgcgcgatatcgaatat
ctgcagtcccgcggcctgtgcctgggcggcagcttcgattgtgccatcgttgttgacgattatcgcgtattgaac
gaagacggcctgcgttttgaagatgaattcgttcgtcacaaaatgctcgacgcgatcggtgacttgttcatgtgt
ggtcacaatattattggtgcgtttaccgcgtataaatccggtcacgcattgaataacaaattgttacaggcagtc
ctggcaaaacaggaagcctgggaatttgtgaccttccaggacgacgcagaactgccgttggctttcaaagcgcct
tcgacggtactggcataa
>Minnesota
atgatcaaacaaaggacacttaaacgtatcgttcaggcgactggcgtcggtttacacaccggcaaaaaagtcacc
ctgacattacgccctgcgccggccaataccggggtcatctatcgtcgcaccgacttgaatccaccggtagatttc
ccggccgatgccaaatctgtgcgtgataccatgctctgtacgtgtctggtgaatgagcatgatgtacggatttca
accgttgagcatctgaacgctgctctggcgggcttaggtatcgataacatcgttattgaggttaatgccccggaa
atcccgatcatggatggcagtgccgctccgtttgtctacctgctgcttgatgccggtattgatgaactgaactgc
gccaaaaaattcgtacgcatcaaagagactgttcgggttgaagatggcgataaatgggctgaattcagaccgtac
aatggttttacgttggatttcaccatcgactttaaccatccggcgatcgattccagcagccagcgctacgcgatg
aacttctctgcggatgcgttcatgcgccagatcagccgtgcgcgtaccttcggttttatgcgtgatatcgaatat
ctgcagtcccgcggcctgtgcctgggcggcagcttcgattgtgccatcgttgttgacgattatcgcgtattgaac
gaagacggcctgcgttttgaagatgaattcgttcgtcacaaaatgcttgacgcgatcggtgacttgttcatgtgt
ggtcacaatattattggtgcgtttaccgcgtataaatccggtcacgcattgaataacaaattgttacaggcagtc
ctggcaaaacaggaagcctgggaatttgtgaccttccaggacgacgcagaactgccgttggctttcaaagcgcct
tcgacggtactggcataa
>Mississippi
atgatcaaacaaaggacacttaaacgtatcgttcaggcgactggcgtcggtttacacaccggcaaaaaagtcacc
ctgacattacgccctgcgccggccaataccggggtcatctatcgtcgcaccgacttgaatccaccggtagatttc
ccggccgatgccaaatctgtgcgtgataccatgctctgtacgtgtctggtgaatgagcatgatgtacggatttca
accgttgagcacctgaacgctgctctggcgggcttaggtatcgataacatcgttattgaggttaatgccccggaa
atcccgatcatggatggcagtgccgctccgtttgtctatctgctgcttgatgccggtattgatgaactgaactgc
gccaaaaaattcgtacgcatcaaagagactgttcgggttgaagatggcgataaatgggctgaattcagaccgtac
aatggttttacgttggatttcaccatcgactttaaccatccggcgatcgattccagcagccagcgctacgcgatg
aacttctctgcggatgcgttcatgcgccagatcagccgtgcgcgtaccttcggttttatgcgtgatatcgaatat
ctgcagtcccgcggcctgtgcctgggcggcagcttcgattgtgccatcgttgttgacgattatcgcgtattgaac
gaagacggcctgcgttttgaagatgaattcgttcgtcacaaaatgctcgacgcgatcggtgacttgttcatgtgt
ggtcacaatattattggtgcgtttaccgcgtataaatccggtcacgcattgaataacaaattgttacaggcagtc
ctggcaaaacaggaagcctgggaatttgtgaccttccaggacgacgcagaactgccgttggctttcaaagcgcct
tcgacggtactggcataa
>Montevideo
atgatcaaacaaaggacacttaaacgtatcgttcaggcgactggcgtcggtttacacaccggcaaaaaagtcacc
ctgacattacgccctgcgccggccaataccggggtcatctatcgtcgcaccgacttgaatccaccggtagatttc
ccggccgatgccaaatctgtgcgtgataccatgctctgtacgtgtctggtgaatgagcatgatgtacggatttca
accgttgagcatctgaacgctgctctggcgggcttaggtatcgataacatcgttattgaggttaatgccccggaa
atcccgatcatggatggcagtgccgctccgtttgtctacctgctgcttgatgccggtattgatgaactgaactgc
gccaaaaaattcgtacgcatcaaagagactgttcgggttgaagatggcgataaatgggctgaattcagaccgtac
aatggttttacgttggatttcaccatcgactttaaccatccggcgatcgattccagcagccagcgctacgcgatg
aacttctctgcggatgcgttcatgcgccagatcagccgtgcgcgtaccttcggttttatgcgcgatatcgaatat
ctgcagtcccgcggcctgtgcctgggcggcagcttcgattgtgccatcgttgttgacgattatcgcgtattgaac
gaagacggcctgcgttttgaagatgaattcgttcgtcacaaaatgcttgacgcgatcggtgacttgttcatgtgt
ggtcacaatattattggtgcgtttaccgcgtataaatccggtcacgcattgaataacaaattgttacaggcagtc
ctggcaaaacaggaagcctgggaatttgtgaccttccaggacgacgcagaactgccgttggctttcaaagcgcct
tcgacggtactggcataa
>Rubislaw
atgatcaaacaaaggacacttaaacgtatcgttcaggcgactggcgtcggtttacacaccggcaaaaaagtcacc
ctgacattacgccctgcgccggccaataccggggtcatctatcgtcgcaccgacttgaatccaccggtagatttc
ccggccgatgccaaatctgtgcgtgataccatgctctgtacgtgtctggtgaatgagcatgatgtacggatttca
accgttgagcatctgaacgctgctctggcgggcttaggtatcgataacatcgttattgaggttaatgccccggaa
atcccgatcatggatggcagtgccgctccgtttgtctacctgctgcttgatgccggtattgatgaactgaactgc
gccaaaaaattcgtacgcatcaaagagactgttcgggttgaagatggcgataaatgggctgaattcagaccgtac
aatggttttacgttggatttcaccatcgactttaaccatccggcgatcgattccagcagccagcgctacgcgatg
aacttctctgcggatgcgttcatgcgccagatcagccgtgcgcgtaccttcggttttatgcgtgatatcgaatat
ctgcagtcccgcggcctgtgcctgggcggcagcttcgattgtgccatcgttgttgacgattatcgcgtattgaac
gaagacggcctgcgttttgaagatgaattcgttcgtcacaaaatgctcgacgcgatcggtgacttgttcatgtgt
ggtcacaatattattggtgcgtttaccgcgtataaatccggtcacgcattgaataacaaattgttacaggcagtc
ctggcaaaacaggaagcctgggaatttgtgaccttccaggacgacgcagaactgccgttggctttcaaagcgcct
tcgacggtactggcataa
>Senftenberg
atgatcaaacaaaggacacttaaacgtatcgttcaggcgactggcgtcggtttacacaccggcaaaaaagtcacc
ctgacattacgccctgcgccggccaataccggggtcatctatcgtcgcaccgacttgaatccaccggtagatttc
ccggccgatgccaaatctgtgcgtgataccatgctctgtacgtgtctggtgaatgagcatgatgtacggatttca
accgttgagcacctgaacgctgctctggcgggcttaggtatcgataacatcgttattgaggttaatgccccggaa
atcccgatcatggatggcagtgccgctccgtttgtctacctgctgcttgatgccggtattgatgaactgaactgc
gccaaaaaattcgtacgcatcaaagagactgttcgggttgaagatggcgataaatgggctgaattcagaccgtac
aatggttttacgttggatttcaccatcgactttaaccatccggcgatcgattccagcagccagcgctacgcgatg
aacttctctgcggatgcgttcatgcgccagatcagccgtgcgcgtaccttcggttttatgcgtgatatcgaatat
ctgcagtcccgcggcctgtgcctgggcggcagcttcgattgtgccatcgttgttgacgattatcgcgtattgaac
gaagacggcctgcgttttgaagatgaattcgttcgtcacaaaatgctcgacgcgatcggtgacttgttcatgtgt
ggtcacaatattattggtgcgtttaccgcgtataaatccggtcacgcattgaataacaaattgttacaggcagtc
ctggcaaaacaggaagcctgggaatttgtgaccttccaggacgacgcagaactgccgttggctttcaaagcgcct
tcgacggtactggcataa
>Uganda
atgatcaaacaaaggacacttaaacgtatcgttcaggcgactggcgtcggtttacacaccggcaaaaaagtcacc
ctgacattacgccctgcgccggccaataccggggtcatctatcgtcgcaccgacttgaatccaccggtagatttc
ccggccgatgccaaatctgtgcgtgataccatgctctgtacgtgtctggtgaatgagcatgatgtacggatttca
accgttgagcacctgaacgctgctctggcgggcttaggtatcgataacatcgttattgaggttaatgccccggaa
atcccgatcatggatggcagtgccgctccgtttgtctacctgctgcttgatgccggtattgatgaactgaactgc
gccaaaaaattcgtacgcatcaaagagactgttcgggttgaagatggcgataaatgggctgaattcagaccgtac
aatggttttacgttggatttcaccatcgactttaaccatccggcgatcgattccagcagccagcgctacgcgatg
aacttctctgcggatgcgttcatgcgccagatcagccgtgcgcgtaccttcggttttatgcgtgatatcgaatat
ctgcagtcccgcggcctgtgcctgggcggcagcttcgattgtgccatcgttgttgacgattatcgcgtattgaac
gaagacggcctgcgttttgaagatgaattcgttcgtcacaaaatgctcgacgcgatcggtgacttgttcatgtgt
ggtcacaatattattggtgcgtttaccgcgtataaatccggtcacgcattgaataacaaattgttacaggcagtc
ctggcaaaacaggaagcctgggaatttgtgaccttccaggacgacgcagaactgccgttggctttcaaagcgcct
tcgacggtactggcataa
>Urbana
atgatcaaacaaaggacacttaaacgtatcgttcaggcgactggcgtcggtttacacaccggcaaaaaagtcacc
ctgacattacgccctgcgccggccaataccggggtcatctatcgtcgcaccgacttgaatccaccggtagatttc
ccggccgatgccaaatctgtgcgtgataccatgctctgtacgtgtctggtgaatgagcatgatgtacggatttca
accgttgagcacctgaacgctgctctggcgggcttaggtatcgataacatcgttattgaggttaatgccccggaa
atcccgatcatggatggcagtgccgctccgtttgtctacctgctgcttgatgccggtattgatgaactgaactgc
gccaaaaaattcgtacgcatcaaagagactgttcgggttgaagatggcgataaatgggctgaattcagaccgtac
aatggttttacgttggatttcaccatcgactttaaccatccggcgatcgattccagcagccagcgctacgcgatg
aacttctctgcggatgcgttcatgcgccagatcagccgtgcgcgtaccttcggttttatgcgcgatatcgaatat
ctgcagtcccgcggcctgtgcctgggcggcagcttcgattgtgccatcgttgttgacgattatcgcgtattgaac
gaagacggcctgcgttttgaagatgaattcgttcgtcacaaaatgctcgacgcgatcggtgacttgttcatgtgt
ggtcacaatattattggtgcgtttaccgcgtataaatccggtcacgcattgaataacaaattgttacaggcagtc
ctggcaaaacaggaagcctgggaatttgtgaccttccaggacgacgcagaactgccgttggctttcaaagcgcct
tcgacggtactggcataa
>Wandsworth
atgatcaaacaaaggacacttaaacgtatcgttcaggcgactggcgtcggtttacacaccggcaaaaaagtcacc
ctgacattacgccctgcgccggccaataccggggtcatctatcgtcgcaccgacttgaatccaccggtagatttc
ccggccgatgccaaatctgtgcgtgataccatgctctgtacgtgtctggtgaatgagcatgatgtacggatttca
accgttgagcacctgaacgctgctctggcgggcttaggtatcgataacatcgttattgaggttaatgccccggaa
atcccgatcatggatggcagtgccgctccgtttgtctacctgctgcttgatgccggtattgatgaactgaactgc
gccaaaaaattcgtacgcatcaaagagactgttcgggttgaagatggcgataaatgggctgaattcagaccgtac
aatggttttacgttggatttcaccatcgactttaaccatccggcgatcgattccagcagccagcgctacgcgatg
aacttctctgcggatgcgttcatgcgccagatcagccgtgcgcgtaccttcggttttatgcgtgatatcgaatat
ctgcagtcccgcggcctgtgcctgggcggcagcttcgattgtgccatcgttgttgacgattatcgcgtattgaac
gaagacggcctgcgttttgaagatgaattcgttcgtcacaaaatgctcgacgcgatcggtgacttgttcatgtgt
ggtcacaatattattggtgcgtttaccgcgtataaatccggtcacgcattgaataacaaattgttacaggcagtc
ctggcaaaacaggaagcctgggaatttgtgaccttccaggacgacgcagaactgccgttggctttcaaagcgcct
tcgacggtactggcataa
>Agona
ATGATCAAACAAAGGACACTTAAACGTATCGTTCAGGCGACTGGCGTCGGTTTACACACCGGCAAAAAAGTCACC
CTGACATTACGCCCTGCGCCGGCCAATACCGGGGTCATCTATCGTCGCACCGACTTGAATCCACCGGTAGATTTC
CCGGCCGATGCCAAATCTGTGCGTGATACCATGCTCTGTACGTGTCTGGTGAATGAGCATGATGTACGGATTTCA
ACCGTTGAGCACCTGAACGCTGCTCTGGCGGGCTTAGGTATCGATAACATCGTTATTGAGGTTAATGCCCCGGAA
ATCCCGATCATGGATGGCAGTGCCGCTCCGTTTGTCTACCTGCTGCTTGATGCCGGTATTGATGAACTGAACTGC
GCCAAAAAATTCGTACGCATCAAAGAGACTGTTCGGGTTGAAGATGGCGATAAATGGGCTGAATTCAGACCGTAC
AATGGTTTTACGTTGGATTTCACCATCGACTTTAACCATCCGGCGATCGATTCCAGCAGCCAGCGCTACGCGATG
AACTTCTCTGCGGATGCGTTCATGCGCCAGATCAGCCGTGCGCGTACCTTCGGTTTTATGCGTGATATCGAATAT
CTGCAGTCCCGCGGCCTGTGCCTGGGCGGCAGCTTCGATTGTGCCATCGTTGTTGACGATTATCGCGTATTGAAC
GAAGACGGCCTGCGTTTTGAAGATGAATTCGTTCGTCACAAAATGCTCGACGCGATCGGTGACTTGTTCATGTGT
GGTCACAATATTATTGGTGCGTTTACCGCGTATAAATCCGGTCACGCATTGAATAACAAATTGTTACAGGCAGTC
CTGGCAAAACAGGAAGCCTGGGAATTTGTGACCTTCCAGGACGACGCAGAACTGCCGTTGGCTTTCAAAGCGCCT
TCGACGGTACTGGCATAA
>Choleraesuis
ATGATCAAACAAAGGACACTTAAACGTATCGTTCAGGCGACTGGCGTCGGTTTACACACCGGCAAAAAAGTCACC
CTGACATTACGCCCTGCGCCGGCCAATACCGGGGTCATCTATCGTCGCACCGACTTGAATCCACCGGTAGATTTC
CCGGCCGATGCCAAATCTGTGCGTGATACCATGCTCTGTACGTGTCTGGTGAATGAGCATGATGTACGGATTTCA
ACCGTTGAGCACCTGAACGCTGCTCTGGCGGGCTTAGGTATCGATAACATCGTTATTGAGGTTAATGCCCCGGAA
ATCCCGATCATGGATGGCAGTGCCGCTCCGTTTGTCTACCTGCTGCTTGACGCCGGTATTGATGAACTGAACTGC
GCCAAAAAATTCGTACGCATCAAAGAGACTGTTCGGGTTGAAGATGGCGATAAATGGGCTGAATTCAGACCGTAC
AATGGTTTTACGTTGGATTTCACCATCGACTTTAACCATCCGGCGATCGATTCCAGCAGCCAGCGCTACGCGATG
AACTTCTCTGCGGATGCGTTCATGCGCCAGATCAGCCGTGCGCGTACCTTCGGTTTTATGCGTGATATCGAATAT
CTGCAGTCCCGCGGCCTGTGCCTGGGCGGCAGCTTCGATTGTGCCATCGTTGTTGACGATTATCGCGTATTGAAC
GAAGACGGCCTGCGTTTTGAAGATGAATTCGTTCGTCACAAAATGCTCGACGCGATCGGTGACTTGTTCATGTGT
GGTCACAATATTATTGGTGCGTTTACCGCGTATAAATCCGGTCACGCATTGAATAACAAATTGTTACAGGCAGTC
CTGGCAAAACAGGAAGCCTGGGAGTTTGTGACCTTCCAGGACGACGCAGAACTGCCGTTGGCTTTCAAAGCGCCT
TCGACGGTACTGGCATAA
>Dublin
ATGATCAAACAAAGGACACTTAAACGTATCGTTCAGGCGACTGGCGTCGGTTTACACACCGGCAAAAAAGTCACC
CTGACATTACGCCCTGCGCCGGCCAATACCGGGGTCATCTATCGTCGCACCGACTTGAATCCACCGGTAGATTTC
CCGGCCGATGCCAAATCTGTGCGTGATACCATGCTCTGTACGTGTCTGGTGAATGAGCATGATGTACGGATTTCA
ACCGTTGAGCACCTGAACGCTGCTCTGGCGGGCTTAGGTATCGATAACATCGTTATTGAGGTTAATGCCCCGGAA
ATCCCGATCATGGATGGCAGTGCCGCTCCGTTTGTCTACCTGCTGCTTGACGCCGGTATTGATGAACTGAACTGC
GCCAAAAAATTCGTACGCATCAAAGAGACTGTTCGGGTTGAAGATGGCGATAAATGGGCTGAATTCAGACCGTAC
AATGGTTTTACGTTGGATTTCACCATCGACTTTAACCATCCGGCGATCGATTCCAGCAGCCAGCGCTACGCGATG
AACTTCTCTGCGGATGCGTTCATGCGCCAGATCAGCCGTGCGCGTACCTTCGGTTTTATGCGTGATATCGAATAT
CTGCAGTCCCGCGGCCTGTGCCTGGGCGGCAGCTTCGATTGTGCCATCGTTGTTGACGATTATCGCGTATTGAAC
GAAGACGGCCTGCGTTTTGAAGATGAATTCGTTCGTCACAAAATGCTTGACGCGATCGGTGACTTGTTCATGTGT
GGTCACAATATTATTGGTGCGTTTACCGCGTATAAATCCGGTCACGCATTGAATAATAAATTGTTACAGGCAGTC
CTGGCAAAACAGGAAGCCTGGGAATTTGTGACCTTCCAGGACGACGCAGAACTGCCGTTGGCTTTCAAAGCGCCT
TCGACGGTACTGGCATAA
>Enteritidis
ATGATCAAACAAAGGACACTTAAACGTATCGTTCAGGCGACTGGCGTCGGTTTACACACCGGCAAAAAAGTCACC
CTGACATTACGCCCTGCGCCGGCCAATACCGGGGTCATCTATCGTCGCACCGACTTGAATCCACCGGTAGATTTC
CCGGCCGATGCCAAATCTGTGCGTGATACCATGCTCTGTACGTGTCTGGTGAATGAGCATGATGTACGGATTTCA
ACCGTTGAGCACCTGAACGCTGCTCTGGCGGGCTTAGGTATCGATAACATCGTTATTGAGGTTAATGCCCCGGAA
ATCCCGATCATGGATGGCAGTGCCGCTCCGTTTGTCTACCTGCTGCTTGACGCCGGTATTGATGAACTGAACTGC
GCCAAAAAATTCGTACGCATCAAAGAGACTGTTCGGGTTGAAGATGGCGATAAATGGGCTGAATTCAGACCGTAC
AATGGTTTTACGTTGGATTTCACCATCGACTTTAACCATCCGGCGATCGATTCCAGCAGCCAGCGCTACGCGATG
AACTTCTCTGCGGATGCGTTCATGCGCCAGATCAGCCGTGCGCGTACCTTCGGTTTTATGCGTGATATCGAATAT
CTGCAGTCCCGCGGCCTGTGCCTGGGCGGCAGCTTCGATTGTGCCATCGTTGTTGACGATTATCGCGTATTGAAC
GAAGACGGCCTGCGTTTTGAAGATGAATTCGTTCGTCACAAAATGCTTGACGCGATCGGTGACTTGTTCATGTGT
GGTCACAATATTATTGGTGCGTTTACCGCGTATAAATCCGGTCACGCATTGAATAATAAATTGTTACAGGCAGTC
CTGGCAAAACAGGAAGCCTGGGAATTTGTGACCTTCCAGGACGACGCAGAACTGCCGTTGGCTTTCAAAGCGCCT
TCGACGGTACTGGCATAA
>Gallinarum
ATGATCAAACAAAGGACACTTAAACGTATCGTTCAGGCGACTGGCGTCGGTTTACACACCGGCAAAAAAGTCACC
CTGACATTACGCCCTGCGCCGGCCAATACCGGGGTCATCTATCGTCGCACCGACTTGAATCCACCGGTAGATTTC
CCGGCCGATGCCAAATCTGTGCGTGATACCATGCTCTGTACGTGTCTGGTGAATGAGCATGATGTACGGATTTCA
ACCGTTGAGCACCTGAACGCTGCTCTGGCGGGCTTAGGTATCGATAACATCGTTATTGAGGTTAATGCCCCGGAA
ATCCCGATCATGGATGGCAGTGCCGCTCCGTTTGTCTACCTGCTGCTTGACGCCGGTATTGATGAACTGAACTGC
GCCAAAAAATTCGTACGCATCAAAGAGACTGTTCGGGTTGAAGATGGCGATAAATGGGCTGAATTCAGACCGTAC
AATGGTTTTACGTTGGATTTCACCATCGACTTTAACCATCCGGCGATCGATTCCAGCAGCCAGCGCTACGCGATG
AACTTCTCTGCGGATGCGTTCATGCGCCAGATCAGCCGTGCGCGTACCTTCGGTTTTATGCGTGATATCGAATAT
CTGCAGTCCCGCGGCCTGTGCCTGGGCGGCAGCTTCGATTGTGCCATCGTTGTTGACGATTATCGCGTATTGAAC
GAAGACGGCCTGCGTTTTGAAGATGAATTCGTTCGTCACAAAATGCTTGACGCGATCGGTGACTTGTTCATGTGT
GGTCACAATATTATTGGTGCGTTTACCGCGTATAAATCCGGTCACGCATTGAATAATAAATTGTTACAGGCAGTC
CTGGCAAAACAGGAAGCCTGGGAATTTGTGACCTTCCAGGACGACGCAGAACTGCCGTTGGCTTTCAAAGCGCCT
TCGACGGTACTGGCATAA
>Heidelberg
ATGATCAAACAAAGGACACTTAAACGTATCGTTCAGGCGACTGGCGTCGGTTTACACACCGGCAAAAAAGTCACC
CTGACATTACGCCCTGCGCCGGCCAATACCGGGGTCATCTATCGTCGCACCGACTTGAATCCACCGGTAGATTTC
CCGGCCGATGCCAAATCTGTGCGTGATACCATGCTCTGTACGTGTCTGGTGAATGAGCATGATGTACGGATTTCA
ACCGTTGAGCACCTGAACGCTGCTCTGGCGGGCTTAGGTATCGATAACATCGTTATTGAAGTTAACGCCCCGGAA
ATCCCGATCATGGATGGCAGTGCCGCTCCGTTTGTCTACTTGCTGCTTGATGCCGGTATTGATGAACTGAACTGC
GCCAAAAAATTCGTACGCATCAAAGAGACTGTTCGGGTTGAAGATGGCGATAAATGGGCTGAATTCAGACCGTAC
AATGGTTTTACGTTGGATTTCACCATCGACTTTAACCATCCGGCGATCGATTCCAGCAGCCAGCGCTACGCGATG
AACTTCTCTGCGGATGCGTTCATGCGCCAGATCAGCCGTGCGCGTACCTTCGGTTTTATGCGTGATATCGAATAT
CTGCAGTCCCGCGGCCTGTGCCTGGGCGGCAGCTTCGATTGTGCCATCGTTGTTGACGATTATCGCGTATTGAAC
GAAGACGGCCTGCGTTTTGAAGATGAATTCGTTCGTCACAAAATGCTCGACGCGATCGGTGACTTGTTCATGTGT
GGTCACAATATTATTGGTGCGTTTACCGCGTATAAATCCGGTCACGCATTGAATAACAAATTGTTACAGGCAGTC
CTGGCAAAACAGGAAGCCTGGGAATTTGTGACCTTCCAGGACGACGCAGAACTGCCGTTGGCTTTCAAAGCGCCT
TCGACGGTACTGGCATAA
>Newport
ATGATCAAACAAAGGACACTTAAACGTATCGTTCAGGCGACTGGCGTCGGTTTACACACCGGCAAAAAAGTCACC
CTGACATTACGCCCTGCGCCGGCCAATACCGGGGTCATCTATCGTCGCACCGACTTGAATCCACCGGTAGATTTC
CCGGCCGATGCCAAATCTGTGCGTGATACCATGCTCTGTACGTGTCTGGTGAATGAGCATGATGTACGGATTTCA
ACCGTTGAGCACCTGAATGCTGCTCTGGCGGGCTTAGGTATCGATAACATCGTTATTGAGGTTAATGCCCCGGAA
ATCCCGATCATGGATGGCAGTGCCGCTCCGTTTGTCTACCTGCTGCTTGATGCCGGTATTGATGAACTGAACTGC
GCCAAAAAATTCGTACGCATCAAAGAGACTGTTCGGGTTGAAGATGGCGATAAATGGGCTGAATTCAGACCGTAC
AATGGTTTTACGTTGGATTTCACCATCGACTTTAACCATCCGGCGATCGATTCCAGCAGCCAGCGCTACGCGATG
AACTTCTCTGCGGATGCGTTCATGCGCCAGATCAGCCGTGCGCGTACCTTCGGTTTTATGCGTGATATCGAATAT
CTGCAGTCCCGCGGCCTGTGCCTGGGCGGCAGCTTCGATTGTGCCATCGTTGTTGACGATTATCGCGTATTGAAC
GAAGACGGCCTGCGTTTTGAAGATGAATTCGTTCGTCACAAAATGCTCGACGCGATCGGTGACTTGTTCATGTGT
GGTCACAATATTATTGGTGCGTTTACCGCGTATAAATCCGGTCACGCATTGAATAACAAATTGTTACAGGCAGTC
CTGGCAAAACAGGAAGCCTGGGAATTTGTGACCTTCCAGGACGACGCAGAACTGCCGTTGGCTTTCAAAGCGCCT
TCGACGGTACTGGCATAA
>Paratyphi_A
atgatcaaacaaaggacacttaaacgtatcgttcaggcgactggcgtcggtttacacaccggcaaaaaagtcacc
ctgacattacgccctgcgccggccaataccggggtcatctatcgtcgcaccgacttgaatccaccggtagatttc
ccggccgatgccaaatctgtgcgtgataccatgctctgtacgtgtctggtgaatgagcatgatgtacggatttca
accgttgagcacctgaacgctgctctggcgggcttaggtatcgataacatcgttattgaggttaatgccccggaa
atcccgatcatggatggcagtgccgctccgtttgtctacctgctgcttgacgccggtattgatgaactgaactgc
gccaaaaaattcgtacgcatcaaagagactgttcgggttgaagatggcgataaatgggctgaattcagaccgtac
aatggttttacgttggatttcaccatcgactttagccatccggcgatcgattccagcagccagcgctacgcgatg
aacttctctgcggatgcgttcatgcgccagatcagccgtgcgcgtaccttcggttttatgcgtgatatcgaatat
ctgcagtcccgcggcctgtgcctgggcggcagcttcgattgtgccatcgttgttgacgattatcgcgtattgaac
gaagacggcctgcgttttgaagatgaattcgttcgtcacaaaatgctcgacgcgatcggtgacttgttcatgtgt
ggtcacaatattattggtgcgtttaccgcgtataaatccggtcacgcattgaataacaaattgttacaggcagtc
ctggcaaaacaggaagcctgggaatttgtgaccttccaggacgacgcagaactgccgttggctttcaaagcgcct
tcgacggtactggcataa
>Paratyphi_B
ATGATCAAACAAAGGACACTTAAACGTATCGTTCAGGCGACTGGCGTCGGTTTACACACCGGCAAAAAAGTCACC
CTGACATTACGCCCTGCGCCGGCCAATACCGGGGTCATCTATCGTCGCACCGACTTGAATCCACCGGTAGATTTC
CCGGCCGATGCCAAATCTGTGCGTGATACCATGCTCTGTACGTGTCTGGTGAATGAGCATGATGTACGGATTTCA
ACCGTTGAGCACCTGAACGCTGCTCTGGCGGGCTTAGGTATCGATAACATCGTTATTGAGGTTAATGCCCCGGAA
ATCCCGATCATGGATGGCAGTGCCGCTCCGTTTGTCTACCTGCTGCTTGATGCCGGTATTGATGAACTGAACTGC
GCCAAAAAATTCGTACGCATCAAAGAGACTGTTCGGGTTGAAGATGGCGATAAATGGGCTGAATTCAGACCGTAC
AATGGTTTTACGTTGGATTTCACTATCGACTTTAACCATCCGGCGATCGATTCCAGCAGCCAGCGCTACGCGATG
AACTTCTCTGCGGATGCGTTCATGCGCCAGATCAGCCGTGCGCGTACCTTCGGTTTTATGCGTGATATCGAATAT
CTGCAGTCCCGCGGCCTGTGCCTGGGCGGCAGCTTCGATTGTGCCATCGTTGTTGACGATTATCGCGTATTGAAC
GAAGACGGCCTGCGTTTTGAAGATGAATTCGTTCGTCACAAAATGCTCGACGCGATCGGTGACTTGTTCATGTGT
GGTCACAATATTATTGGTGCGTTTACCGCGTATAAATCCGGTCACGCATTGAATAACAAATTGTTACAGGCAGTC
CTGGCAAAACAGGAAGCCTGGGAATTTGTGACCTTCCAGGACGACGCAGAACTGCCGTTGGCTTTCAAAGCGCCT
TCGACGGTACTGGCATAA
>Paratyphi_C
ATGATCAAACAAAGGACACTTAAACGTATCGTTCAGGCGACTGGCGTCGGTTTACACACCGGCAAAAAAGTCACC
CTGACATTACGCCCTGCGCCGGCCAATACCGGGGTCATCTATCGTCGCACCGACTTGAATCCACCGGTAGATTTC
CCGGCCGATGCCAAATCTGTGCGTGATACCATGCTCTGTACGTGTCTGGTGAATGAGCATGATGTACGGATTTCA
ACCGTTGAGCACCTGAACGCTGCTCTGGCGGGCTTAGGTATCGATAACATCGTTATTGAGGTTAATGCCCCGGAA
ATCCCGATCATGGATGGCAGTGCCGCTCCGTTTGTCTACCTGCTGCTTGACGCCGGTATTGATGAACTGAACTGC
GCCAAAAAATTCGTACGCATCAAAGAGACTGTTCGGGTTGAAGATGGCGATAAATGGGCTGAATTCAGACCGTAC
AATGGTTTTACGTTGGATTTCACCATCGACTTTAACCATCCGGCGATCGATTCCAGCAGCCAGCGCTACGCGATG
AACTTCTCTGCGGATGCGTTCATGCGCCAGATCAGCCGTGCGCGTACCTTCGGTTTTATGCGTGATATCGAATAT
CTGCAGTCCCGCGGCCTGTGCCTGGGCGGCAGCTTCGATTGTGCCATCGTTGTTGACGATTATCGCGTATTGAAC
GAAGACGGCCTGCGTTTTGAAGATGAATTCGTTCGTCACAAAATGCTCGACGCGATCGGTGACTTGTTCATGTGT
GGTCACAATATTATTGGTGCGTTTACCGCGTATAAATCCGGTCACGCATTGAATAACAAATTGTTACAGGCAGTC
CTGGCAAAACAGGAAGCCTGGGAGTTTGTGACCTTCCAGGACGACGCAGAACTGCCGTTGGCTTTCAAAGCGCCT
TCGACGGTACTGGCATAA
>Schwarzengrund
ATGATCAAACAAAGGACACTTAAACGTATCGTTCAGGCGACTGGCGTCGGTTTACACACCGGCAAAAAAGTCACC
CTGACATTACGCCCTGCGCCGGCCAATACCGGGGTCATCTATCGTCGCACCGACTTGAATCCACCGGTAGATTTC
CCGGCCGATGCCAAATCTGTGCGTGATACCATGCTCTGTACGTGTCTGGTGAATGAGCATGATGTACGGATTTCA
ACCGTTGAGCACCTGAACGCTGCTCTGGCGGGCTTAGGTATCGATAACATCGTTATTGAGGTTAATGCCCCGGAA
ATCCCGATCATGGATGGCAGTGCCGCTCCGTTTGTCTACCTGCTGCTTGATGCCGGTATTGATGAACTGAACTGC
GCCAAAAAATTCGTACGCATCAAAGAGACTGTTCGGGTTGAAGATGGCGATAAATGGGCTGAATTCAGACCGTAC
AATGGTTTTACGTTGGATTTCACCATCGACTTTAACCATCCGGCGATCGATTCCAGCAGCCAGCGCTACGCGATG
AACTTCTCTGCGGATGCGTTCATGCGCCAGATCAGCCGTGCGCGTACCTTCGGTTTTATGCGCGATATCGAATAT
CTGCAGTCCCGCGGCCTGTGCCTGGGCGGCAGCTTCGATTGTGCCATCGTTGTTGACGATTATCGCGTATTGAAC
GAAGACGGCCTGCGTTTTGAAGATGAATTCGTTCGTCACAAAATGCTTGACGCGATCGGTGACTTGTTCATGTGT
GGTCACAATATTATTGGTGCGTTTACCGCGTATAAATCCGGTCACGCATTGAATAACAAATTGTTACAGGCAGTC
CTGGCAAAACAGGAAGCTTGGGAATTTGTGACCTTCCAGGACGACGCAGAACTGCCGTTGGCTTTCAAAGCGCCT
TCGACGGTACTGGCATAA
>Typhi
atgatcaaacaaaggacacttaaacgtatcgttcaggcgactggcgtcggtttacacaccggcaaaaaagtcacc
ctgacattacgccctgcgccggccaataccggggtcatctatcgtcgcaccgacttgaatccaccggtagatttc
ccggccgatgccaaatctgtgcgtgataccatgctctgtacgtgtctggtgaatgagcatgatgtacggatttca
accgttgagcacctgaacgctgctctggcgggcttaggtatcgataacatcgttattgaggttaatgccccggaa
atcccgatcatggatggcagtgccgctccgtttgtctacctgctgcttgatgccggtattgatgcactgaactgc
gccaaaaaattcgtacgcatcaaagagactgttcgggttgaagatggcgataaatgggctgaattcagaccgtac
aatggttttacgttggatttcaccatcgactttaaccatccggcgatcgattccagcagccagcgctacgcgatg
aacttctctgcggatgcgttcatgcgccagatcagccgtgcgcgtaccttcggttttatgcgtgatatcgaatat
ctgcagtcccgcggcctgtgcctgggcggcagcttcgattgtgccatcgttgttgacgattatcgcgtattgaac
gaagacggcctgcgttttgaagatgaattcgttcgtcacaaaatgctcgacgcgatcggtgacttgttcatgtgt
ggtcacaatattattggtgcgtttaccgcgtataaatccggtcacgcattgaataacaaattgttacaggcagtc
ctggcaaaacaggaagcctgggaatttgtgaccttccaggacgacgcagaactgccgttggctttcaaagcgcct
tcgacggtactggcataa
>Typhimurium
ATGATCAAACAAAGGACACTTAAACGTATCGTTCAGGCGACTGGCGTCGGTTTACACACCGGCAAAAAAGTCACC
CTGACATTACGCCCTGCGCCGGCCAATACCGGGGTCATCTATCGTCGCACCGACTTGAATCCACCGGTAGATTTC
CCGGCCGATGCCAAATCTGTGCGTGATACCATGCTCTGTACGTGTCTGGTGAATGAGCATGATGTACGGATTTCA
ACCGTTGAGCACCTGAATGCTGCTCTGGCGGGCTTAGGTATCGATAACATCGTTATTGAGGTTAATGCCCCGGAA
ATCCCGATCATGGATGGCAGTGCCGCTCCGTTTGTCTACCTGCTGCTTGATGCCGGTATTGATGAACTGAACTGC
GCCAAAAAATTCGTACGCATCAAAGAGACTGTTCGGGTTGAAGATGGCGATAAATGGGCTGAATTCAGACCGTAC
AATGGTTTTACGTTGGATTTCACCATCGACTTTAACCATCCGGCGATCGATTCCAGCAGCCAGCGCTACGCGATG
AACTTCTCTGCGGATGCGTTCATGCGCCAGATCAGCCGTGCGCGTACCTTCGGTTTTATGCGTGATATCGAATAT
CTGCAGTCCCGCGGCCTGTGCCTGGGCGGCAGCTTCGATTGTGCCATCGTTGTTGACGATTATCGCGTATTGAAC
GAAGACGGCCTGCGTTTTGAAGATGAATTCGTTCGTCACAAAATGCTTGACGCGATCGGTGACTTGTTCATGTGT
GGTCACAATATTATTGGTGCGTTTACCGCGTATAAATCCGGTCACGCATTGAATAATAAATTGTTACAGGCAGTC
CTGGCAAAACAGGAAGCCTGGGAATTTGTGACCTTCCAGGACGACGCAGAACTGCCGTTGGCTTTCAAAGCGCCT
TCGACGGTACTGGCATAA
=
#STM0171

>4512iminus
GTGGCTAACCTGGTTATTCACACCGATCTGAACTGTCTCTCCGTGGTTCA
GTATGCGGTAGATGTTCTGGAAGTTGAGCATATTATCATTTGCGGCCACT
CCGGTTGCGGCGGTATCAAGGCTGCGGTAGAAAACCCTGAGCTGGGCTTG
ATTAATAACTGGCTGCTGCATATCCGCGACATCTGGCTTAAACATAGCTC
GCTGTTGGGAAAAATGCCCGAAGAGCAACGTCTGGACGCGCTCTATGAAT
TGAACGTCATGGAACAGGTCTATAACCTGGGGCATTCCACCATTATGCAG
TCAGCGTGGAAACGCGGTCAGAATGTGACCATTCACGGCTGGGCGTACAG
TATCAATGATGGCCTGCTGCGCGATCTTGACGTCACCGCCACCAACAGAG
AAACGCTGGAGAACGGCTATCATAAGGGTATTTCCGCCCTAAGTCTGAAA
TACATTCCCCACCAATAA
>Hadar 
GTGGCTAACCTGGTTATTCACACCGATCTGAACTGTCTCTCCGTGGTTCA
GTATGCGGTAGATGTTCTGGAAGTTGAGCATATTATCATTTGCGGCCACT
CCGGTTGCGGCGGTATCAAGGCTGCGGTAGAAAACCCTGAGCTGGGCTTG
ATTAATAACTGGCTGCTGCATATCCGCGACATCTGGCTTAAACATAGCTC
GCTGTTGGGAAAAATGCCCGAAGAGCAACGTCTGGATGCGCTCTATGAAT
TGAACGTCATGGAACAGGTCTATAACCTGGGGCATTCCACCATTATGCAG
TCAGCGTGGAAACGCGGTCAGAATGTGACCATTCACGGCTGGGCGTACAG
TATCAATGATGGCCTGCTGCGCGATCTTGACGTCACCGCCACCAACAGAG
AAACGCTGGAGAACGGCTATCATAAGGGTATTTCCGCCCTAAGTCTGAAA
TACATTCCCCACCAATAA
>Heidelberg2
GTGGCTAACCTGGTTATTCACACCGATCTGAACTGTCTCTCCGTGGTTCA
GTATGCGGTAGATGTTCTGGAAGTTGAGCATATTATCATTTGCGGCCACT
CCGGTTGCGGCGGTATCAAGGCTGCGGTAGAAAACCCTGAGCTGGGCTTG
ATTAATAACTGGCTGCTGCATATCCGCGACATCTGGCTTAAACATAGCTC
GCTGTTGGGAAAAATGCCCGAAGAGCAACGTCTGGACGCGCTCTATGAAT
TGAACGTCATGGAACAGGTCTATAACCTGGGGCATTCCACCATTATGCAG
TCAGCGTGGAAACGCGGTCAGAATGTGACCATTCACGGCTGGGCGTACAG
TATCAATGATGGCCTGCTGCGCGATCTTGACGTCACCGCCACCAACAGAG
AAACGCTGGAGAACGGCTATCATAAGGGTATTTCCGCCCTAAGTCTGAAA
TACATTCCCCACCAATAA
>Javiana 
GTGGCTAACCTGGTTATTCACACCGATCTGAACTGTCTCTCCGTGGTTCA
GTATGCGGTAGATGTTCTGGAAGTTGAGCATATTATCATTTGCGGCCACT
CCGGTTGCGGCGGTATCAAGGCTGCGGTAGAAAACCCTGAGCTGGGCTTG
ATTAATAACTGGTTGCTGCATATCCGCGACATCTGGCTTAAACATAGCTC
GCTGTTGGGAAAAATGCCCGAAGAGCAACGTCTGGACGCGCTCTATGAAT
TGAACGTCATGGAGCAGGTCTATAACCTGGGGCATTCCACCATTATGCAG
TCAGCATGGAAACGCGGGCAGAATGTGACCATTCACGGCTGGGCGTACAG
TATCAATGATGGCCTGCTGCGCGATCTTGACGTCACCGCCACCAACAAAA
AAACGCTGGAGAACGGCTATCATAAGGGTATCTCCGCCCTAAGTCTGAAA
TACATTCCCCACCAATAA
>Kentucky_CDC191 
GTGGCTAACCTGGTTATTCACACCGATCTGAACTGTCTCTCCGTGGTTCA
GTATGCGGTAGATGTTCTGGAAGTTGAGCATATTATCATTTGCGGCCACT
CCGGTTGCGGCGGTATCAAGGCTGCGGTAGAAAACCCTGAGCTGGGCTTG
ATTAATAACTGGCTGCTGCATATCCGCGACATCTGGCTTAAACATAGCTC
GCTGTTGGGAAAAATGCCCGAAGAGCAACGTCTGGACGCGCTCTATGAAT
TGAACGTCATGGAGCAGGTCTATAACCTGGGGCATTCCACCATTATGCAG
TCAGCGTGGAAACGCGGGCAGAATGTGACCATTCACGGCTGGGCGTACAG
TATCAATGATGGCCTGCTGCGCGATCTTGACGTCACCGCCACCAACAGAG
AAACGCTGGAGAACGGCTATCATAAGGGTATCTCCGCCCTAAGTCTGAAA
TACATTCCCCACCAATAA
>Kentucky_CVM29188 
GTGGCTAACCTGGTTATTCACACCGATCTGAACTGTCTCTCCGTGGTTCA
GTATGCGGTAGATGTTCTGGAAGTTGAGCATATTATCATTTGCGGCCACT
CCGGTTGCGGCGGTATCAAGGCTGCGGTAGAAAACCCTGAGCTGGGCTTG
ATTAATAACTGGCTGCTGCATATCCGCGACATCTGGCTTAAACATAGCTC
GCTGTTGGGAAAAATGCCCGAAGAGCAACGTCTGGACGCGCTCTATGAAT
TGAACGTCATGGAGCAGGTCTATAACCTGGGGCATTCCACCATTATGCAG
TCAGCGTGGAAACGCGGGCAGAATGTGACCATTCACGGCTGGGCGTACAG
TATCAATGATGGCCTGCTGCGCGATCTTGACGTCACCGCCACCAACAGAG
AAACGCTGGAGAACGGCTATCATAAGGGTATCTCCGCCCTAAGTCTGAAA
TACATTCCCCACCAATAA
>Newport2
GTGGCTAACCTGGTTATTCACACCGATCTGAACTGTCTCTCCGTGGTTCA
GTATGCGGTAGATGTTCTGGAAGTTGAGCATATTATCATTTGCGGCCACT
CCGGTTGCGGCGGTATCAAGGCTGCGGTAGAAAACCCTGAGCTGGGCTTG
ATTAATAACTGGCTGCTGCATATCCGCGACATCTGGCTTAAACATAGCTC
GCTGTTGGGAAAAATGCCCGAAGAGCAACGTCTGGACGCGCTCTATGAAT
TGAACGTCATGGAACAGGTCTATAACCTGGGGCATTCCACCATTATGCAG
TCAGCGTGGAAACGCGGTCAGAATGTGACCATTCACGGCTGGGCGTACAG
TATCAATGATGGCCTGCTGCGCGATCTTGACGTCACCGCCACCAACAGAG
AAACGCTGGAGAACGGCTATCATAAGGGTATTTCCGCCCTAAGTCTGAAA
TACATTCCCCACCAATAA
>Saintpaul_SARA23 
GTGGCTAACCTGGTTATTCACACCGATCTGAACTGTCTCTCCGTGGTTCA
GTATGCGGTAGATGTTCTGGAAGTTGAGCATATTATCATTTGCGGCCACT
CCGGTTGCGGCGGTATCAAGGCTGCGGTAGAAAACCCTGAGCTGGGCTTG
ATTAATAACTGGCTGCTGCATATCCGCGACATCTGGCTTAAACATAGCTC
GCTGTTGGGAAAAATGCCCGAAGAGCAACGTCTGGACGCGCTCTATGAAT
TGAACGTCATGGAACAGGTCTATAACCTGGGGCATTCCACCATTATGCAG
TCAGCGTGGAAACGCGGTCAGAATGTGACCATTCACGGCTGGGCGTACAG
TATCAATGATGGCCTGCTGCGCGATCTTGACGTCACCGCCACCAACAGAG
AAACGCTGGAGAACGGCTATCATAAGGGTATTTCCGCCCTAAGTCTGAAA
TACATTCCCCACCAATAA
>Saintpaul_SARA29 
GTGGCTAACCTGGTTATTCACACCGATCTGAACTGTCTCTCCGTGGTTCA
GTATGCGGTAGATGTTCTGGAAGTTGAGCATATTATCATTTGCGGCCACT
CCGGTTGCGGCGGTATCAAGGCTGCGGTAGAAAACCCTGAGCTGGGCTTG
ATTAATAACTGGCTGCTGCATATCCGCGACATCTGGCTTAAACATAGCTC
GCTGTTGGGAAAAATGCCCGAAGAGCAACGTCTGGACGCGCTCTATGAAT
TGAACGTCATGGAACAGGTCTATAACCTGGGGCATTCCACCATTATGCAG
TCAGCGTGGAAACGCGGTCAGAATGTGACCATTCACGGCTGGGCGTACAG
TATCAATGATGGCCTGCTGCGCGATCTTGACGTCACCGCCACCAACAGAG
AAACGCTGGAGAACGGCTATCATAAGGGTATTTCCGCCCTAAGTCTGAAA
TACATTCCCCACCAATAA
>Schwarzengrund_SL480 
GTGGCTAACCTGGTTATTCACACCGATCTGAACTGTCTCTCCGTGGTTCA
GTATGCGGTAGATGTTCTGGAAGTTGAGCATATTATCATTTGCGGCCACT
CCGGTTGCGGCGGTATCAAGGCTGCGGTAGAAAACCCTGAGCTGGGCTTG
ATTAATAACTGGTTGCTGCATATCCGCGACATCTGGCTTAAACATAGCTC
GCTGTTGGGAAAAATGCCCGAAGAGCAACGTCTGGACGCGCTCTATGAAT
TGAACGTCATGGAGCAGGTCTATAACCTGGGGCATTCCACCATTATGCAG
TCAGCGTGGAAACGCGGGCAGAATGTGACCATTCACGGCTGGGCGTACAG
TATCAATGATGGCCTGCTGCGCGATCTTGACGTCACCGCCACCAACAAAA
AAACGCTGGAGAACGGCTATCATAAGGGTATCTCCGCCCTAAGTCTGAAA
TACATTCCCCACCAATAA
>Tennessee 
GTGGCTAACCTGGTTATTCACACCGATCTGAACTGTCTCTCCGTGGTTCA
GTATGCGGTTGATGTTCTGGAAGTTGAGCATATTATCATTTGCGGCCACT
CCGGTTGCGGCGGTATCAAGGCTGCGGTAGAAAACCCTGAGCTGGGCTTG
ATTAATAACTGGCTGCTGCATATCCGCGACATCTGGCTTAAACATAGCTC
GCTGTTGGGAAAAATGCCCGAAGAGCAACGTCTGGACGCGCTCTATGAAT
TGAACGTCATGGAGCAGGTTTATAACCTGGGGCATTCCACCATTATGCAG
TCAGCGTGGAAACGCGGTCAGAATGTGACCATTCACGGCTGGGCGTACAG
TATCAATGATGGCCTGCTGCGCGATCTTGACGTCACCGCCACCAACAGAG
AAACGCTGGAGAACGGCTATCATAAGGGTATTTCCGCCCTAAGTCTGAAA
TACATTCCCCACCAATAA
>Typhimurium_14028S 
GTGGCTAACCTGGTTATTCACACCGATCTGAACTGTCTCTCCGTGGTTCA
GTATGCGGTAGATGTTCTGGAAGTTGAGCATATTATCATTTGCGGCCACT
CCGGTTGCGGCGGTATCAAGGCTGCGGTAGAAAACCCTGAGCTGGGCTTG
ATTAATAACTGGCTGCTGCATATCCGCGACATCTGGCTTAAACATAGCTC
GCTGTTGGGAAAAATGCCCGAAGAGCAACGTCTGGACGCGCTCTATGAAT
TGAACGTCATGGAACAGGTCTATAACCTGGGGCATTCCACCATTATGCAG
TCAGCGTGGAAACGCGGTCAGAATGTGACCATTCACGGCTGGGCGTACAG
TATCAATGATGGCCTGCTGCGCGATCTTGACGTCACCGCCACCAACAGAG
AAACGCTGGAGAACGGCTATCATAAGGGTATTTCCGCCCTAAGTCTGAAA
TACATTCCCCACCAATAA
>Typhimurium_D23580 
GTGGCTAACCTGGTTATTCACACCGATCTGAACTGTCTCTCCGTGGTTCA
GTATGCGGTAGATGTTCTGGAAGTTGAGCATATTATCATTTGCGGCCACT
CCGGTTGCGGCGGTATCAAGGCTGCGGTAGAAAACCCTGAGCTGGGCTTG
ATTAATAACTGGCTGCTGCATATCCGCGACATCTGGCTTAAACATAGCTC
GCTGTTGGGAAAAATGCCCGAAGAGCAACGTCTGGACGCGCTCTATGAAT
TGAACGTCATGGAACAGGTCTATAACCTGGGGCATTCCACCATTATGCAG
TCAGCGTGGAAACGCGGTCAGAATGTGACCATTCACGGCTGGGCGTACAG
TATCAATGATGGCCTGCTGCGCGATCTTGACGTCACCGCCACCAACAGAG
AAACGCTGGAGAACGGCTATCATAAGGGTATTTCCGCCCTAAGTCTGAAA
TACATTCCCCACCAATAA
>Typhimurium_DT104 
GTGGCTAACCTGGTTATTCACACCGATCTGAACTGTCTCTCCGTGGTTCA
GTATGCGGTAGATGTTCTGGAAGTTGAGCATATTATCATTTGCGGCCACT
CCGGTTGCGGCGGTATCAAGGCTGCGGTAGAAAACCCTGAGCTGGGCTTG
ATTAATAACTGGCTGCTGCATATCCGCGACATCTGGCTTAAACATAGCTC
GCTGTTGGGAAAAATGCCCGAAGAGCAACGTCTGGACGCGCTCTATGAAT
TGAACGTCATGGAACAGGTCTATAACCTGGGGCATTCCACCATTATGCAG
TCAGCGTGGAAACGCGGTCAGAATGTGACCATTCACGGCTGGGCGTACAG
TATCAATGATGGCCTGCTGCGCGATCTTGACGTCACCGCCACCAACAGAG
AAACGCTGGAGAACGGCTATCATAAGGGTATTTCCGCCCTAAGTCTGAAA
TACATTCCCCACCAATAA
>Typhimurium_SL1344 
GTGGCTAACCTGGTTATTCACACCGATCTGAACTGTCTCTCCGTGGTTCA
GTATGCGGTAGATGTTCTGGAAGTTGAGCATATTATCATTTGCGGCCACT
CCGGTTGCGGCGGTATCAAGGCTGCGGTAGAAAACCCTGAGCTGGGCTTG
ATTAATAACTGGCTGCTGCATATCCGCGACATCTGGCTTAAACATAGCTC
GCTGTTGGGAAAAATGCCCGAAGAGCAACGTCTGGACGCGCTCTATGAAT
TGAACGTCATGGAACAGGTCTATAACCTGGGGCATTCCACCATTATGCAG
TCAGCGTGGAAACGCGGTCAGAATGTGACCATTCACGGCTGGGCGTACAG
TATCAATGATGGCCTGCTGCGCGATCTTGACGTCACCGCCACCAACAGAG
AAACGCTGGAGAACGGCTATCATAAGGGTATTTCCGCCCTAAGTCTGAAA
TACATTCCCCACCAATAA
>Virchow 
GTGGCTAACCTGGTTATTCACACCGATCTGAACTGTCTCTCCGTGGTTCA
GTATGCGGTAGATGTTCTGGAAGTTGAGCATATTATCATTTGCGGCCACT
CCGGTTGCGGCGGTATCAAGGCTGCGGTAGAAAACCCTGAGCTGGGCTTG
ATTAATAACTGGCTGCTGCATATCCGCGACATCTGGCTTAAACATAGCTC
GCTGTTGGGAAAAATGCCCGAAGAGCAACGTCTGGACGCGCTCTATGAAT
TGAACGTCATGGAGCAGGTCTATAACCTGGGGCATTCCACCATTATGCAG
TCAGCGTGGAAACGCGGTCAGAATGTGACCATTCACGGCTGGGCGTACAG
TATCAATGATGGCCTGCTGCGCGATCTTGACGTCACCGCCACCAACAGAG
AAACGCTGGAGAACGGCTATCATAAGGGTATTTCCGCCCTAAGTCTGAAA
TACATTCCCCACCAATAA
>Weltevreden 
GTGGCTAACCTGGTTATTCACACCGATCTGAACTGTCTCTCCGTGGTTCA
GTATGCGGTTGATGTTCTGGAAGTTGAGCATATTATCATTTGCGGCCACT
CCGGTTGCGGCGGTATCAAGGCTGCGGTAGAAAACCCTGAGCTGGGCTTG
ATTAATAACTGGCTGCTGCATATCCGCGACATCTGGCTTAAACATAGCTC
GCTGTTGGGAAAAATGCCCGAAGAGCAACGTCTGGACGCGCTCTATGAAT
TGAACGTCATGGAGCAGGTTTATAACCTGGGACATTCCACCATTATGCAG
TCAGCGTGGAAACGCGGGCAGAATGTGACCATTCACGGCTGGGCGTACAG
TATCAATGATGGCCTGCTGCGCGATCTTGACGTCACCGCCACCAACAAAA
AAACGCTGGAGAACGGCTATCATAAGGGTATCTCCGCCCTAAGTCTGAAA
TACATTCCCCACCAATAA


>arizonae
GTGGCTAACCTGGTTATTCACACCGACCTGAACTGCCTCTCCGTGGTTCAGTATGCGGTAGATGTTCTGGAAGTT
GAGCATATTATCATTTGCGGCCACTCCGGTTGCGGCGGTATCAAGGCTGCGGTGGAAAACCCTGAGCTGGGTTTG
ATTAACAACTGGCTGCTGCATATCCGCGACATCTGGCTTAAACATAGCTCGCTATTGGGAAAAATGCCCGAAGAA
CAACGTCTGGACGCGCTCTACGAATTGAACGTTATGGAGCAGGTCTATAACCTGGGACATTCCACCATTATGCAA
TCAGCGTGGAAACGCAGGCAGAATGTGACCATTCACGGCTGGGCGTACAGTATCAATGACGGCCTGCTGCGCGAT
CTCGACGTCACCGCCACCAACAGGGAAACGCTGGAGAACGGCTACCATAAGGGTATTTCCGCCCTAAGTCTGAAA
TATATTAACCATCAATAA
>Adelaide
gtggctaacctggttattcacaccgatctgaactgtctctccgtggttcagtatgcggttgatgttctggaagtt
gagcatattatcatttgcggccactccggttgcggcggtatcaaggctgcggtagaaaaccctgagctgggcttg
attaataactggctgctgcatatccgcgacatctggcttaaacatagctcgctgttgggaaaaatgcccgaagag
caacgtctggacgcgctctatgaattgaacgtcatggagcaggtctataacctggggcattccaccattatgcag
tcagcgtggaaacgcgggcagaatgtgaccattcacggctgggcgtacagtatcaatgatggcctgctgcgcgat
cttgacgtcaccgccaccaacaaaaaaacgctggagaacggctatcataagggtatctccgccctaagtctgaaa
tacattccccaccaataa
>Alachua
gtggctaacctggttattcacaccgatctgaactgtctctccgtggttcagtatgcggtagatgttctggaagtt
gagcatattatcatttgcggccactccggttgcggcggtatcaaggctgcggtagaaaaccctgagctgggcttg
attaataactggctgctgcatatccgcgacatctggcttaaacatagctcgctgttgggaaaaatgcccgaagag
caacgtctggacgcgctctatgaattgaacgtcatggaacaggtctataacctggggcattccaccattatgcag
tcagcgtggaaacgcggtcagaatgtgaccattcacggctgggcgtacagtatcaatgatggcctgctgcgcgat
cttgacgtcaccgccaccaacagagaaacgctggagaacggctatcataagggtatttccgccctaagtctgaaa
tacattccccaccaataa
>Baildon
gtggctaacctggttattcacaccgatctgaactgtctctccgtggttcagtatgcggtagatgttctggaagtt
gagcatattatcatttgcggccactccggttgcggcggtatcaaggctgcggtagaaaaccctgagctgggcttg
attaataactggctgctgcatatccgcgacatctggcttaaacatagctcgctgttgggaaaaatgcccgaagag
caacgtctggacgcgctctatgaattgaacgtcatggaacaggtctataacctggggcattccaccattatgcag
tcagcgtggaaacgcggtcagaatgtgaccattcacggctgggcgtacagtatcaatgatggcctgctgcgcgat
cttgacgtcaccgccaccaacagagaaacgctggagaacggctatcataagggtatttccgccctaagtctgaaa
tacattccccaccaataa
>Gaminara
gtggctaacctggttattcacaccgatctgaactgtctctccgtggttcagtatgcggtagatgttctggaagtt
gagcatattatcatttgcggccactccggttgcggcggtatcaaggctgcggtagaaaaccctgagctgggcttg
attaataactggttgctgcatatccgcgacatctggcttaaacatagctcgctgttgggaaaaatgcccgaagag
caacgtctggacgcgctctatgaattgaacgtcatggagcaggtctataacctggggcattccaccattatgcag
tcagcgtggaaacgcgggcagaatgtgaccattcacggctgggcgtacagtatcaatgatggcctgctgcgcgat
cttgacgtcaccgccaccaacaaaaaaacgctggagaacggctatcataagggtatctccgccctaagtctgaaa
tacattccccaccaataa
>Give
gtggctaacctggttattcacaccgatctgaactgtctctccgtggttcagtatgcggtagatgttctggaagtt
gagcatattatcatttgcggccactccggttgcggcggtatcaaggctgcggtagaaaaccctgagctgggcttg
attaataactggttgctgcatatccgcgacatctggcttaaacatagctcgctgttgggaaaaatgcccgaagag
caacgtctggacgcgctctatgaattgaacgtcatggagcaggtctataacctggggcattccaccattatgcag
tcagcgtggaaacgcgggcagaatgtgaccattcacggctgggcgtacagtatcaatgatggcctgctgcgcgat
cttgacgtcaccgccaccaacaaaaaaacgctggagaacggctatcataagggtatctccgccctaagtctgaaa
tacattccccaccaataa
>Hvittingfoss
gtggctaacctggttattcacaccgatctgaactgtctctccgtggttcagtatgcggtagatgttctggaagtt
gagcatattatcatttgcggccactccggttgcggcggtatcaaggctgcggtagaaaaccctgagctgggcttg
attaataactggctgctgcatatccgcgacatctggcttaaacatagctcgctgttgggaaaaatgcccgaagag
caacgtctggacgcgctctatgaattgaacgtcatggaacaggtctataacctggggcattccaccattatgcag
tcagcgtggaaacgcggtcagaatgtgaccattcacggctgggcgtacagtatcaatgatggcctgctgcgcgat
cttgacgtcaccgccaccaacagagaaacgctggagaacggctatcataagggtatttccgccctaagtctgaaa
tacattccccaccaataa
>Inverness
gtggctaacctggttattcacaccgatctgaactgtctctccgtggttcagtatgcggtagatgttctggaagtt
gagcatattatcatttgcggccactccggttgcggcggtatcaaggctgcggtagaaaaccctgagctgggcttg
attaataactggctgctgcatatccgcgacatctggcttaaacatagctcgctgttgggaaaaatgcccgaagag
caacgtctggacgcgctctatgaattgaacgtcatggaacaggtctataacctggggcattccaccattatgcag
tcagcgtggaaacgcggtcagaatgtgaccattcacggctgggcgtacagtatcaatgatggcctgctgcgcgat
cttgacgtcaccgccaccaacagagaaacgctggagaacggctatcataagggtatttccgccctaagtctgaaa
tacattccccaccaataa
>Johannesburg
gtggctaacctggttattcacaccgatctgaactgtctctccgtggttcagtatgcggtagatgttctggaagtt
gagcatattatcatttgcggccactccggttgcggcggtatcaaggctgcggtagaaaaccctgagctgggcttg
attaataactggttgctgcatatccgcgacatctggcttaaacatagctcgctgttgggaaaaatgcccgaagag
caacgtctggacgcgctctatgaattgaacgtcatggagcaggtctataacctggggcattccaccattatgcag
tcagcgtggaaacgcgggcagaatgtgaccattcacggctgggcgtacagtatcaatgatggcctgcttcgcgat
cttgacgtcaccgccaccaacaaaaaaacgctggagaacggctatcataagggtatctccgccctaagtctgaaa
tacattccccaccaataa
>Minnesota
gtggctaacctggttattcacaccgatctgaactgtctctccgtggttcagtatgcggtagatgttctggaagtt
gagcatattatcatttgcggccactccggttgcggcggtatcaaggctgcggtagaaaaccctgagctgggcttg
attaataactggttgctgcatatccgcgacatctggcttaaacatagctcgctgttgggaaaaatgcccgaagag
caacgtctggacgcgctctatgaattgaacgtcatggagcaggtctataacctggggcattccaccattatgcag
tcagcgtggaaacgcgggcagaatgtgaccattcacggctgggcgtacagtatcaatgatggcctgctgcgcgat
cttgacgtcaccgccaccaacaaaaaaacgctggagaacggctatcataagggtatctctgccctaagtctgaaa
tacattccccaccaataa
>Mississippi
gtggctaacctggttattcacaccgatctgaactgtctctccgtggttcagtatgcggttgatgttctggaagtt
gagcatattatcatttgcggccactccggttgcggcggtatcaaggctgcggtagaaaaccctgagctgggcttg
attaataactggctgctgcatatccgcgacatctggcttaaacatagctcgctgttgggaaaaatgcccgaagag
caacgtctggacgcgctctatgaattgaacgtcatggagcaggtctataacctggggcattccaccattatgcag
tcagcgtggaaacgcgggcagaatgtgaccattcacggctgggcgtacagtatcaatgatggcctgctgcgcgat
cttgacgtcaccgccaccaacaaaaaaacgctggagaacggctatcataagggtatctccgccctaagtctgaaa
tacattccccaccaataa
>Montevideo
gtggctaacctggttattcacaccgatctgaactgtctctccgtggttcagtatgcggtagatgttctggaagtt
gagcatattatcatttgcggccactccggttgcggcggtatcaaggctgcggtagaaaaccctgagctgggcttg
attaataactggttgctgcatatccgcgacatctggcttaaacatagctcgctgttgggaaaaatgcccgaagag
caacgtctggacgcgctctatgaattgaacgtcatggagcaggtctataacctggggcattccaccattatgcag
tcagcgtggaaacgcgggcagaatgtgaccattcacggctgggcgtacagtatcaatgatggcctgctgcgcgat
cttgacgtcaccgccaccaacaaaaaaacgctggagaacggctatcataagggtatctccgccctaagtctgaaa
tacattccccaccaataa
>Rubislaw
gtggctaacctggttattcacaccgatctgaactgtctctccgtggttcagtatgcggtagatgttctggaagtt
gagcatattatcatttgcggccactccggttgcggcggtatcaaggctgcggtagaaaaccctgagctgggcttg
attaataactggctgctgcatattcgcgacatctggcttaaacatagctcgctgttgggaaaaatgcccgaagag
caacgtctggacgcgctctatgaattgaacgtcatggagcaggtctataacctggggcattccaccattatgcag
tcagcgtggaaacgcgggcagaatgtgaccattcacggctgggcgtacagtatcaatgatggcctgcttcgcgat
cttgacgtcaccgccaccaacaaaaaaacgctggagaacggctatcataagggtatctccgccctaagtctgaaa
tacattccccaccaataa
>Senftenberg
gtggctaacctggttattcacaccgatctgaactgtctctccgtggttcagtatgcggtagatgttctggaagtt
gagcatattatcatttgcggccactccggttgcggcggtatcaaggctgcggtagaaaaccctgagctgggcttg
attaataactggctgctgcatattcgcgacatctggcttaaacatagctcgctgttgggaaaaatgcccgaagag
caacgtctggacgcgctctatgaattgaacgtcatggagcaggtctataacctgggacattccaccattatgcag
tcagcgtggaaacgcgggcagaatgtgaccattcacggctgggcgtacagtatcaatgatggcctgctgcgcgat
cttgacgtcaccgccaccaacaaaaaaacgctggagaacggctatcataagggtatctccgccctaagtctgaaa
tacattccccaccaataa
>Uganda
gtggctaacctggttattcacaccgatctgaactgtctctccgtggttcagtatgcggtagatgttctggaagtt
gagcatattatcatttgcggccactccggttgcggcggtatcaaggctgcggtagaaaaccctgagctgggcttg
attaataactggctgctgcatatccgcgacatctggcttaaacatagctcgctgttgggaaaaatgcccgaagag
caacgtctggatgcgctctatgaattgaacgtcatggagcaggtctataacctggggcattccaccattatgcag
tcagcgtggaaacgcggtcagaatgtgaccattcacggctgggcatacagtatcaatgatggcctgctgcgcgat
cttgacgtcaccgccaccaacagagaaacgctggagaacggctatcataagggtatctccgccctaagtctgaaa
tacattccccaccaataa
>Urbana
gtggctaacctggttattcacaccgatctgaactgtctctccgtggttcagtatgcggtagatgttctggaagtt
gagcatattatcatttgcggccactccggttgcggcggtatcaaggctgcggtagaaaaccctgagctgggcttg
attaataactggttgctgcatatccgcgacatctggcttaaacatagctcgctgttgggaaaaatgcccgaagag
caacgtctggacgcgctctatgaattgaacgtcatggagcaggtctataacctggggcattccaccattatgcag
tcagcgtggaaacgcgggcagaatgtgaccattcacggctgggcgtacagtatcaatgatggcctgcttcgcgat
cttgacgtcaccgccaccaacaaaaaaacgctggagaacggctatcataagggtatctccgccctaagtctgaaa
tacattccccaccaataa
>Wandsworth
gtggctaacctggttattcacaccgatctgaactgtctctccgtggttcagtatgcggtagatgttctggaagtt
gagcatattatcatttgcggccactccggttgcggcggtatcaaggctgcggtagaaaaccctgagctgggcttg
attaataactggctgctgcatatccgcgacatctggcttaaacatagctcgctgttgggaaaaatgcccgaagag
caacgtctggacgcgctctatgaattgaacgtcatggaacaggtctataacctggggcattccaccattatgcag
tcagcgtggaaacgcggtcagaatgtgaccattcacggctgggcgtacagtatcaatgatggcctgctgcgcgat
cttgacgtcaccgccaccaacagagaaacgctggagaacggctatcataagggtatttccgccctaagtctgaaa
tacattccccaccaataa
>Agona
gtggctaacctggttattcacaccgatctgaactgtctctccgtggttcagtatgcggtagatgttctggaagtt
gagcatattatcatttgcggccactccggttgcggcggtatcaaggctgcggtagaaaaccctgagctgggcttg
attaataactggctgctgcatatccgcgacatctggcttaaacatagctcgctgttgggaaaaatgcccgaagag
caacgtctggacgcgctctatgaattgaacgtcatggaacaggtctataacctggggcattccaccattatgcag
tcagcgtggaaacgcggtcagaatgtgaccattcacggctgggcgtacagtatcaatgatggcctgctgcgcgat
cttgacgtcaccgccaccaacagagaaacgctggagaacggctatcataagggtatttccgccctaagtctgaaa
tacattccccaccaataa
>Choleraesuis
gtggctaacctggttattcacaccgatctgaactgtctctccgtggttcagtatgcggtagatgttctggaagtt
gagcatattatcatttgcggccactccggttgcggcggtatcaaggctgcggtagaaaaccctgagctgggcttg
attaataactggctgctgcatatccgcgacatctggcttaaacatagctcgctgttgggaaaaatgcccgaagag
caacgtctggacgcgctctatgaattgaacgtcatggaacaggtctataacctggggcattccaccattatgcag
tcagcgtggaaacgcggtcagaatgtgaccattcacggctgggcgtacagtatcaatgatggcctgctgcgcgat
cttgacgtcaccgccaccaacagagaaacgctggagaacggctatcataagggtatttccgccctaagtctgaaa
tacattccccaccaataa
>Dublin
gtggctaacctggttattcacaccgatctgaactgtctctccgtggttcagtatgcggtagatgttttggaagtt
gagcatattatcatttgcggccactccggttgcggcggtatcaaggctgcggtagaaaaccctgagctgggcttg
attaataactggctgctgcatatccgcgacatctggcttaaacatagctcgctgttgggaaaaatgcccgaagag
caacgtctggacgcgctctatgaattgaacgtcatggaacaggtctataacctggggcattccaccattatgcag
tcagcgtggaaacgcggtcagaatgtgaccattcacggctgggcgtacagtatcaatgatggcctgctgcgcgat
cttgacgtcaccgccaccaacagagaaacgctggagaacggctatcataagggtatttccgccctaagtctgaaa
tacattccccaccaataa
>Enteritidis
gtggctaacctggttattcacaccgatctgaactgtctctccgtggttcagtatgcggtagatgttctggaagtt
gagcatattatcatttgcggccactccggttgcggcggtatcaaggctgcggtagaaaaccctgagctgggcttg
attaataactggctgctgcatatccgcgacatctggcttaaacatagctcgctgttgggaaaaatgcccgaagag
caacgtctggacgcgctctatgaattgaacgtcatggaacaggtctataacctggggcattccaccattatgcag
tcagcgtggaaacgcggtcagaatgtgaccattcacggctgggcgtacagtatcaatgatggcctgctgcgcgat
cttgacgtcaccgccaccaacagagaaacgctggagaacggctatcataagggtatttccgccctaagtctgaaa
tacattccccaccaataa
>Gallinarum
gtggctaacctggttattcacaccgatctgaactgtctctccgtggttcagtatgcggtagatgttctggaagtt
gagcatattatcatttgcggccactccggttgcggcggtatcaaggctgcggtagaaaaccctgagctgggcttg
attaataactggctgctgcatatccgcgacatctggcttaaacatagctcgctgttgggaaaaatgcccgaagag
caacgtctggacgcgctctatgaattgaacgtcatggaacaggtctataacctggggcattccaccattatgcag
tcagcgtggaaacgcggtcagaatgtgaccattcacggctgggcgtacagtatcaatgatggcctgctgcgcgat
cttgacgtcaccgccaccaacagagaaacgctggagaacggctatcataagggtatttccgccctaagtctgaaa
tacattccccaccaataa
>Heidelberg
gtggctaacctggttattcacaccgatctgaactgtctctccgtggttcagtatgcggtagatgttctggaagtt
gagcatattatcatttgcggccactccggttgcggcggtatcaaggctgcggtagaaaaccctgagctgggcttg
attaataactggctgctgcatatccgcgacatctggcttaaacatagctcgctgttgggaaaaatgcccgaagag
caacgtctggacgcgctctatgaattgaacgtcatggaacaggtctataacctggggcattccaccattatgcag
tcagcgtggaaacgcggtcagaatgtgaccattcacggctgggcgtacagtatcaatgatggcctgctgcgcgat
cttgacgtcaccgccaccaacagagaaacgctggagaacggctatcataagggtatttccgccctaagtctgaaa
tacattccccaccaataa
>Newport
gtggctaacctggttattcacaccgatctgaactgtctctccgtggttcagtatgcggtagatgttctggaagtt
gagcatattatcatttgcggccactccggttgcggcggtatcaaggctgcggtagaaaaccctgagctgggcttg
attaataactggctgctgcatatccgcgacatctggcttaaacatagctcgctgttgggaaaaatgcccgaagag
caacgtctggacgcgctctatgaattgaacgtcatggaacaggtctataacctggggcattccaccattatgcag
tcagcgtggaaacgcggtcagaatgtgaccattcacggctgggcgtacagtatcaatgatggcctgctgcgcgat
cttgacgtcaccgccaccaacagagaaacgctggagaacggctatcataagggtatttccgccctaagtctgaaa
tacattccccaccaataa
>Paratyphi_A
GTGGCTAACCTGGTTATTCACACCGATCTGAACTGTCTCTCCGTGGTTCAGTATGCGGTTGATGTTCTGGAAGTT
GAGCATATTATCATTTGCGGCCACTCCGGTTGCGGCGGTATCAAGGCTGCGGTAGAAAACCCTGAGCTGGGCTTG
ATTAATAACTGGCTGCTGCATATCCGCGACATCTGGCTTAAACATAGCTCGCTGTTGGGAAAAATGCCCGAAGAG
CAACGTCTGGACGCGCTCTATGAATTGAACGTCATGGAGCAGGTCTATAACCTGGGGCATTCCACCATTATGCAG
TCAGCGTGGAAACGCGGGCAGAATGTGACCATTCACGGCTGGGCGTACAGTATCAATGATGGCCTGCTGCGCGAT
CTTGACGTCACCGCCACCAACAAAAAAACGCTGGAGAACGGCTATCATAAGGGTATCTCCGCCCTAAGTCTGAAA
TACATTCCCCACCAATAA
>Paratyphi_B
GTGGCTAACCTGGTTATTCACACCGATCTGAACTGTCTCTCCGTGGTTCAGTATGCGGTAGATGTTCTGGAAGTT
GAGCATATTATCATTTGCGGCCACTCCGGTTGCGGCGGTATCAAGGCTGCGGTAGAAAACCCTGAGCTGGGCTTG
ATTAATAACTGGTTGCTGCATATCCGCGACATCTGGCTTAAACATAGCTCGCTGTTGGGAAAAATGCCCGAAGAG
CAACGTCTGGACGCGCTCTATGAATTGAACGTCATGGAGCAGGTCTATAACCTAGGGCATTCCACCATTATGCAG
TCAGCGTGGAAACGCGGGCAGAATGTGACCATTCACGGCTGGGCGTACAGTATCAATGATGGCCTGCTGCGCGAT
CTTGACGTCACCGCCACCAACAAAAAAACGCTGGAGAACGGCTATCATAAGGGCATCTCCGCCCTAAGTCTGAAA
TACATTCCCCACCAATAA
>Paratyphi_C
GTGGCTAACCTGGTTATTCACACCGATCTGAACTGTCTCTCCGTGGTTCAGTATGCGGTAGATGTTCTGGAAGTT
GAGCATATTATCATTTGCGGCCACTCCGGTTGCGGCGGTATCAAGGCTGCGGTAGAAAACCCTGAGCTGGGCTTG
ATTAATAACTGGCTGCTGCATATCCGCGACATCTGGCTTAAACATAGCTCGCTGTTGGGAAAAATGCCCGAAGAG
CAACGTCTGGACGCGCTCTATGAATTGAACGTCATGGAACAGGTCTATAACCTGGGGCATTCCACCATTATGCAG
TCAGCGTGGAAACGCGGTCAGAATGTGACCATTCACGGCTGGGCGTACAGTATCAATGATGGCCTGCTGCGCGAT
CTTGACGTCATCGCCACCAACAGAGAAACGCTGGAGAACGGCTATCATAAGGGTATTTCCGCCCTAAGTCTGAAA
TACATTCCCCACCAATAA
>Schwarzengrund
GTGGCTAACCTGGTTATTCACACCGATCTGAACTGTCTCTCCGTGGTTCAGTATGCGGTAGATGTTCTGGAAGTT
GAGCATATTATCATTTGCGGCCACTCCGGTTGCGGCGGTATCAAGGCTGCGGTAGAAAACCCTGAGCTGGGCTTG
ATTAATAACTGGTTGCTGCATATCCGCGACATCTGGCTTAAACATAGCTCGCTGTTGGGAAAAATGCCCGAAGAG
CAACGTCTGGACGCGCTCTATGAATTGAACGTCATGGAGCAGGTCTATAACCTGGGGCATTCCACCATTATGCAG
TCAGCGTGGAAACGCGGGCAGAATGTGACCATTCACGGCTGGGCGTACAGTATCAATGATGGCCTGCTGCGCGAT
CTTGACGTCACCGCCACCAACAAAAAAACGCTGGAGAACGGCTATCATAAGGGTATCTCCGCCCTAAGTCTGAAA
TACATTCCCCACCAATAA
>Typhi
gtggctaacctggttattcacaccgatctgaactgtctctccgtggttcagtatgcggtagatgctctggaagtt
gagcatattatcatttgcggccactccggttgcggcggtatcaaggctgcggtagaaaaccctgagctgggcttg
attaataactggctgctgcatatccgcgacatctggcttaaacatagctcgctgttgggaaaaatgcccgaagag
caacgtctggacgcgctctatgaattgaacgtcatggagcaggtctataacctggggcattccaccattatgcag
tcagcgtggaaacgcgggcagaatgtgaccattcacggctgggcgtacagtatcaatgatggcctgctgcgcgat
cttgacgtcaccgccaccaacagagaaacgctggagaacggctatcataagggtatctccgccctaagtctgaaa
tacattccccaccaataa
>Typhimurium
gtggctaacctggttattcacaccgatctgaactgtctctccgtggttcagtatgcggtagatgttctggaagtt
gagcatattatcatttgcggccactccggttgcggcggtatcaaggctgcggtagaaaaccctgagctgggcttg
attaataactggctgctgcatatccgcgacatctggcttaaacatagctcgctgttgggaaaaatgcccgaagag
caacgtctggacgcgctctatgaattgaacgtcatggaacaggtctataacctggggcattccaccattatgcag
tcagcgtggaaacgcggtcagaatgtgaccattcacggctgggcgtacagtatcaatgatggcctgctgcgcgat
cttgacgtcaccgccaccaacagagaaacgctggagaacggctatcataagggtatttccgccctaagtctgaaa
tacattccccaccaataa
=
#STM0202

>4512iminus
GTGGGCGGCACCCCGCTGTTTATCGAAAAAGCGGACGGCGCTTATCTTTA
TGATGTCGATGGCAAAGCGTATATCGACTATGTCGGTTCCTGGGGACCAA
TGGTACTGGGGCATAACCATCCGGCTATCCGCAATGCGGTGATCGAAGCT
GCGGAGCGCGGTTTAAGCTTCGGCGCGCCAACCGAAATGGAAGTGAAAAT
GGCGGAACTGGTCACCAACCTGGTGCCGACCATGGACATGGTGCGCATGG
TGAACTCCGGCACCGAAGCGACGATGAGCGCTATTCGCCTGGCGCGTGGT
TTTACTGGCCGCGATAAGATTATCAAATTCGAAGGCTGCTACCACGGCCA
CGCAGACTGTCTGCTGGTCAAAGCCGGTTCTGGCGCGCTGACGCTCGGTC
AGCCGAACTCGCCGGGCGTGCCGGCAGATTTCGCGAAACATACGCTGACC
TGCACTTATAACGATCTGACGTCAGTGCGCGCGGCATTTGAACAATATCC
GCAGGAAATCGCCAGTATCATCGTCGAACCCGTGGCGGGCAATATGAACT
GCGTCCCGCCGCTGCCGGAATTTCTGCCAGGTCTGCGCGCCTTGTGCGAT
GAGTTCGGCGCGCTGCTGATTATCGACGAAGTAATGACCGGTTTTCGCGT
AGCGCTGGCCGGAGCCCAGGATTACTACGGCGTCGTGCCGGACCTGACCT
GTCTGGGTAAAATCATCGGCGGCGGGATGCCGGTAGGCGCGTTTGGCGGT
CGTCGCGATGTAATGGATGCGCTGGCGCCGACGGGCCCGGTTTACCAGGC
GGGCACCCTTTCCGGCAACCCGATTGCGATGGCGGCCGGTTTCGCCTGCC
TGAATGAAGTCGCCCAGCCCGGCATTCATGAAACGCTGGATGAGCTCACC
ACCCGCCTGGCGGAAGGGCTGTGCGAAGCGGCGCAGGAGGCGGGGATCC
CACTGGTCGTCAACCATGTCGGCGGCATGTTCGGGATTTTCTTCACCGAC
GCTGAGAGCGTAACCTGCTATCAGGACGTGATGGCGTGCGACGTGGAACG
CTTTAAGCGTTTCTTCCACCTGATGCTGGAGGAAGGCGTATATCTGGCGC
CATCGGCGTTTGAGGCGGGCTTTATGTCGGTCGCACACAGCATGGACGAC
ATTAATAATACTATTGACGCCGCGCGTCGGGTGTTTGCGAAACTGTAA
>Hadar 
GTAGGCGGCACCCCGCTGTTTATCGAAAAAGCGGACGGCGCTTATCTTTA
TGATGTCGATGGCAAAGCGTATATCGACTATGTCGGTTCCTGGGGACCAA
TGGTACTGGGGCATAACCATCCGGCTATCCGCAATGCGGTGATCGAAGCT
GCGGAGCGCGGTTTAAGCTTCGGCGCGCCAACCGAAATGGAAGTGAAAAT
GGCGGAACTGGTCACCAACCTGGTGCCGACCATGGACATGGTGCGCATGG
TGAACTCCGGCACCGAAGCGACGATGAGCGCTATTCGCCTGGCGCGTGGT
TTTACTGGCCGCGATAAGATTATCAAATTCGAAGGCTGCTACCACGGCCA
CGCAGACTGTCTGCTGGTCAAAGCCGGTTCTGGCGCGCTGACGCTCGGTC
AGCCGAACTCGCCGGGCGTGCCGGCAGATTTCGCGAAACATACGCTGACC
TGCACTTATAACGATCTGACGTCAGTGCGCGCGGCGTTTGAACAATATCC
GCAGGAAATCGCCTGTATCATCGTCGAACCCGTAGCGGGCAATATGAACT
GCGTCCCGCCGCTGCCGGAATTTCTGCCAGGTCTGCGCGCCTTGTGCGAT
GAGTTCGGCGCGCTGCTGATTATCGACGAAGTGATGACCGGTTTTCGCGT
AGCGCTGGCCGGAGCCCAGGATTACTACGGCGTCGTGCCTGACCTGACCT
GTCTGGGTAAAATCATCGGCGGCGGGATGCCGGTAGGCGCGTTTGGCGGT
CGTCGCGATGTAATGGATGCGCTGGCGCCGACGGGCCCGGTTTACCAGGC
GGGCACCCTTTCCGGCAACCCGATTGCGATGGCGTCCGGTTTCGCCTGCC
TGAATGAAGTCGCCCAGCCCGGCATTCATGAAACGCTGGATGAGCTCACC
ACCCGCCTGGCGGAAGGGCTGTGCGAAGCGGCGCAGGAGGCGGGGATCC
CACTGGTCGTCAACCATGTCGGCGGCATGTTCGGGATTTTCTTCACCGAC
GCTGAGAGCGTAACTTGCTATCAGGACGTGATGGCGTGCGACGTTGAACG
CTTTAAGCGTTTCTTCCACCTGATGCTGGAGGAAGGCGTGTATCTGGCGC
CATCGGCGTTTGAGGCGGGCTTTATGTCGGTCGCACACAGCATGGACGAC
ATTAATAATACTATTGACGCCGCGCGTCGAGTGTTTGCGACGCTGTAA
>Heidelberg2
GTAGGCGGTACTCCGCTGTTTATCGAAAAAGCGGACGGCGCTTATCTTTA
TGATGTCGATGGCAAAGCGTATATCGACTATGTCGGTTCCTGGGGGCCAA
TGGTACTGGGGCATAACCATCCGGCTATCCGCAATGCGGTGATCGAAGCT
GCGGAGCGCGGTTTAAGCTTCGGCGCGCCAACCGAAATGGAAGTAAAAAT
GGCGGAACTGGTGACCAACCTGGTGCCGACCATGGACATGGTGCGCATGG
TGAACTCCGGCACCGAAGCGACGATGAGCGCTATTCGCCTGGCGCGTGGT
TTTACTGGCCGCGATAAGATTATCAAATTCGAAGGCTGCTACCACGGCCA
CGCAGACTGTCTGCTGGTCAAAGCCGGTTCTGGCGCGCTGACGCTCGGTC
AGCCGAACTCGCCGGGCGTGCCGGCAGATTTCGCGAAACATACGCTGACC
TGCACTTATAACGATCTGACGTCAGTGCGCGCGGCGTTTGAACAATATCC
GCAGGAAATCGCCTGTATCATCGTCGAACCCGTAGCGGGCAATATGAACT
GCGTCCCGCCGCTGCCGGAATTTCTGCCAGGTCTGCGCGCCTTGTGCGAT
GAGTTCGGCGCGCTGCTGATTATCGACGAAGTGATGACCGGTTTTCGCGT
AGCGCTGGCCGGAGCCCAGGATTACTACGGCGTCGTGCCTGACCTGACCT
GTCTGGGTAAAATCATCGGCGGCGGGATGCCGGTAGGCGCGTTTGGCGGT
CGTCGCGATGTAATGGATGCGCTGGCGCCGACGGGCCCGGTTTACCAGGC
GGGCACCCTTTCCGGCAACCCGATTGCGATGGCGGCCGGTTTCGCCTGCC
TGAATGAAGTCGCCCAGCCCGGCATTCATGAAACGCTGGATGAGCTCACC
ACCCGTCTGGCGGAAGGGCTGTGCGAAGCGGCGCAGGAGGCGGGGATCC
CACTGGTCGTCAACCATGTCGGCGGCATGTTCGGGATTTTCTTCACCGAC
GCTGAGAGCGTAACTTGCTATCAGGACGTGATGGCGTGCGACGTTGAACG
CTTTAAGCGTTTCTTCCACCTGATGCTGGAGGAAGGCGTGTATCTGGCGC
CATCGGCGTTTGAGGCGGGCTTTATGTCGGTCGCACACAGCATGGACGAC
ATTAATAATACTATTGACGCCGCGCGTCGGGTGTTTGCGACGCTGTAA
>Javiana 
GTGGGCGGCACCCCGCTGTTTATCGAAAAAGCGGACGGCGCGTATCTGTA
CGATGTCGATGGCAAAGCGTATATCGACTATGTCGGTTCCTGGGGGCCAA
TGGTACTGGGGCATAACCACCCGGCTATCCGCAATGCGGTGATCGAAGCT
GCGGAGCGCGGTTTAAGCTTCGGCGCGCCAACCGAAATGGAAGTGAAAAT
GGCGGAACTGGTCACCAACCTGGTGCCGACCATGGACATGGTGCGCATGG
TGAACTCCGGCACCGAAGCGACCATGAGCGCTATTCGCCTGGCGCGTGGT
TTTACTGGCCGCGATAAGATTATCAAATTCGAAGGTTGCTACCACGGCCA
CGCAGACTGCCTGCTGGTCAAAGCCGGTTCTGGCGCGCTGACGCTCGGTC
AGCCGAACTCGCCGGGCGTGCCGGCAGATTTCGCGAAACATACGCTGACC
TGCACTTATAACGATCTGGCGTCAGTGCGCGCGGCGTTTGAACAATATCC
GCAGGAAATCGCCTGTATCATCGTCGAGCCGGTGGCGGGCAACATGAACT
GCGTCCCGCCGCTGCCGGAATTCCTGCCCGGTCTGCGCGCCTTGTGCGAT
GAGTTCGGCGCGCTGCTGATTATCGACGAAGTGATGACCGGTTTTCGCGT
AGCGCTGGCCGGAGCCCAGGATTACTACGGCGTCGTGCCGGACCTGACCT
GTCTGGGTAAAATCATCGGCGGCGGGATGCCGGTAGGCGCGTTTGGCGGT
CGTCGCGATGTAATGGATGCGCTGGCGCCGACGGGCCCGGTTTACCAGGC
GGGCACCCTTTCCGGCAACCCTATTGCGATGGCGGCCGGTTTCGCCTGCC
TGAATGAAGTCGCCCAGCCCGGCATTCATGAAACGCTGGATGAGCTTACC
ACCCGTCTGGCGGAAGGTTTGCTGGAAGCTGCCGAAGAAGCGAATATTCC
GCTGGTCGTCAACCATGTCGGCGGCATGTTCGGGATTTTCTTCACCGACG
CTGAGAGCGTAACCTGCTATCAGGACGTGATGGCGTGCGACGTTGAACGC
TTTAAGCGTTTCTTCCACCTGATGCTGGAGGAAGGCGTGTATCTGGCGCC
ATCGGCGTTTGAGGCGGGTTTTATGTCGGTCGCACACAGCATGGACGACA
TTAATAATACCATTGACGCCGCACGTCGGGTGTTTGCGAAATTGTAA
>Kentucky_CDC191 
GTGGGCGGCACCCCGCTGTTTATCGAAAAAGCGGACGGCGCGTATCTTTA
TGATGTCGATGGCAAAGCGTATATCGACTATGTCGGTTCCTGGGGGCCAA
TGGTACTGGGGCATAACCATCCGGCTATCCGCAATGCGGTAATCGAAGCT
GCGGAGCGCGGTTTAAGCTTCGGCGCGCCAACCGAGATGGAAGTGAAAAT
GGCGGAACTGGTCACCAACCTGGTGCCGACCATGGACATGGTGCGCATGG
TGAACTCCGGCACCGAAGCAACGATGAGCGCGATTCGCCTGGCGCGTGGT
TTTACTGGCCGCGATAAGATTATCAAATTCGAAGGCTGCTACCACGGCCA
TGCAGACTGCCTGCTGGTCAAAGCCGGTTCTGGCGCGCTGACGCTCGGTC
AGCCAAACTCGCCGGGCGTGCCAGCAGATTTCGCGAAACATACGCTGACC
TGCACTTATAACGATCTGGCGTCAGTACGCGCGGCGTTTGAACAATATCC
GCAGGAAATCGCCTGTATCATCGTCGAACCCGTGGCGGGCAATATGAACT
GCGTCCCGCCGCTGCCGGAATTCCTGCCGGGCCTGCGCGCCTTGTGCGAT
GAGTTCGGCGCGCTGCTGATTATCGACGAAGTGATGACCGGTTTTCGCGT
TGCGCTGGCCGGAGCCCAGGATTACTACGGCGTCGTGCCGGACCTGACTT
GTCTGGGTAAAATCATCGGCGGCGGGATGCCGGTAGGCGCGTTTGGCGGT
CGTCGCGATGTAATGGATGCGCTGGCGCCGACGGGCCCGGTTTACCAGGC
GGGCACCCTTTCCGGCAACCCGATTGCGATGGCGGCCGGTTTCGCCTGCC
TGAATGAAGTCGCCCAGCCCGGCATTCATGAAACGCTGGATGAGCTCACC
ACCCGTCTGGCGGAAGGTTTGCTGGAAGCTGCCGAAGAAGCGAATATTCC
GCTGGTGGTTAACCATGTCGGCGGCATGTTCGGGATTTTCTTCACCGACG
CTGAGAGCGTAACTTGCTATCAGGACGTGATGGCGTGCGACGTGGAACGC
TTTAAGCGTTTCTTCCACCTGATGCTGGAGGAAGGCGTATATCTGGCGCC
ATCGGCGTTTGAGGCGGGCTTTATGTCGGTCGCACACAGCATGGACGACA
TTAATAATACTATTGACGCCGCGCGTCGGGTGTTTGCGAAATTGTAA
>Kentucky_CVM29188 
GTGGGCGGCACCCCGCTGTTTATCGAAAAAGCGGACGGCGCGTATCTTTA
TGATGTCGATGGCAAAGCGTATATCGACTATGTCGGTTCCTGGGGGCCAA
TGGTACTGGGGCATAACCATCCGGCTATCCGCAATGCGGTAATCGAAGCT
GCGGAGCGCGGTTTAAGCTTCGGCGCGCCAACCGAGATGGAAGTGAAAAT
GGCGGAACTGGTCACCAACCTGGTGCCGACCATGGACATGGTGCGCATGG
TGAACTCCGGCACCGAAGCAACGATGAGCGCGATTCGCCTGGCGCGTGGT
TTTACTGGCCGCGATAAGATTATCAAATTCGAAGGCTGCTACCACGGCCA
TGCAGACTGCCTGCTGGTCAAAGCCGGTTCTGGCGCGCTGACGCTCGGTC
AGCCAAACTCGCCGGGCGTGCCAGCAGATTTCGCGAAACATACGCTGACC
TGCACTTATAACGATCTGGCGTCAGTACGCGCGGCGTTTGAACAATATCC
GCAGGAAATCGCCTGTATCATCGTCGAACCCGTGGCGGGCAATATGAACT
GCGTCCCGCCGCTGCCGGAATTCCTGCCGGGCCTGCGCGCCTTGTGCGAT
GAGTTCGGCGCGCTGCTGATTATCGACGAAGTGATGACCGGTTTTCGCGT
TGCGCTGGCCGGAGCCCAGGATTACTACGGCGTCGTGCCGGACCTGACTT
GTCTGGGTAAAATCATCGGCGGCGGGATGCCGGTAGGCGCGTTTGGCGGT
CGTCGCGATGTAATGGATGCGCTGGCGCCGACGGGCCCGGTTTACCAGGC
GGGCACCCTTTCCGGCAACCCGATTGCGATGGCGGCCGGTTTCGCCTGCC
TGAATGAAGTCGCCCAGCCCGGCATTCATGAAACGCTGGATGAGCTCACC
ACCCGTCTGGCGGAAGGTTTGCTGGAAGCTGCCGAAGAAGCGAATATTCC
GCTGGTGGTTAACCATGTCGGCGGCATGTTCGGGATTTTCTTCACCGACG
CTGAGAGCGTAACTTGCTATCAGGACGTGATGGCGTGCGACGTGGAACGC
TTTAAGCGTTTCTTCCACCTGATGCTGGAGGAAGGCGTATATCTGGCGCC
ATCGGCGTTTGAGGCGGGCTTTATGTCGGTCGCACACAGCATGGACGACA
TTAATAATACTATTGACGCCGCGCGTCGGGTGTTTGCGAAATTGTAA
>Newport2
GTGGGCGGCACCCCGCTGTTTATCGAAAAAGCGGACGGCGCGTATCTGTA
CGATGTCGATGGCAAAGCATATATCGACTATGTCGGTTCCTGGGGGCCAA
TGGTACTGGGGCATAACCATCCGGCTATCCGCAATGCGGTGATCGAAGCT
GCGGAGCGCGGTTTAAGCTTCGGCGCGCCAACCGAAATGGAAGTAAAAAT
GGCGGAACTGGTGACCAACCTGGTGCCGACCATGGACATGGTGCGCATGG
TGAACTCCGGCACCGAAGCGACGATGAGCGCGATTCGCCTGGCGCGTGGT
TTTACTGGCCGCGATAAGATTATCAAATTCGAAGGCTGCTACCACGGCCA
CGCAGACTGTCTGCTGGTCAAAGCCGGTTCTGGCGCGCTGACGCTCGGTC
AGCCGAACTCGCCGGGCGTGCCGGCAGATTTCGCGAAACATACGCTGACC
TGCACTTATAACGATCTGACGTCAGTGCGCGCGGCGTTTGAACAATATCC
GCAGGAAATCGCCTGTATCATCGTCGAACCCGTGGCAGGTAATATGAACT
GCGTCCCGCCGCTGCCGGAATTTCTGCCAGGTCTGCGCGCCTTGTGCGAT
GAGTTCGGCGCGCTGCTGATTATCGACGAAGTAATGACCGGTTTTCGCGT
AGCGCTGGCCGGAGCCCAGGATTACTACGGCGTCGTGCCGGACCTGACCT
GTCTGGGTAAAATCATCGGCGGCGGGATGCCGGTAGGCGCGTTTGGCGGT
CGTCGCGATGTAATGGATGCGCTGGCGCCGACGGGCCCGGTTTACCAGGC
GGGCACCCTTTCCGGCAACCCGATTGCGATGGCGGCCGGTTTCGCCTGCC
TGAATGAAGTCGCCCAGCCCGGCATTCATGAAACGCTGGATGAGCTCACC
ACCCGTCTGGCGGAAGGTTTGCTGGAAGCTGCCGAAGAAGCGAATATTCC
GCTGGTGGTTAACCATGTCGGCGGCATGTTCGGGATTTTCTTCACCGACG
CTGAGAGCGTAACCTGCTATCAGGACGTGATGGCGTGCGACGTGGAACGC
TTTAAGCGTTTCTTCCACCTGATGCTGGAGGAAGGCGTATATCTGGCGCC
GTCCGCGTTCGAAGCAGGCTTTATGTCCGTGGCGCACAGTGAAGAAGATA
TCAATAACACCATCGACGCCGCGCGTCGGGTGTTTGCGAAACTGTAA
>Saintpaul_SARA23 
GTGGGCGGCACCCCGCTGTTTATCGAAAAAGCGGACGGCGCGTATCTGTA
CGATGTCGATGGCAAAGCGTATATCGACTATGTCGGTTCCTGGGGACCAA
TGGTACTGGGGCATAACCATCCGGCTATCCGCAATGCGGTGATCGAAGCT
GCGGAGCGCGGTTTAAGCTTCGGCGCGCCAACCGAAATGGAAGTAAAAAT
GGCGGAACTGGTGACCAACCTGGTGCCGACCATGGACATGGTGCGCATGG
TGAACTCCGGCACCGAAGCGACGATGAGCGCTATTCGCCTGGCGCGTGGT
TTTACTGGCCGCGATAAGATTATCAAATTCGAAGGCTGCTACCACGGCCA
CGCAGACTGTCTGCTGGTCAAAGCCGGTTCTGGCGCGCTGACGCTCGGTC
AGCCGAACTCGCCGGGCGTGCCGGCAGATTTCGCGAAACATACGCTGACC
TGCACTTATAACGATCTGACGTCAGTGCGCGCGGCGTTTGAACAATATCC
GCAGGAAATCGCCTGTATCATCGTCGAACCCGTAGCGGGCAATATGAACT
GCGTCCCGCCGCTGCCGGAATTTCTGCCAGGCCTGCGCGCCTTGTGCGAT
GAGTTCGGCGCGCTGCTGATTATCGACGAAGTGATGACCGGTTTTCGCGT
AGCGCTGGCCGGAGCCCAGGATTACTACGGCGTCGTGCCTGACCTGACCT
GTCTGGGTAAAATCATCGGCGGCGGGATGCCGGTAGGCGCGTTTGGCGGT
CGTCGCGATGTAATGGATGCGCTGGCGCCGACGGGCCCGGTTTACCAGGC
GGGCACCCTTTCCGGCAACCCGATTGCGATGGCGGCCGGTTTCGCCTGCC
TGAATGAAGTCGCCCAGCCCGGCATTCATGAAACGCTGGATGAGCTCACC
ACCCGTCTGGCGGAAGGTTTGCTGGAAGCTGCCGAAGAAGCGAATATTCC
GCTGGTGGTTAACCATGTCGGCGGCATGTTCGGGATTTTCTTCACCGACG
CTGAGAGCGTAACCTGCTATCAGGACGTGATGGCGTGCGACGTGGAACGC
TTTAAGCGTTTCTTCCACCTGATGCTGGAGGAAGGCGTATATCTGGCGCC
GTCCGCGTTCGAAGCAGGCTTTATGTCCGTGGCGCACAGTGAAGAAGATA
TCAATAACACCATCGACGCCGCGCGTCGGGTGTTTGCGAAACTGTAA
>Saintpaul_SARA29 
GTAGGCGGTACTCCGCTGTTTATCGAAAAAGCGGACGGCGCTTATCTTTA
TGATGTCGATGGCAAAGCGTATATCGACTATGTCGGTTCCTGGGGGCCAA
TGGTACTGGGGCATAACCATCCGGCTATCCGCAATGCGGTGATCGAAGCT
GCGGAGCGCGGTTTAAGCTTCGGCGCGCCAACCGAAATGGAAGTAAAAAT
GGCGGAACTGGTGACCAACCTGGTGCCGACCATGGACATGGTGCGCATGG
TGAACTCCGGCACCGAAGCGACGATGAGCGCTATTCGCCTGGCGCGTGGT
TTTACTGGCCGCGATAAGATTATCAAATTCGAAGGCTGCTACCACGGCCA
CGCAGACTGTCTGCTGGTCAAAGCCGGTTCTGGCGCGCTGACGCTCGGTC
AGCCGAACTCGCCGGGCGTGCCGGCAGATTTCGCGAAACATACGCTGACC
TGCACTTATAACGATCTGGCGTCAGTACGCGCGGCGTTTGAACAATATCC
GCAGGAAATCGCCTGTATCATCGTCGAACCCGTAGCGGGCAATATGAACT
GCGTCCCGCCGCTGCCGGAATTTCTGCCAGGTCTGCGCGCCTTGTGCGAT
GAGTTCGGCGCGCTGCTGATTATCGACGAAGTGATGACCGGTTTTCGCGT
AGCGCTGGCCGGAGCCCAGGATTACTACGGCGTCGTGCCTGACCTGACCT
GTCTGGGTAAAATCATCGGCGGCGGGATGCCGGTAGGCGCGTTTGGCGGT
CGTCGCGATGTAATGGATGCGCTGGCGCCGACGGGCCCGGTTTACCAGGC
GGGCACCCTTTCCGGCAACCCGATTGCGATGGCGGCCGGTTTCGCCTGCC
TGAATGAAGTCGCCCAGCCCGGCATTCATGAAACGCTGGATGAGCTCACC
ACCCGTCTGGCGGAAGGTTTGCTGGAAGCTGCCGAAGAAGCGAATATTCC
GCTGGTGGTTAACCATGTCGGCGGCATGTTCGGGATTTTCTTCACCGACG
CTGAGAGCGTAACCTGCTATCAGGACGTGATGGAGTGCAACGTGGAACGC
TTTAAGCGTTTCTTCCACCTGATGTTGGAGGAAGGCGTATATCTGGCGCC
GTCCGCGTTCGAAGCAGGCTTTATGTCCGTGGCGCACAGTGAAGAAGATA
TCAATAACACCATCGACGCCGCGCGTCGGGTGTTTGCGAAACTGTAA
>Schwarzengrund_SL480 
GTGGGCGGCACCCCGCTGTTTATCGAAAAAGCGGACGGCGCGTATCTGTA
CGATGTCGATGGCAAAGCGTATATCGACTATGTCGGTTCCTGGGGGCCAA
TGGTACTGGGGCATAACCACCCGGCTATCCGCAATGCGGTGATCGAAGCT
GCGGAGCGCGGTTTAAGCTTCGGCGCGCCAACCGAAATGGAAGTGAAAAT
GGCGGAACTGGTCACCAACCTGGTGCCGACCATGGACATGGTGCGCATGG
TGAACTCCGGTACCGAAGCGACGATGAGCGCTATTCGCCTGGCGCGTGGT
TTTACTGGCCGCGATAAGATTATCAAATTCGAAGGCTGCTACCACGGCCA
CGCAGACTGTCTGCTGGTCAAAGCCGGTTCTGGCGCGCTGACGCTCGGTC
AGCCGAACTCGCCGGGCGTGCCGGCAGATTTCGCGAAACATACGCTGACC
TGCACTTATAACGATCTGGCGTCAGTGCGCGCGGCGTTTGAACAATATCC
GCAGGAAATCGCCTGTATCATCGTCGAACCCGTGGCGGGCAATATGAACT
GCGTCCCGCCGCTGCCGGAATTCCTGCCCGGTCTGCGCGCCTTGTGCGAT
GAGTTCGGCGCGCTGCTGATTATCGACGAAGTGATGACCGGTTTTCGCGT
AGCGCTGGCCGGAGCCCAGGATTACTACGGCGTCGTGCCGGACCTGACCT
GTCTGGGTAAAATCATCGGCGGCGGGATGCCGGTAGGCGCGTTTGGCGGT
CGTCGCGATGTAATGGATGCGCTGGCGCCGACGGGCCCGGTTTACCAGGC
GGGCACCCTTTCCGGCAACCCGATTGCGATGGCGGCCGGTTTCGCCTGCC
TGAATGAAGTCGCCCAGCCCGGCATTCATGAAACGCTGGATGAGCTCACC
ACCCGTCTGGCGGAAGGTTTGCTGGAAGCTGCCGAAGAAGCGAATATTCC
GCTGGTGGTTAACCATGTCGGCGGCATGTTCGGGATTTTCTTCACCGACG
CTGAGAGCGTAACTTGCTATCAGGACGTGATGGCGTGCGACGTGGAACGC
TTTAAGCGTTTCTTCCACCTGATGCTGGAGGAAGGCGTATATCTGGCGCC
ATCGGCGTTTGAGGCGGGCTTTATGTCGGTCGCACACAGCATGGACGACA
TTAATAATACTATTGACGCCGCGCGTCGGGTGTTTGCGAAATTGTAA
>Tennessee 
GTGGGCGGCACCCCGCTGTTTATCGAAAAAGCGGACGGCGCGTATCTGTA
TGATGTCGATGGCAAAGCGTATATCGACTATGTCGGTTCCTGGGGGCCAA
TGGTACTGGGGCATAACCATCCGGCTATCCGCAATGCGGTGATCGAAGCT
GCGGAGCGCGGTTTAAGCTTCGGCGCGCCAACCGAAATGGAAGTGAAAAT
GGCGGAACTGGTCACCAACCTGGTGCCGACCATGGACATGGTGCGCATGG
TGAACTCCGGCACCGAAGCAACGATGAGCGCGATTCGCCTGGCGCGTGGT
TTTACTGGCCGCGATAAGATTATCAAATTCGAAGGCTGCTACCACGGCCA
CGCAGACTGCCTGCTGGTCAAAGCCGGTTCTGGCGCGCTGACGCTTGGTC
AGCCGAACTCGCCGGGCGTGCCGGCAGATTTCGCGAAACATACGCTGACC
TGCACTTATAACGATCTGGCGTCAGTGCGCGCGGCGTTTGAACAATATCC
GCAGGAAATCGCCTGTATCATCGTCGAGCCGGTGGCGGGCAACATGAACT
GTGTCCCGCCGCTGCCGGAATTCCTGCCCGGCCTGCGCGCCTTGTGCGAT
GAGTTCGGCGCGCTGCTGATTATCGACGAAGTGATGACCGGTTTTCGCGT
CGCGCTGGCCGGAGCCCAGGATTACTACGGCGTCGTGCCTGACCTGACCT
GTCTGGGTAAAATCATCGGCGGCGGGATGCCGGTAGGCGCGTTTGGCGGT
CGTCGCGATGTAATGGATGCGCTGGCGCCGACGGGCCCGGTTTACCAGGC
GGGCACCCTTTCCGGCAACCCGATTGCGATGGCGGCCGGTTTCGCCTGCC
TGAATGAAGTTGCCCAGCCCGGCATTCATGAAACGCTGGATGAGCTCACC
ACCCGCCTGGCGGAAGGTTTGCTGGAAGCTGCCGAAGAAGCGAATATTCC
GCTGGTGGTTAACCATGTCGGCGGCATGTTCGGGATTTTCTTCACCGACG
CTGAGAGCGTAACCTGCTATCAGGACGTGATGGCGTGCGACGTGGAACGC
TTTAAGCGTTTCTTCCACCTGATGCTGGAGGAAGGCGTGTATCTGGCGCC
ATCGGCGTTTGAGGCGGGCTTTATGTCGGTCGCACACAGCATGGACGACA
TTAATAATACTATTGACGCCGCGCGTCGGGTGTTTGCGACGCTGTAA
>Typhimurium_14028S 
GTGGGCGGCACCCCGCTGTTTATCGAAAAAGCGGACGGCGCTTATCTTTA
TGATGTCGATGGCAAAGCGTATATCGACTATGTCGGTTCCTGGGGACCAA
TGGTACTGGGGCATAACCATCCGGCTATCCGCAATGCGGTGATCGAAGCT
GCGGAGCGCGGTTTAAGCTTCGGCGCGCCAACCGAAATGGAAGTGAAAAT
GGCGGAACTGGTCACCAACCTGGTGCCGACCATGGACATGGTGCGCATGG
TGAACTCCGGCACCGAAGCGACGATGAGCGCTATTCGCCTGGCGCGTGGT
TTTACTGGCCGCGATAAGATTATCAAATTCGAAGGCTGCTACCACGGCCA
CGCAGACTGTCTGCTGGTCAAAGCCGGTTCTGGCGCGCTGACGCTCGGTC
AGCCGAACTCGCCGGGCGTGCCGGCAGATTTCGCGAAACATACGCTGACC
TGCACTTATAACGATCTGACGTCAGTGCGCGCGGCATTTGAACAATATCC
GCAGGAAATCGCCAGTATCATCGTCGAACCCGTGGCGGGCAATATGAACT
GCGTCCCGCCGCTGCCGGAATTTCTGCCAGGTCTGCGCGCCTTGTGCGAT
GAGTTCGGCGCGCTGCTGATTATCGACGAAGTAATGACCGGTTTTCGCGT
AGCGCTGGCCGGAGCCCAGGATTACTACGGCGTCGTGCCGGACCTGACCT
GTCTGGGTAAAATCATCGGCGGCGGGATGCCGGTAGGCGCGTTTGGCGGT
CGTCGCGATGTAATGGATGCGCTGGCGCCGACGGGCCCGGTTTACCAGGC
GGGCACCCTTTCCGGCAACCCGATTGCGATGGCGGCCGGTTTCGCCTGCC
TGAATGAAGTCGCCCAGCCCGGCATTCATGAAACGCTGGATGAGCTCACC
ACCCGCCTGGCGGAAGGGCTGTGCGAAGCGGCGCAGGAGGCGGGGATCC
CACTGGTCGTCAACCATGTCGGCGGCATGTTCGGGATTTTCTTCACCGAC
GCTGAGAGCGTAACCTGCTATCAGGACGTGATGGCGTGCGACGTGGAACG
CTTTAAGCGTTTCTTCCACCTGATGCTGGAGGAAGGCGTATATCTGGCGC
CATCGGCGTTTGAGGCGGGCTTTATGTCGGTCGCACACAGCATGGACGAC
ATTAATAATACTATTGACGCCGCGCGTCGGGTGTTTGCGAAACTGTAA
>Typhimurium_D23580 
GTGGGCGGCACCCCGCTGTTTATCGAAAAAGCGGACGGCGCTTATCTTTA
TGATGTCGATGGCAAAGCGTATATCGACTATGTCGGTTCCTGGGGACCAA
TGGTACTGGGGCATAACCATCCGGCTATCCGCAATGCGGTGATCGAAGCT
GCGGAGCGCGGTTTAAGCTTCGGCGCGCCAACCGAAATGGAAGTGAAAAT
GGCGGAACTGGTCACCAACCTGGTGCCGACCATGGACATGGTGCGCATGG
TGAACTCCGGCACCGAAGCGACGATGAGCGCTATTCGCCTGGCGCGTGGT
TTTACTGGCCGCGATAAGATTATCAAATTCGAAGGCTGCTACCACGGCCA
CGCAGACTGTCTGCTGGTCAAAGCCGGTTCTGGCGCGCTGACGCTCGGTC
AGCCGAACTCGCCGGGCGTGCCGGCAGATTTCGCGAAACATACGCTGACC
TGCACTTATAACGATCTGACGTCAGTGCGCGCGGCATTTGAACAATATCC
GCAGGAAATCGCCAGTATCATCGTCGAACCCGTGGCGGGCAATATGAACT
GCGTCCCGCCGCTGCCGGAATTTCTGCCAGGTCTGCGCGCCTTGTGCGAT
GAGTTCGGCGCGCTGCTGATTATCGACGAAGTAATGACCGGTTTTCGCGT
AGCGCTGGCCGGAGCCCAGGATTACTACGGCGTCGTGCCGGACCTGACCT
GTCTGGGTAAAATCATCGGCGGCGGGATGCCGGTAGGCGCGTTTGGCGGT
CGTCGCGATGTAATGGATGCGCTGGCGCCGACGGGCCCGGTTTACCAGGC
GGGCACCCTTTCCGGCAACCCGATTGCGATGGCGGCCGGTTTCGCCTGCC
TGAATGAAGTCGCCCAGCCCGGCATTCATGAAACGCTGGATGAGCTCACC
ACCCGCCTGGCGGAAGGGCTGTGCGAAGCGGCGCAGGAGGCGGGGATCC
CACTGGTCGTCAACCATGTCGGCGGCATGTTCGGGATTTTCTTCACCGAC
GCTGAGAGCGTAACCTGCTATCAGGACGTGATGGCGTGCGACGTGGAACG
CTTTAAGCGTTTCTTCCACCTGATGCTGGAGGAAGGCGTATATCTGGCGC
CATCGGCGTTTGAGGCGGGCTTTATGTCGGTCGCACACAGCATGGACGAC
ATTAATAATACTATTGACGCCGCGCGTCGGGTGTTTGCGAAACTGTAA
>Typhimurium_DT104 
GTGGGCGGCACCCCGCTGTTTATCGAAAAAGCGGACGGCGCTTATCTTTA
TGATGTCGATGGCAAAGCGTATATCGACTATGTCGGTTCCTGGGGACCAA
TGGTACTGGGGCATAACCATCCGGCTATCCGCAATGCGGTGATCGAAGCT
GCGGAGCGCGGTTTAAGCTTCGGCGCGCCAACCGAAATGGAAGTGAAAAT
GGCGGAACTGGTCACCAACCTGGTGCCGACCATGGACATGGTGCGCATGG
TGAACTCCGGCACCGAAGCGACGATGAGCGCTATTCGCCTGGCGCGTGGT
TTTACTGGCCGCGATAAGATTATCAAATTCGAAGGCTGCTACCACGGCCA
CGCAGACTGTCTGCTGGTCAAAGCCGGTTCTGGCGCGCTGACGCTCGGTC
AGCCGAACTCGCCGGGCGTGCCGGCAGATTTCGCGAAACATACGCTGACC
TGCACTTATAACGATCTGACGTCAGTGCGCGCGGCATTTGAACAATATCC
GCAGGAAATCGCCAGTATCATCGTCGAACCCGTGGCGGGCAATATGAACT
GCGTCCCGCCGCTGCCGGAATTTCTGCCAGGTCTGCGCGCCTTGTGCGAT
GAGTTCGGCGCGCTGCTGATTATCGACGAAGTAATGACCGGTTTTCGCGT
AGCGCTGGCCGGAGCCCAGGATTACTACGGCGTCGTGCCGGACCTGACCT
GTCTGGGTAAAATCATCGGCGGCGGGATGCCGGTAGGCGCGTTTGGCGGT
CGTCGCGATGTAATGGATGCGCTGGCGCCGACGGGCCCGGTTTACCAGGC
GGGCACCCTTTCCGGCAACCCGATTGCGATGGCGGCCGGTTTCGCCTGCC
TGAATGAAGTCGCCCAGCCCGGCATTCATGAAACGCTGGATGAGCTCACC
ACCCGCCTGGCGGAAGGGCTGTGCGAAGCGGCGCAGGAGGCGGGGATCC
CACTGGTCGTCAACCATGTCGGCGGCATGTTCGGGATTTTCTTCACCGAC
GCTGAGAGCGTAACCTGCTATCAGGACGTGATGGCGTGCGACGTGGAACG
CTTTAAGCGTTTCTTCCACCTGATGCTGGAGGAAGGCGTATATCTGGCGC
CATCGGCGTTTGAGGCGGGCTTTATGTCGGTCGCACACAGCATGGACGAC
ATTAATAATACTATTGACGCCGCGCGTCGGGTGTTTGCGAAACTGTAA
>Typhimurium_SL1344 
GTGGGCGGCACCCCGCTGTTTATCGAAAAAGCGGACGGCGCTTATCTTTA
TGATGTCGATGGCAAAGCGTATATCGACTATGTCGGTTCCTGGGGACCAA
TGGTACTGGGGCATAACCATCCGGCTATCCGCAATGCGGTGATCGAAGCT
GCGGAGCGCGGTTTAAGCTTCGGCGCGCCAACCGAAATGGAAGTGAAAAT
GGCGGAACTGGTCACCAACCTGGTGCCGACCATGGACATGGTGCGCATGG
TGAACTCCGGCACCGAAGCGACGATGAGCGCTATTCGCCTGGCGCGTGGT
TTTACTGGCCGCGATAAGATTATCAAATTCGAAGGCTGCTACCACGGCCA
CGCAGACTGTCTGCTGGTCAAAGCCGGTTCTGGCGCGCTGACGCTCGGTC
AGCCGAACTCGCCGGGCGTGCCGGCAGATTTCGCGAAACATACGCTGACC
TGCACTTATAACGATCTGACGTCAGTGCGCGCGGCATTTGAACAATATCC
GCAGGAAATCGCCAGTATCATCGTCGAACCCGTGGCGGGCAATATGAACT
GCGTCCCGCCGCTGCCGGAATTTCTGCCAGGTCTGCGCGCCTTGTGCGAT
GAGTTCGGCGCGCTGCTGATTATCGACGAAGTAATGACCGGTTTTCGCGT
AGCGCTGGCCGGAGCCCAGGATTACTACGGCGTCGTGCCGGACCTGACCT
GTCTGGGTAAAATCATCGGCGGCGGGATGCCGGTAGGCGCGTTTGGCGGT
CGTCGCGATGTAATGGATGCGCTGGCGCCGACGGGCCCGGTTTACCAGGC
GGGCACCCTTTCCGGCAACCCGATTGCGATGGCGGCCGGTTTCGCCTGCC
TGAATGAAGTCGCCCAGCCCGGCATTCATGAAACGCTGGATGAGCTCACC
ACCCGCCTGGCGGAAGGGCTGTGCGAAGCGGCGCAGGAGGCGGGGATCC
CACTGGTCGTCAACCATGTCGGCGGCATGTTCGGGATTTTCTTCACCGAC
GCTGAGAGCGTAACCTGCTATCAGGACGTGATGGCGTGCGACGTGGAACG
CTTTAAGCGTTTCTTCCACCTGATGCTGGAGGAAGGCGTATATCTGGCGC
CATCGGCGTTTGAGGCGGGCTTTATGTCGGTCGCACACAGCATGGACGAC
ATTAATAATACTATTGACGCCGCGCGTCGGGTGTTTGCGAAACTGTAA
>Virchow 
GTAGGCGGTACTCCGCTGTTTATCGAAAAAGCGGACGGCGCTTATCTTTA
TGATGTCGATGGCAAAGCGTATATCGACTATGTCGGTTCCTGGGGGCCAA
TGGTACTGGGGCATAACCATCCGGCTATCCGCAATGCGGTGATCGAAGCT
GCGGAGCGCGGTTTAAGCTTCGGCGCGCCAACCGAAATGGAAGTAAAAAT
GGCGGAACTGGTGACCAACCTGGTGCCGACCATGGACATGGTGCGCATGG
TGAACTCCGGCACCGAAGCGACGATGAGCGCTATTCGCCTGGCGCGTGGT
TTTACTGGCCGCGATAAGATTATCAAATTCGAAGGCTGCTACCACGGCCA
CGCAGACTGTCTGCTGGTCAAAGCCGGTTCTGGCGCGCTGACGCTCGGTC
AGCCGAACTCGCCGGGCGTGCCGGCGGATTTCGCGAAACATACGCTGACC
TGCACTTATAACGATCTGACGTCAGTGCGCGCGGCGTTTGAACAATATCC
GCAGGAAATCGCCTGTATCATCGTCGAACCCGTAGCGGGCAATATGAACT
GCGTCCCGCCGCTGCCGGAATTTCTGCCAGGTCTGCGCGCCTTGTGCGAT
GAGTTCGGCGCGCTGCTGATTATCGACGAAGTGATGACCGGTTTTCGCGT
AGCGCTGGCCGGAGCCCAGGATTACTACGGCGTCGTGCCTGACCTGACCT
GTCTGGGTAAAATCATCGGCGGCGGGATGCCGGTAGGCGCGTTTGGCGGT
CGTCGCGATGTAATGGATGCGCTGGCGCCGACGGGCCCGGTTTACCAGGC
GGGCACCCTTTCCGGCAACCCGATTGCGATGGCGGCCGGTTTCGCCTGCC
TGAATGAAGTCGCCCAGCCCGGCATTCATGAAACGCTGGATGAGCTCACC
ACCCGCCTGGCGGAAGGGCTGTGCGAAGCGGCGCAGGAGGTGGGGATCC
CACTGGTCGTCAACCATGTCGGCGGGATGTTCGGGATTTTCTTCACCGAC
GCTGAGAGCGTAACCTGCTATCAGGACGTGATGGCGTGCGACGTGGAACG
CTTTAAGCGTTTCTTCCACCTGATGCTGGAGGAAGGCGTATATCTGGCGC
CGTCCGCGTTCGAAGCAGGCTTTATGTCCGTGGCGCACAGTGAAGAAGAT
ATCAATAACACCATCGACGCCGCGCGTCGGGTGTTTGCGAAACTGTAA
>Weltevreden 
GTGGGTGGTACCCCGCTGTTTATCGAAAAAGCGGACGGCGCTTATCTTTA
TGATGTCGATGGCAAAGCGTATATCGACTATGTCGGTTCCTGGGGGCCAA
TGGTACTGGGGCATAACCATCCGGCTATCCGCAATGCGGTGATCGAAGCT
GCGGAGCGCGGTTTAAGCTTCGGCGCGCCAACCGAGATGGAAGTGAAAAT
GGCGGAACTGGTCACCAACCTGGTGCCGACCATGGACATGGTGCGCATGG
TGAACTCCGGCACCGAAGCGACCATGAGCGCGATTCGCCTGGCGCGTGGT
TTTACTGGCCGCGATAAGATTATCAAATTCGAAGGCTGCTACCACGGCCA
CGCAGACTGCCTGCTGGTCAAAGCCGGTTCTGGCGCGCTGACGCTTGGTC
AGCCGAACTCGCCGGGCGTGCCGGCAGATTTCGCGAAACATACGCTGACC
TGCACTTATAACAATCTGGCGTCAGTACGCGCGGCGTTTGAACAATATCC
GCAGGAAATCGCCTGTATCATCGTCGAACCCGTAGCGGGCAATATGAACT
GCGTCCCACCGCTGCCGGAATTTCTGCCAGGTCTGCGCGCCTTGTGCGAT
GAGTTCGGCGCGCTGCTGATTATCGACGAAGTGATGACCGGTTTTCGCGT
AGCGCTGGCCGGAGCCCAGGATTACTACGGCGTCGTGCCGGACCTGACCT
GTCTGGGTAAAATCATCGGCGGCGGGATGCCGGTAGGCGCGTTTGGCGGT
CGTCGCGATGTAATGGATGCGCTGGCGCCGACGGGCCCGGTTTACCAGGC
GGGCACCCTTTCCGGCAACCCGATTGCGATGGCGGCCGGTTTCGCCTGCC
TGAATGAAGTCGCCCAGCCCGGCATTCATGAAACGCTGGATGAGCTCACC
ACCCGCCTGGCGGAAGGTTTGCTGGAAGCTGCCGAAGAAGCGAATATTCC
GCTGGTGGTTAACCATGTCGGCGGCATGTTCGGGATTTTCTTCACCGACG
CTGAGAGCGTAACTTGCTATCAGGACGTGATGGCGTGCGACGTGGAACGC
TTTAAGCGTTTCTTCCACCTGATGCTGGAGGAAGGCGTATATCTGGCGCC
ATCGGCGTTTGAGGCGGGCTTTATGTCGGTCGCACACAGCATGGACGACA
TTAATAATACTATTGACGCCGCGCGCCGGGTGTTTGCGAAATTGTAA

>arizonae
GTGGGCGGCACCCCACTGTTTATCGAAAAAGCGGACGGCGCCTGGCTTTATGATGTCGACGGCAAAGCGTATATC
GATTATGTCGGTTCCTGGGGACCGATGGTGCTAGGGCATAATCATCCGGCAATCCGTAATGCGGTAATCGAAGCC
GCCGAGCGGGGACTGAGCTTCGGCGCGCCAACCGAAATGGAAGTCAAAATGGCGGAACTGGTCACAAGCCTGGTA
CCGACAATGGATATGGTGCGTATGGTGAACTCCGGCACCGAAGCGACCATGAGCGCCATTCGCCTGGCGCGTGGT
TTTACCGGCCGCGATAAGATCATCAAATTCGAAGGCTGTTACCACGGCCACGCAGACTGCCTGCTGGTAAAAGCC
GGGTCTGGCGCACTGACGCTCGGTCAGCCGAACTCGCCGGGCGTTCCGGCCGATTTTGCTAAACATACCCTGACC
TGCGTCTATAACGATCTGGCGTCAGTACGAGCGGCGTTTGAACAATATCCGCAGGAAATCGCCTGTATCATCGTC
GAACCGGTGGCGGGCAATATGAACTGCGTCCTGCCGCTACCGGAGTTCCTGCCGGGCCTGCGGGCTTTGTGCGAT
GAGTTCGGCGCACTGCTGATTATCGACGAAGTGATGACCGGTTTTCGCGTAGCGCTGGCAGGCGCCCAGGATTAC
TACGGCGTCGTGCCGGACCTAACCTGTTTGGGCAAAATCATCGGCGGCGGGATGCCGGTAGGCGCGTTTGGCGGT
CGTCGCGATGTGATGGATGCGCTGGCGCCGACAGGCCCGGTTTACCAGGCGGGCACCCTTTCCGGCAACCCGATC
GCGATGGCAGCGGGTTTCGCCTGTCTGAACGAAGTCGCCCAGCCCGGTATTCATGAAACGCTGAATAAACTTACC
ACTCGTCTGGCGGAAGGGCTGCGCGAAGCGGCGCAGGAGGCGGGGATCCCACTGGTCGTCAACCATGTCGGCGGC
ATGTTCGGGATTTTCTTCACCGACGCCGGGAGCGTAACCTGCTATCAGGACGTGATGGCGTGCGACGTTGAACGC
TTTAAGCGTTTCTTCCATCTGATGCTGGATGAAGGCGTGTATCTGGCGCCATCGGCGTTTGAAGCTGGCTTTATG
TCTGTCGCACACAGCATGGATGACATTAATAACACCATTGACGCCGCGCGTCGGGTGTTTGCAAAGCTGTAA
>Adelaide
gtgggcggcaccccgctgtttatcgaaaaagcggacggcgcgtatctttatgatgtcgatggcaaagcatatatc
gactatgtcggttcctgggggccaatggtactggggcataaccatccggctatccgcaatgcggtgatcgaagct
gcggagcgcggtttaagcttcggcgcgccaaccgaaatggaagtaaaaatggcggaactggtgaccaacctggtg
ccaaccatggacatggtgcgcatggtgaactccggcaccgaagcgacgatgagcgcgattcgcctggcgcgtggt
tttactggccgcgataagattatcaaattcgaaggctgctaccacggccacgcagactgtctgctggtcaaagcc
ggttctggcgcgctgacgctcggtcagccgaactcgccgggcgtgccggcggatttcgcgaaacatacgctgacc
tgcacttataacgatctgacgtcagtgcgcgcggcgtttgaacaatatccgcaggaaatcgcctgtatcatcgtc
gaacccgtggcaggtaatatgaactgcgtcccgccgctgccggaatttctgccaggtctgcgcgccttgtgcgat
gagttcggcgcgctgctgattatcgacgaagtaatgaccggttttcgcgtagcgctggccggagcccaggattac
tacggcgtcgtgccggacctgacctgtctgggtaaaatcatcggcggcgggatgccggtaggcgcgtttggcggt
cgtcgcgatgtaatggatgcgctggcgccgacgggcccggtttaccaggcgggcactctttccggcaacccgatt
gcgatggcggccggtttcgcctgcctgaatgaagtcgcccagcccggcattcatgaaacgctggatgagctcacc
acccgtctggcggaagggttgtgcgaagcggcgcaggaagcggggatcccactggtcgtcaaccatgtcggcggc
atgttcgggattttcttcaccgatgcagaaaccgtaacctgctatcaggatgtgatggcatgtgacgttgaacgc
tttaagcgtttcttccacctgatgctggaggaaggcgtatatctggcgccgtccgcgttcgaagcaggctttatg
tccgtggcgcacagtgaagaagatatcaataacaccatcgacgccgcgcgtcgggtgtttgcgaaactgtaa
>Alachua
gtaggcggtactccgctgtttatcgaaaaagcggacggcgcttatctttatgatgtcgatggcaaagcgtatatc
gactatgtcggttcctgggggccaatggtactggggcataaccatccggctatccgcaatgcggtgatcgaagct
gcggagcgcggtttaagcttcggcgcgccaaccgaaatggaagtaaaaatggcggaactggtgaccaacctggtg
ccgaccatggacatggtgcgcatggtgaactccggcaccgaagcgacgatgagcgctattcgcctggcgcgtggt
tttactggccgcgataagattatcaaattcgaaggctgctaccacggccacgcagactgtctgctggtcaaagcc
ggttctggcgcgctgacgctcggtcagccgaactcgccgggcgtgccggcagatttcgcgaaacatacgctgacc
tgcacttataacgatctgacgtcagtgcgcgcggcgtttgaacaatatccgcaggaaatcgcctgtatcatcgtc
gaacccgtagcgggcaatatgaactgcgtcccgccgctgccggaatttctgccaggtctgcgcgccttgtgcgat
gagttcggcgcgctgctgattatcgacgaagtgatgaccggttttcgcgtagcgctggccggagcccaggattac
tacggcgtcgtgcctgacctgacctgtctgggtaaaatcatcggcggcgggatgccggtaggcgcgtttggcggt
cgtcgcgatgtaatggatgcgctggcgccgacgggcccggtttaccaggcgggcaccctttccggcaacccgatt
gcgatggcggccggtttcgcctgcctgaatgaagtcgcccagcccggcattcatgaaacgctggatgagctcacc
acccgtctggcggaagggctgtgcgaagcggcgcaggaggcggggatcccactggtcgtcaaccatgtcggcggc
atgttcgggattttcttcaccgacgctgagagcgtaacttgctatcaggacgtgatggcgtgcgacgttgaacgc
tttaagcgtttcttccacctgatgctggaggaaggcgtgtatctggcgccatcggcgtttgaggcgggctttatg
tcggtcgcacacagcatggacgacattaataatactattgacgccgcgcgtcgggtgtttgcgacgctgtaa
>Baildon
gtaggcggtactccgctgtttatcgaaaaagcggacggcgcttatctttatgatgtcgatggcaaagcgtatatc
gactatgtcggttcctgggggccaatggtactggggcataaccatccggctatccgcaatgcggtgatcgaagct
gcggagcgcggtttaagcttcggcgcgccaaccgaaatggaagtaaaaatggcggaactggtcaccaacctggtg
ccgaccatggacatggtgcgcatggtgaactccggcaccgaagcgacgatgagcgctattcgcctggcgcgtggt
tttactggccgcgataagattatcaaattcgaaggctgctaccacggccacgcagactgcctgctggtcaaagcc
ggttctggcgcgctgacgctcggtcagccgaactcgccgggcgtgccggcggatttcgcgaaacatacgctgacc
tgcacttataacgatctggcgtcagtgcgcgcggcatttgaacaatatccgcaggaaatcgcctgtatcatcgtc
gaacccgtggcgggcaatatgaactgcgtcccgccgctgccggaattcctgccgggtctgcgcgccttgtgcgat
gagttcggcgcgctgctgattatcgacgaagtaatgaccggttttcgcgtagcgctggccggagcccaggattac
tacggcgtcgtgccggacctgacctgtctgggtaaaatcatcggcggcgggatgccggtaggcgcgtttggcggt
cgtcgcgatgtaatggatgcgctggcgccgacgggcccggtttaccaggcgggcaccctttccggcaacccgatt
gcgatggcggccggtttcgcctgcctgaatgaagtcgcccagcccggcattcatgaaacgctggatgagctcacc
acccgtctggcggaaggtttgctggaagctgccgaagaagcgaatattccgctggtggttaaccatgtcggcggc
atgttcgggattttcttcaccgacgctgagagcgtaacctgctatcaggacgtgatggcgtgcgacgtggaacgc
tttaagcgtttcttccacctgatgctggaggaaggcgtatatctggcgccgtccgcgttcgaagcaggctttatg
tccgtggcgcacagtgaagaagatatcaataacaccatcgacgccgcgcgtcgggtgtttgcgaaactgtaa
>Gaminara
gtgggcggcaccccgctgtttatcgaaaaagcggacggcgcgtatctgtacgatgtcgatggcaaagcgtatatc
gactatgtcggttcctgggggccaatggtactggggcataaccacccggctatccgcaatgcggtgatcgaagct
gcggagcgcggtttaagcttcggcgcgccaaccgaaatggaagtgaaaatggcggaactggtcaccaacctggtg
ccgaccatggacatggtgcgcatggtgaactccggtaccgaagcgacgatgagcgctattcgcctggcgcgtggt
tttactggccgcgataagattatcaaattcgaaggctgctaccacggccacgcagactgtctgctggtcaaagcc
ggttctggcgcgctgacgctcggtcagccgaactcgccgggcgtgccggcagatttcgcgaaacatacgctgacc
tgcacttataacgatctggcgtcagtgcgcgcggcgtttgaacaatatccgcaggaaatcgcctgtatcatcgtc
gaacccgtggcgggcaatatgaactgcgtcccgccgctgccggaattcctgcccggtctgcgcgccttgtgcgat
gagttcggcgcgctgctgattatcgacgaagtgatgaccggttttcgcgtagcgctggccggagcccaggattac
tacggcgtcgtgccggacctgacctgtctgggtaaaatcatcggcggcgggatgccggtaggcgcgtttggcggt
cgtcgcgatgtaatggatgcgctggcgccaacgggcccggtttaccaggcgggcaccctttccggcaacccgatt
gcgatggcggccggtttcgcctgcctgaatgaagtcgcccagcccggcattcatgaaacgctggatgagctcacc
acccgtctggcggaagggctgtgcgaagcggcgcaggaagcggggatcccactggtcgtcaaccatgtcggcggc
atgttcgggattttcttcaccgacgctgagagcgtaacctgctatcaggacgtgatggcgtgcgacgttgaacgc
tttaagcgtttcttccacctgatgctggaggaaggcgtgtatctggcgccatcggcgtttgaagcgggttttatg
tcggtcgcacacagcatggacgacattaataataccattgacgccgcacgtcgggtgtttgcgaaattgtaa
>Give
gtgggcggcaccccgctgtttatcgaaaaagcggacggcgcgtatctgtacgatgtcgatggcaaagcgtatatc
gactatgtcggttcctgggggccaatggtactggggcataaccatccggctatccgcaatgcggtgatcgaagct
gcggagcgcggtttaagcttcggcgcgccaaccgaaatggaagtgaaaatggcggaactggtcaccaacctggtg
ccgaccatggacatggtgcgcatggtgaactccggtaccgaagcgaccatgagcgctattcgcctggcgcgtggt
tttactggccgcgataagattatcaaattcgaaggctgctaccacggccacgcagactgtctgctggtcaaagcc
ggttctggcgcgctgacgctcggtcagccgaactcaccgggcgtgccggcagatttcgcgaaacatacgctgacc
tgcacttataacgatctggcgtcagtgcgcgcggcgtttgaacaatatccgcaggaaatcgcctgtatcatcgtc
gagccggtggcgggcaatatgaactgcgtcccgccgctgccggaattcctgccaggtctgcgcgccttgtgcgat
gagttcggcgcgctgctgattatcgacgaagtgatgaccggttttcgcgtagcgctggccggagcccaggattac
tacggcgtcgtgccggacctgacctgtctgggtaaaatcatcggcggcgggatgccggtaggcgcgtttggcggt
cgtcgcgatgtaatggatgcgctggcgccgacgggcccggtttaccaggcgggcaccctttccggcaacccgatt
gcgatggcggccggtttcgcctgcctgaatgaagtcgcccagcccggcattcatgaaacgctggatgagctcacc
acccgtctggcggaaggtttgctggaagctgccgaagaagcgaatattccgctggtcgtcaaccacgtcggcggc
atgttcgggattttcttcaccgacgctgagagcgtaacctgctatcaggacgtgatggcgtgcgacgttgaacgc
tttaagcgtttcttccacctgatgctggaggaaggcgtgtatctggcgccatcggcgtttgaggcgggttttatg
tcggtcgcacacagcatggacgacattaatagtactattgacgccgcgcgccgggtgtttgcgaaattgtaa
>Hvittingfoss
gtgggcggcaccccgctgtttatcgaaaaagcggacggcgcgtatctgtacgatgtcgatggcaaagcgtatatc
gactatgtcggttcctggggaccaatggtactggggcataaccatccggctatccgcaatgcggtgatcgaagct
gcggagcgcggtttaagcttcggcgcgccaaccgaaatggaagtaaaaatggcggaactggtgaccaacctggtg
ccgaccatggacatggtgcgcatggtgaactccggcaccgaagcgacgatgagcgctattcgcctggcgcgtggt
tttactggccgcgataagattatcaaattcgaaggctgctaccacggccacgcagactgtctgctggtcaaagcc
ggttctggcgcgctgacgctcggtcagccgaactcgccgggcgtgccggcagatttcgcgaaacatacgctgacc
tgcacttataacgatctgacgtcagtgcgcgcggcgtttgaacaatatccgcaggaaatcgcctgtatcatcgtc
gaacccgtagcgggcaatatgaactgcgtcccgccgctaccggaatttctgccaggtctgcgcgccttgtgcgat
gagttcggcgcgctgctgattatcgacgaagtaatgaccggttttcgcgtagcgctggccggagcccaggattac
tacggcgtcgtgcctgacctgacctgtctgggtaaaatcatcggcggcgggatgccggtaggcgcgtttggcggt
cgtcgcgatgtaatggatgcgctggcgccgacgggcccggtttaccaggcgggcaccctttccggcaacccgatt
gcgatggcggccggtttcgcctgtctgaatgaagtcgcccagcccggcattcatgaaacgctggatgagctcacc
acccgcctggcggaagggctgtgcgaagcggcgcaggaggcggggatcccactggtcgtcaaccatgtcggcggc
atgttcgggattttcttcaccgacgctgagagcgtaacttgctatcaggacgtgatggcgtgcgacgttgaacgc
tttaagcgtttcttccacctgatgctggaggaaggcgtgtatctggctccatcggcgtttgaggcgggctttatg
tcggtcgcacacagcatggacgacattaataatactattgacgccgcgcgtcgagtgtttgcgacgctgtaa
>Inverness
gtgggcggcaccccgctgtttatcgaaaaagcggacggcgcgtatctttatgatgtcgatggcaaagcgtatatc
gactatgtcggttcctgggggccaatggtactggggcataaccatccggctatccgcaatgcggtgatcgaagct
gcggagcgcggtttaagcttcggcgcgccaaccgagatggaagtgaaaatggcggagctggtcaccaacctggtg
ccgaccatggacatggtgcgcatggtgaactccggcaccgaagcgaccatgagcgcgattcgcctggcgcgtggt
tttactggccgcgataagattatcaaattcgaaggctgctaccatggccacgcagactgtctgctggtcaaagcc
ggttctggcgcgctgacgctcggtcagccaaactcgccgggcgtgccggcagatttcgcgaaacatacgctgacc
tgcacttataacgatctggcgtcagtacgcgcggcgtttgaacaatatccgcaggaaatcgcctgtatcatcgtc
gaacccgtggcgggcaatatgaactgcgtcccgccgctgccggaattcctgccgggtctgcgcgccttgtgcgat
gagttcggcgcgctgctgattatcgacgaagtaatgaccggttttcgcgtagcgctggccggagcccaggattac
tacggcgtcgtgccggacctgacctgtctgggtaaaatcatcggcggcgggatgccggtaggcgcgtttggcggt
cgtcgcgatgtaatggatgcgctggcgccgacgggcccggtttaccaggcgggcaccctttccggcaacccgatt
gcgatggcggccggtttcgcctgcctgaatgaagtcgcccagcccggcattcatgaaacgctggatgagctcacc
acccgcctggcggaaggtttgctggaagctgccgaagaagcgaatattccgctggtggttaaccatgtcggcggc
atgttcgggattttcttcaccgacgctgagagcgtaacttgctatcaggacgtgatggcgtgcgacgtggaacgc
tttaagcgtttcttccacctgatgctggaggaaggcgtgtatctggcgccatcggcgtttgaggcgggctttatg
tcggtcgcacacagcatggacgacattaataatactattgacgccgcgcgtcgggtgtttgcgaaattgtaa
>Johannesburg
gtgggcggcaccccgctgtttatcgaaaaagcggacggcgcgtatctgtacgatgtcgatggcaaagcgtatatc
gactatgtcggttcctgggggccaatggtactggggcataaccacccggctatccgcaatgcggtgatcgaagct
gcggagcgcggtttaagcttcggcgcgccaaccgaaatggaagtgaaaatggcggaactggtcaccaacctggtg
ccgaccatggacatggtgcgcatggtgaactccggtaccgaagcgacgatgagcgctattcgcctggcgcgtggt
tttactggccgcgataagattatcaaattcgaaggctgctaccacggccacgcagactgtctgctggtcaaagcc
ggttctggcgcgctgacgctcggtcagccgaactcgccgggcgtgccggcagatttcgcgaaacatacgctgacc
tgcacttataacgatctggcgtcagtgcgcgcggcgtttgaacaatatccgcaggaaatcgcctgtatcatcgtc
gaacccgtggcgggcaatatgaactgcgtcccgccgctgccggaattcctgcccggtctgcgcgccttgtgcgat
gagttcggcgcgctgctgattatcgacgaagtgatgaccggttttcgcgtagcgctggccggagcccaggattac
tacggcgtcgtgccggacctgacctgtctgggtaaaatcatcggcggcgggatgccggtaggcgcgtttggcggt
cgtcgcgatgtaatggatgcgctggcgccgacgggcccggtttaccaggcgggcaccctttccggcaacccgatt
gcgatggcggccggtttcgcctgcctgaatgaagtcgcccagcccggcattcatgaaacgctggatgagctcacc
acccgtctggcggaaggtttgctggaagctgccgaagaagcgaatattccgctggtcgtcaaccacgtcggcggc
atgttcgggattttcttcaccgacgctgagagcgtaacctgctatcaggacgtgatggcgtgcgacgttgaacgc
tttaagcgtttcttccacctgatgctggaggaaggcgtgtatctggcgccatcggcgtttgaggcgggttttatg
tcggtcgcacacagcatggacgacattaatagtactattgacgccgcgcgccgggtgtttgcgaaattgtaa
>Minnesota
gtgggcggcaccccgctgtttatcgaaaaagcggacggcgcgtatctttatgatgtcgatggcaaagcgtatatc
gactatgtcggttcctgggggccaatggtactggggcataaccatccggctatccgcaatgcggtgatcgaagct
gcggagcgcggtttaagcttcggcgcgccaaccgaaatggaagtgaaaatggcggaactggtcaccaacctggtg
ccgaccatggacatggtgcgcatggtgaactccggtaccgaagcgacgatgagcgctattcgcctggcgcgtggt
tttactggccgcgataagattatcaaattcgaaggctgctaccacggccacgcagactgtctgctggtcaaagcc
ggttctggcgcgctgacgctcggtcagccgaactcgccgggcgtgccggcagatttcgcgaaacatacgctgacc
tgcacttataacgatctggcgtcagtgcgcgcggcgtttgaacaatatccgcaggaaatcgcctgtatcatcgtc
gaacccgtggcgggcaatatgaactgcgtcccgccgctgccggaattcctgcccggtctgcgcgccttgtgcgat
gagttcggcgcgctgctgattatcgacgaagtgatgaccggttttcgcgtagcgctggccggagcccaggattac
tacggcgtcgtgccggacctgacctgtctgggtaaaatcatcggcggcgggatgccggtaggcgcgtttggcggt
cgtcgcgatgtaatggatgcgctggcgccgacgggcccggtttaccaggcgggcaccctttccggcaacccgatt
gcgatggcggccggtttcgcctgcctgaatgaagtcgcccagcccggcattcatgaaacgctggatgagctcacc
acccgtctggcggaaggtttgctggaagctgccgaagaagcgaatattccgctggtcgtcaaccacgtcggcggc
atgttcgggattttcttcaccgacgctgagagcgtaacctgctatcaggacgtgatggcgtgcgatgttgaacgc
tttaagcgtttcttccacctgatgctggaggaaggcgtgtatctggcgccatcggcgtttgaggcgggttttatg
tcggtcgcacacagcatggacgacattaatagtactattgacgccgcgcgccgggtgtttgcgaaattgtaa
>Mississippi
gtgggcggcaccccgctgtttatcgaaaaagcggacggcgcttatctttatgatgtcgatggtaaagcgtatatc
gactatgtcggttcctgggggccaatggtactggggcataaccatccggctatccgcaatgcggtgatcgaagct
gcggagcgcggtttaagcttcggcgcgccaaccgaaatggaagtaaaaatggcggaactggtgaccaacctggtg
ccgaccatggacatggtgcgcatggtgaactccggtaccgaagcgacgatgagcgcgattcgcctggcgcgtggt
tttactggccgcgataagattatcaaattcgaaggctgctaccacggccacgcagactgtctgctggtcaaagcc
ggttctggcgcgctgacgctcggtcagccgaactcgccgggcgtgccggcggatttcgcgaaacatacgctgacc
tgcacttataacgatctgacgtcagtacgcgcggcgtttgaacaatatccgcaggaaatcgcctgtatcatcgtc
gaacccgtggcaggtaatatgaactgcgtcccgccgctgccggaatttctgccaggtctgcgcgccttgtgcgat
gagttcggcgcgctgctgattatcgacgaagtaatgaccggttttcgcgtagcgctggccggagcccaggattac
tacggcgtcgtgccggacctgacctgtctgggtaaaatcatcggcggcgggatgccggtaggcgcgtttggcggt
cgtcgcgatgtaatggatgcgctggcgccgacgggcccggtttaccaggcgggcaccctttccggcaacccgatt
gcgatggcggccggtttcgcctgcctgaatgaagtcgcccagcccggcattcatgaaacgctggatgagctcacc
acccgcctggcggaagggttgtgcgaagcggcgcaggaggcggggatcccactggtcgtcaaccatgtcggcggc
atgttcgggattttcttcaccgatgcagaaaccgtaacctgctatcaggatgtgatggcgtgtgacgtggaacgc
tttaagcgtttcttccacctgatgctggaggaaggcgtatatctggcgccgtccgcgttcgaagcaggctttatg
tccgtggcgcacagtgaagaagatatcaataacaccatcgacgctgcgcgtcgggtgtttgcgaaactgtaa
>Montevideo
gtgggcggcaccccgctgtttatcgaaaaagcggacggcgcgtatctgtacgatgtcgatggcaaagcgtatatc
gactatgtcggttcctgggggccaatggtactggggcataaccacccggctatccgcaatgcggtgatcgaagct
gcggagcgcggtttaagcttcggcgcgccaaccgaaatggaagtgaaaatggcggaactggtcaccaacctggtg
ccgaccatggacatggtgcgcatggtgaactccggtaccgaagcgacgatgagcgctattcgcctggcgcgtggt
tttactggccgcgataagattatcaaattcgaaggctgctaccacggccacgcagactgtctgctggtcaaagcc
ggttctggcgcgctgacgctcggtcagccgaactcgccgggcgtgccggcagatttcgcgaaacatacgctgacc
tgcacttataacgatctggcgtcagtgcgcgcggcgtttgaacaatatccgcaggaaatcgcctgtatcatcgtc
gaacccgtggcgggcaatatgaactgcgtcccgccgctgccggaattcctgcccggtctgcgcgccttgtgcgat
gagttcggcgcgctgctgattatcgacgaagtgatgaccggttttcgcgtagcgctggccggagcccaggattac
tacggcgtcgtgccggacctgacctgtctgggtaaaatcatcggcggcgggatgccggtaggcgcgtttggcggt
cgtcgcgatgtaatggatgcgctggcgccgacgggcccggtttaccaggcgggcaccctttccggcaacccgatt
gcgatggcggccggtttcgcctgcctgaatgaagtcgcccagcccggcattcatgaaacgctggatgagctcacc
acccgtctggcggaaggtttgctggaagctgccgaagaagcgaatattccgctggtggttaaccatgtcggcggc
atgttcgggattttcttcaccgacgctgagagcgtaacttgctatcaggacgtgatggcgtgcgacgtggaacgc
tttaagcgtttcttccacctgatgctggaggaaggcgtatatctggcgccatcggcgtttgaggcgggctttatg
tcggtcgcacacagcatggacgacattaataatactattgacgccgcgcgtcgggtgtttgcgaaattgtaa
>Rubislaw
gtgggcggcaccccgctgtttatcgaaaaagcggacggcgcgtatctgtacgatgtcgatggcaaagcgtatatc
gactatgtcggttcctgggggccaatggtactggggcataaccacccggctatccgcaatgcggtgatcgaagct
gcggagcgcggtttaagcttcggcgcgccaaccgaaatggaagtgaaaatggcggaactggtcaccaacctggtg
ccgaccatggacatggtgcgcatggtgaactccggtaccgaagcgacgatgagcgctattcgcctggcgcgtggt
tttactggccgcgataagattatcaaattcgaaggctgctaccacggccacgcagactgtctgctggtcaaagcc
ggttctggcgcgctgacgctcggtcagccgaactcgccgggcgtgccggcagatttcgcgaaacatacgctgacc
tgcacttataacgatctggcgtcagtgcgcgcggcgtttgaacaatatccgcaggaaatcgcctgtatcatcgtc
gaacccgtggcgggcaatatgaactgcgtcccgccgctgccggaattcctgcccggtctgcgcgccttgtgcgat
gagttcggcgcgctgctgattatcgacgaagtgatgaccggttttcgcgtagcgctggccggagcccaggattac
tacggcgtcgtgccggacctgacctgtctgggtaaaatcatcggcggcgggatgccggtaggcgcgtttggcggt
cgtcgcgatgtaatggatgcgctggcgccgacgggcccggtttaccaggcgggcaccctttccggcaaccctatt
gcgatggcggccggtttcgcctgcctgaatgaagtcgcccagcccggcattcatgaaacgctggatgagcttacc
acccgtctggcggaaggtttgctggaagctgccgaagaagcgaatattccgctggtcgtcaaccatgtcggcggc
atgttcgggattttcttcaccgacgctgagagcgtaacctgctatcaggacgtgatggcgtgcgacgttgaacgc
tttaagcgtttcttccacctgatgctggaggaaggcgtgtatctggcgccatcggcgtttgaggcgggttttatg
tcggtcgcacacagcatggacgacattaataataccattgacgccgcacgtcgggtgtttgcgaaattgtaa
>Senftenberg
gtgggcggcaccccgctgtttatcgaaaaagcggacggcgcgtatctttatgatgtcgatggcaaagcgtatatc
gactatgtcggttcctgggggccaatggtactggggcataaccatccggctatccgcaatgcggtgattgaagct
gcggagcgcggtttaagcttcggcgcgccaaccgaaatggaagtgaaaatggcggaactggtcaccaacctggtg
ccgaccatggacatggtgcgcatggtgaactccggcaccgaagcgacgatgagcgctattcgcctggcgcgtggt
tttactggccgcgataagattatcaaattcgaaggctgctaccacggccacgcagactgtctgctggtcaaagcc
ggttctggcgcgctgacgctcggtcagccgaactcgccgggcgtgccggcagatttcgcgaaacatacgctgacc
tgcacttataacgatctggcgtcagtacgcgcggcgtttgaacaatatccgcaggaaatcgcctgtatcatcgtc
gaacccgtagcgggcaatatgaactgcgtcccgccgctgccggaattcctgcccggtctgcgcgccttgtgcgat
gagttcggcgcgctgctgattatcgacgaagtgatgaccggttttcgcgtagcgctggccggagcccaggattac
tacggcgtcgtgccggacctgacctgtctgggtaaaatcatcggcggcgggatgccggtaggcgcgtttggcggt
cgtcgcgatgtaatggatgcgctggcgccgacgggcccggtttaccaggctggcaccctttccggcaacccgatt
gcgatggcggccggtttcgcctgcctgaatgaagtcgcccagcccggcattcatgaaacgctggatgagctcacc
acccgcctggcggaagggctgtgcgaagcggcgcaggaggcggggatcccactggtcgttaaccatgtcggcggc
atgttcgggattttcttcaccgacgctgagagcgtaacctgctatcaggacgtgatggcgtgcgacgtggaacgc
tttaagcgtttcttccacctgatgctggaggaaggcgtgtatctggcgccatcggcgtttgaggcgggctttatg
tcggtcgcacacagcatggacgacattaataatactattgacgccgcgcgtcgggtgtttgcgaaactgtaa
>Uganda
gtaggcggtaccccactgtttatcgaaaaagcggacggcgcttatctttatgatgtcgatggcaaagcgtatatc
gactatgtcggttcctgggggccaatggtactggggcataaccatccggctatccgcaatgcggtgatcgaagct
gcggagcgcggtttaagtttcggcgcgccaaccgaaatggaagtaaaaatggcggaactggtgaccaacctggtg
ccgaccatggacatggtgcgcatggtgaactccggcaccgaagcgacgatgagcgctattcgcctggcgcgtggt
tttactggccgcgataagattatcaaattcgaaggctgctaccacggccacgcagactgcctgctggtcaaagcc
ggttctggcgcgctgacgcttggtcagccgaactcgccgggcgtgccggcagatttcgcgaaacatacgctgacc
tgcacttataacgatctgacgtcagtgcgcgcggcgtttgaacaatatccgcaggaaatcgcctgtatcatcgtc
gaacccgtagcgggcaatatgaactgcgtcccgccgctgccggaatttctgccaggtctgcgcgccttgtgcgat
gagttcggcgcgctgctgattatcgacgaagtgatgaccggttttcgcgtagcgctggccggagcccaggattac
tacggcgtcgtgcctgacctgacctgtctgggtaaaatcatcggcggcgggatgccggtaggcgcgtttggcggt
cgtcgcgatgtaatggatgcgctggcgccgacgggcccggtttaccaggcgggcaccctttccggcaacccgatt
gcgatggcggccggtttcgcctgcctgaatgaagtcgcccagcccggcattcatgaaacgctggatgagctcacc
acccgcctggcggaagggctgtgcgaagcggcgcaggaggcggggatcccactggtcgtcaaccatgtcggcggg
atgttcgggattttcttcaccgatgcagaaaccgtaacctgctatcaggatgtgatggcatgtgacgttgaacgc
tttaagcgtttcttccacctgatgctggaggaaggcgtatatctggcgccgtccgcgttcgaagcaggctttatg
tccgtggcgcacagtgaagaagatatcaataacaccatcgacgccgcgcgtcgggtgtttgcgaaactgtaa
>Urbana
gtgggcggcaccccgctgtttatcgaaaaagcggacggcgcgtatctgtacgatgtcgatggcaaagcgtatatc
gactatgtcggttcctgggggccaatggtactggggcataaccacccggctatccgcaatgcggtgatcgaagct
gcggagcgcggtttaagcttcggcgcgccaaccgaaatggaagtgaaaatggcggaactggtcaccaacctggtg
ccgaccatggacatggtgcgcatggtgaactccggtaccgaagcgacgatgagcgctattcgcctggcgcgtggt
tttactggccgcgataagattatcaaattcgaaggctgctaccacggccacgcagactgtctgctggtcaaagcc
ggttctggcgcgctgacgctcggtcagccgaactcgccgggcgtgccggcagatttcgcgaaacatacgctgacc
tgcacttataacgatctggcgtcagtgcgcgcggcgtttgaacaatatccgcaggaaatcgcctgtatcatcgtc
gaacccgtggcgggcaatatgaactgcgtcccgccgctgccggaattcctgcccggtctgcgcgccttgtgcgat
gagttcggcgcgctgctgattatcgacgaagtgatgaccggttttcgcgtagcgctggccggagcccaggattac
tacggcgtcgtgccggacctgacctgtctgggtaaaatcatcggcggcgggatgccggtaggcgcgtttggcggt
cgtcgcgatgtaatggatgcgctggcgccgacgggcccggtttaccaggcgggcaccctttccggcaacccgatt
gcgatggcggccggtttcgcctgcctgaatgaagtcgcccagcccggcattcatgaaacgctggatgagctcacc
acccgtctggcggaaggtttgctggaagctgccgaagaagcgaatattccgctggtcgtcaaccacgtcggcggc
atgttcgggattttcttcaccgacgctgagagcgtaacctgctatcaggacgtgatggcgtgcgacgttgaacgc
tttaagcgtttcttccacctgatgctggaggaaggcgtgtatctggcgccatcggcgtttgaggcgggttttatg
tcggtcgcacacagcatggacgacattaatagtactattgacgccgcgcgccgggtgtttgcgaaattgtaa
>Wandsworth
gtgggcggcaccccgctgtttatcgaaaaagcggacggcgcgtatctgtacgatgtcgatggcaaagcgtatatc
gactatgtcggttcctggggaccaatggtactggggcataaccatccggctatccgcaatgcggtgatcgaagct
gcggagcgcggtttaagcttcggcgcgccaaccgaaatggaagtaaaaatggcggaactggtgaccaacctggtg
ccgaccatggacatggtgcgcatggtgaactccggcaccgaagcgacgatgagcgctattcgcctggcgcgtggt
tttactggccgcgataagattatcaaattcgaaggctgctaccacggccacgcagactgtctgctggtcaaagcc
ggttctggcgcgctgacgctcggtcagccgaactcgccgggcgtgccggcagatttcgcgaaacatacgctgacc
tgcacttataacgatctgacgtcagtgcgcgcggcgtttgaacaatatccgcaggaaatcgcctgtatcatcgtc
gaacccgtagcgggcaatatgaactgcgtcccgccgctgccggaatttctgccaggcctgcgcgccttgtgcgat
gagttcggcgcgctgctgattatcgacgaagtgatgaccggttttcgcgtagcgctggccggagcccaggattac
tacggcgtcgtgcctgacctgacctgtctgggtaaaatcatcggcggcgggatgccggtaggcgcgtttggcggt
cgtcgcgatgtaatggatgcgctggcgccgacgggcccggtttaccaggcgggcaccctttccggcaacccgatt
gcgatggcggccggtttcgcctgcctgaatgaagtcgcccagcccggcattcatgaaacgctggatgagctcacc
acccgtctggcggaaggtttgctggaagctgccgaagaagcgaatattccgctggtggttaaccatgtcggcggc
atgttcgggattttcttcaccgacgctgagagcgtaacctgctatcaggacgtgatggcgtgcgacgtggaacgc
tttaagcgtttcttccacctgatgctggaggaaggcgtatatctggcgccgtccgcgttcgaagcaggctttatg
tccgtggcgcacagtgaagaagatatcaataacaccatcgacgccgcgcgtcgggtgtttgcgaaactgtaa
>Agona
GTGGGCGGCACCCCGCTGTTTATCGAAAAAGCGGACGGCGCTTATCTTTATGATGTCGATGGCAAAGCGTATATC
GACTATGTCGGTTCCTGGGGGCCAATGGTACTGGGGCATAACCATCCGGCTATCCGCAATGCGGTGATTGAAGCT
GCGGAGCGCGGTTTAAGCTTCGGCGCGCCAACCGAAATGGAAGTGAAAATGGCGGAACTGGTCACCAACCTGGTG
CCGACCATGGACATGGTGCGCATGGTGAACTCCGGCACCGAAGCGACCATGAGCGCTATTCGCCTGGCGCGTGGT
TTTACTGGCCGCGATAAGATTATCAAATTCGAAGGCTGCTACCATGGCCATGCCGACTGCCTGCTGGTCAAAGCC
GGTTCTGGCGCGCTGACGCTTGGTCAGCCGAACTCGCCGGGCGTGCCGGCAGATTTCGCGAAACATACGCTGACC
TGCACTTATAACAATCTGGCGTCAGTACGCGCGGCGTTTGAACAATATCCGCAGGAAATCGCCTGTATCATCGTC
GAACCCGTGGCGGGCAATATGAACTGCGTCCCGCCGCTGCCGGAATTCCTGCCGGGCCTGCGCGCCTTGTGCGAT
GAGTTCGGCGCGCTGCTGATTATCGACGAAGTGATGACCGGTTTTCGCGTAGCGCTGGCCGGAGCCCAGGATTAC
TACGGCGTCGTGCCTGACCTGACCTGTCTGGGTAAAATCATCGGCGGCGGGATGCCGGTAGGCGCGTTTGGCGGT
CGTCGCGATGTAATGGATGCGCTGGCGCCGACGGGCCCGGTTTACCAGGCGGGCACCCTTTCCGGCAACCCGATT
GCGATGGCGGCCGGTTTCGCCTGCCTGAATGAAGTCGCCCAACCCGGCATTCATGAAACGCTGGATGAGCTCACC
ACCCGTCTGGCGGAAGGTTTGCTGGAAGCTGCCGAAGAAGCGAATATTCCGCTGGTGGTTAACCATGTCGGCGGC
ATGTTCGGGATTTTCTTCACCGACGCTGAGAGCGTAACCTGCTATCAGGACGTGATGGCGTGCGACGTGGAACGC
TTTAAGCGTTTCTTCCACCTGATGCTGGAGGAAGGCGTGTATCTGGCGCCATCGGCGTTTGAGGCGGGCTTTATG
TCGGTCGCACACAGCATGGACGACATTAATAATACTATTGACGCCGCGCGTCGGGTGTTTGCGACGCTGTAA
>Choleraesuis
GTGGGCGGCACCCCGCTGTTTATCGAAAAAGCGGACGGCGCGTATCTTTATGATGTCGATGGCAAAGCATATATC
GACTATGTCGGTTCCTGGGGGCCAATGGTACTGGGGCATAACCATCCGGCTATCCGCAATGCGGTGATCGAAGCT
GCGGAGCGTGGTTTAAGCTTCGGCGCGCCAACCGAAATGGAAGTAAAAATGGCGGAACTGGTGACCAACCTGGTG
CCGACCATGGACATGGTGCGCATGGTGAACTCCGGCACCGAAGCGACGATGAGCGCTATTCGCCTGGCGCGTGGT
TTTACTGGCCGCGATAAGATTATCAAATTCGAAGGCTGCTACCACGGCCACGCAGACTGTCTGCTGGTCAAAGCC
GGTTCTGGCGCGCTGACGCTCGGTCAGCCGAACTCGCCGGGCGTGCCGGCGGATTTCGCGAAACATACGCTGACC
TGCACTTATAACGATCTGACGTCAGTGCGCGCGGCGTTTGAACAATATCCGCAGGAAATCGCCTGTATCATCGTC
GAACCCGTGGCAGGTAATATGAACTGCGTCCCGCCGCTGCCGGAATTTCTGCCAGGTCTGCGCGCCTTGTGCGAT
GAGTTCGGCGCGCTGCTGATTATCGACGAAGTAATGACCGGTTTTCGCGTAGCGCTGGCCGGAGCCCAGGATTAC
TACGGCGTCGTGCCGGACCTGACCTGTCTGGGTAAAATCATCGGTGGCGGGATGCCGGTAGGCGCGTTTGGCGGT
CGTCGCGATGTAATGGATGCGCTGGCGCCGACGGGCCCGGTTTACCAGGCGGGCACCCTTTCCGGCAACCCGATT
GCGATGGCGGCCGGTTTCGCCTGCCTGAATGAAGTCGCCCAGCCCGGCATTCATGAAACGCTGGATGAGCTCACC
ACCCGCCTGGCGGAAGGGCTGTGCGAAGCGGCGCAGGAGGTGGGGATCCCACTGGTCGTCAACCATGTCGGCGGG
ATGTTCGGGATTTTCTTCACCGATGCAGAAACCGTAACCTGCTATCAGGATGTGATGGCATGTGACGTTGAACGC
TTTAAGCGTTTCTTCCACCTGATGCTGGAGGAAGGCGTATATCTGGCGCCGTCCGCGTTCGAAGCAGGCTTTATG
TCCGTGGCGCACAGTGAAGAAGATATCAATAACACCATCGACGCCGCGCGTCGGGTGTTTGCGAAACAGTAA
>Dublin
GTGGGCGGCACCCCGCTGTTTATCGAAAAAGCGGACGGCGCGTATCTGTACGATGTCGATGGCAAAGCGTATATC
GACTATGTCGGTTCCTGGGGACCAATGGTACTGGGGCATAACCATCCGGCTATCCGCAATGCGGTGATCGAAGCT
GCGGAGCGCGGTTTAAGCTTCGGCGCGCCAACCGAAATGGAAGTGAAAATGGCGGAACTGGTCACCAACCTGGTG
CCGACCATGGACATGGTGCGCATGGTGAACTCCGGCACCGAAGCGACCATGAGCGCTATTCGCCTGGCGCGTGGT
TTTACTGGCCGCGATAAGATTATCAAATTCGAAGGCTGCTACCACGGCCACGCAGACTGCCTGCTGGTCAAAGCC
GGTTCTGGCGCGCTGACGCTCGGTCAGCCGAACTCGCCGGGCGTGCCGGCAGATTTCGCGAAACATACGCTGACC
TGCACTTATAACGATCTGGCGTCAGTACGCGCGGCGTTTGAACAATATCCGCAGGAAATCGCCTGTATCATCGTC
GAACCCGTAGCGGGCAATATGAACTGCGTCCCGCCGCTGCCGGAATTTCTGCCAGGTCTGCGCGCCTTGTGCGAT
GAGTTCGGCGCGCTGCTGATTATCGACGAAGTGATGACCGGTTTTCGCGTAGCGCTGGCCGGAGCCCAGGATTAC
TACGGCGTCGTGCCGGACCTGACCTGTCTGGGTAAAATCATCGGCGGCGGGATGCCGGTAGGCGCGTTTGGCGGT
CGTCGCGATGTAATGGATGCGCTGGCGCCGACGGGCCCGGTTTACCAGGCGGGCACCCTTTCCGGCAACCCGATT
GCGATGGCGGCCGGTTTCGCCTGCCTGAATGAAGTCGCCCAGCCCGGCATTCATGAAACGCTGGATGAGCTCACC
ACCCGTCTGGCGGAAGGTTTGCTGGAAGCTGCCGAAGAAGCGAATATTCCGCTGGTGGTTAACCATGTCGGCGGC
ATGTTCGGGATTTTCTTCACCGACGCTGAGAGCGTAACCTGCTATCAGGACGTGATGGCGTGCGACGTGGAACGC
TTTAAGCGTTTCTTCCACCTGATGCTGGAGGAAGGCGTGTATCTGGCGCCATCGGCGTTTGAGGCGGGCTTTATG
TCGGTCGCACACAGCATGGACGACATTAATAATACTATTGACGCCGCGCGTCGGGTGTTTGCGAAACTGTAA
>Enteritidis
GTGGGCGGCACCCCGCTGTTTATCGAAAAAGCGGACGGCGCGTATCTGTACGATGTCGATGGCAAAGCGTATATC
GACTATGTCGGTTCCTGGGGACCAATGGTACTGGGGCATAACCATCCGGCTATCCGCAATGCGGTGATCGAAGCT
GCGGAGCGCGGTTTAAGCTTCGGCGCGCCAACCGAAATGGAAGTAAAAATGGCGGAACTGGTGACCAACCTGGTG
CCGACCATGGACATGGTGCGCATGGTGAACTCCGGCACCGAAGCGACGATGAGCGCTATTCGCCTGGCGCGTGGT
TTTACTGGCCGCGATAAGATTATCAAATTCGAAGGCTGCTACCACGGCCACGCAGACTGTCTGCTGGTCAAAGCC
GGTTCTGGCGCGCTGACGCTCGGTCAGCCGAACTCGCCGGGCGTGCCGGCAGATTTCGCGAAACATACGCTGACC
TGCACTTATAACGATCTGACGTCAGTGCGCGCGGCGTTTGAACAATATCCGCAGGAAATCGCCTGTATCATCGTC
GAACCCGTAGCGGGCAATATGAACTGCATCCCGCCGCTGCCGGAATTTCTGCCAGGCCTGCGCGCCTTGTGCGAT
GAGTTCGGCGCGCTGCTGATTATCGACGAAGTGATGACCGGTTTTCGCGTAGCGCTGGCCGGAGCCCAGGATTAC
TACGGCGTCGTGCCTGACCTGACCTGTCTGGGTAAAATCATCGGCGGCGGGATGCCGGTAGGCGCGTTTGGCGGT
CGTCGCGATGTAATGGATGCGCTGGCGCCGACGGGCCCGGTTTACCAGGCGGGCACCCTTTCCGGCAACCCGATT
GCGATGGCGGCCGGTTTCGCCTGCCTGAATGAAGTCGCCCAGCCCGGCATTCATGAAACGCTGGATGAGCTCACC
ACCCGTCTGGCGGAAGGTTTGCTGGAAGCTGCCGAAGAAGCGAATATTCCGCTGGTGGTTAACCATGTCGGCGGC
ATGTTCGGGATTTTCTTCACCGACGCTGAGAGCGTAACCTGCTATCAGGACGTGATGGCGTGCGACGTGGAACGC
TTTAAGCGTTTCTTCCACCTGATGCTGGAGGAAGGCGTATATCTGGCGCCGTCCGCGTTCGAAGCAGGCTTTATG
TCCGTGGCGCACAGTGAAGAAGATATCAATAACACCATCGACGCCGCGCGTCGGGTGTTTGCGAAACTGTAA
>Gallinarum
gtaggcggtaccccactgtttatcgaaaaagcggacggcgcttatctttatgatgtcgatggcaaagcgtatatc
gactatgtcggttcctggggaccaatggtactggggcataaccatccggctatccgcaatgcggtgatcgaagct
gcggagcgcggtttaagcttcggcgcgccaaccgaaatggaagtgaaaatggcggaactggttaccaacctggtg
ccgaccatggacatggtgcgcatggtgaactccggcaccgaagcgacgatgagcgctattcgcctggcgcgtggt
tttactggccgcgataagattatcaaattcgaaggctgctaccacggccacgcagactgtctgctggtcaaagcc
ggttctggcgcgctgacgctcggtcagccgaactcgccgggcgtgccggcagatttcgcgaaacatacgctgacc
tgcacttataacgatctgacgtcagtgcacgcggcgtttgaacaatatccgcaggaaatcgcctgtatcatcgtc
gaacccgtagcgggcaatatgaactgcgtcccgccgctgccggaatttctgccaggtctgcgcgccttgtgcgat
gagttcggcgcgctgctgattatcgacgaagtgatgaccggttttcgcgtagcgctggccggagcccaggattac
tacggcgtcgtgccggacctgacctgtctgggtaaaatcatcggcggcgggatgccggtaggcgcgtttggcggt
cgtcgcgatgtaatggatgcgctggcgccgacgggcccggtttaccaggcgggcaccctttccggcaacccgatt
gcgatggcggccggtttcgcctgcctgaatgaagtcgcccagcccggcattcatgaaacgctggatgaactcacc
acccgcctggcggaaggtttgctggaagctgccgaagacgcgaatattccgctggtggttaaccatgtcggcggc
atgttcgggattttcttcaccgacgctgagagcgtaacctgctatcaggacgtgatggcgtgcgacgtggaacgc
tttaagcgtttcttccacctgatgctggaggaaggcgtatatctggcgccgtccgcgttcgaagcaggctttatg
tccgtggcgcacagtgaagaagatatcaataacaccatcgacgccgcgcgtcgggtgtttgcgaaactgtaa
>Heidelberg
GTAGGCGGTACTCCGCTGTTTATCGAAAAAGCGGACGGCGCTTATCTTTATGATGTCGATGGCAAAGCGTATATC
GACTATGTCGGTTCCTGGGGGCCAATGGTACTGGGGCATAACCATCCGGCTATCCGCAATGCGGTGATCGAAGCT
GCGGAGCGCGGTTTAAGCTTCGGCGCGCCAACCGAAATGGAAGTAAAAATGGCGGAACTGGTGACCAACCTGGTG
CCGACCATGGACATGGTGCGCATGGTGAACTCCGGCACCGAAGCGACGATGAGCGCTATTCGCCTGGCGCGTGGT
TTTACTGGCCGCGATAAGATTATCAAATTCGAAGGCTGCTACCACGGCCACGCAGACTGTCTGCTGGTCAAAGCC
GGTTCTGGCGCGCTGACGCTCGGTCAGCCGAACTCGCCGGGCGTGCCGGCAGATTTCGCGAAACATACGCTGACC
TGCACTTATAACGATCTGACGTCAGTGCGCGCGGCGTTTGAACAATATCCGCAGGAAATCGCCTGTATCATCGTC
GAACCCGTAGCGGGCAATATGAACTGCGTCCCGCCGCTGCCGGAATTTCTGCCAGGTCTGCGCGCCTTGTGCGAT
GAGTTCGGCGCGCTGCTGATTATCGACGAAGTGATGACCGGTTTTCGCGTAGCGCTGGCCGGAGCCCAGGATTAC
TACGGCGTCGTGCCTGACCTGACCTGTCTGGGTAAAATCATCGGCGGCGGGATGCCGGTAGGCGCGTTTGGCGGT
CGTCGCGATGTAATGGATGCGCTGGCGCCGACGGGCCCGGTTTACCAGGCGGGCACCCTTTCCGGCAACCCGATT
GCGATGGCGGCCGGTTTCGCCTGCCTGAATGAAGTCGCCCAGCCCGGCATTCATGAAACGCTGGATGAGCTCACC
ACCCGTCTGGCGGAAGGGCTGTGCGAAGCGGCGCAGGAGGCGGGGATCCCACTGGTCGTCAACCATGTCGGCGGC
ATGTTCGGGATTTTCTTCACCGACGCTGAGAGCGTAACTTGCTATCAGGACGTGATGGCGTGCGACGTTGAACGC
TTTAAGCGTTTCTTCCACCTGATGCTGGAGGAAGGCGTGTATCTGGCGCCATCGGCGTTTGAGGCGGGCTTTATG
TCGGTCGCACACAGCATGGACGACATTAATAATACTATTGACGCCGCGCGTCGGGTGTTTGCGACGCTGTAA
>Newport
GTAGGCGGTACTCCGCTGTTTATCGAAAAAGCGGACGGCGCTTATCTTTATGATGTCGATGGCAAAGCGTATATC
GACTATGTCGGTTCCTGGGGGCCAATGGTACTGGGGCATAACCATCCGGCTATCCGCAATGCGGTGATCGAAGCT
GCGGAGCGCGGTTTAAGCTTCGGCGCGCCAACCGAAATGGAAGTAAAAATGGCGGAACTGGTGACCAACCTGGTG
CCGACCATGGACATGGTGCGCATGGTGAACTCCGGCACCGAAGCGACGATGAGCGCTATTCGCCTGGCGCGTGGT
TTTACTGGCCGCGATAAGATTATCAAATTCGAAGGCTGCTACCACGGCCACGCAGACTGTCTGCTGGTCAAAGCC
GGTTCTGGCGCGCTGACGCTCGGTCAGCCGAACTCGCCGGGCGTGCCGGCAGATTTCGCGAAACATACGCTGACC
TGCACTTATAACGATCTGACGTCAGTGCGCGCGGCGTTTGAACAATATCCGCAGGAAATCGCCTGTATCATCGTC
GAACCCGTAGCGGGCAATATGAACTGCGTCCCGCCGCTGCCGGAATTTCTGCCAGGTCTGCGCGCCTTGTGCGAT
GAGTTCGGCGCGCTGCTGATTATCGACGAAGTGATGACCGGTTTTCGCGTAGCGCTGGCCGGAGCCCAGGATTAC
TACGGCGTCGTGCCTGACCTGACCTGTCTGGGTAAAATCATCGGCGGCGGGATGCCGGTAGGCGCGTTTGGCGGT
CGTCGCGATGTAATGGATGCGCTGGCGCCGACGGGCCCGGTTTACCAGGCGGGCACCCTTTCCGGCAACCCGATT
GCGATGGCGGCCGGTTTCGCCTGCCTGAATGAAGTCGCCCAGCCCGGCATTCATGAAACGCTGGATGAGCTCACC
ACCCGTCTGGCGGAAGGTTTGCTGGAAGCTGCCGAAGAAGCGAATATTCCGCTGGTGGTTAACCATGTCGGCGGC
ATGTTCGGGATTTTCTTCACCGACGCTGAGAGCGTAACCTGCTATCAGGACGTGATGGCGTGCGACGTGGAACGC
TTTAAGCGTTTCTTCCACCTGATGCTGGAGGAAGGCGTATATCTGGCGCCGTCCGCGTTCGAAGCAGGCTTTATG
TCCGTGGCGCACAGTGAAGAAGATATCAATAACACCATCGACGCCGCGCGTCGGGTGTTTGCGAAACTGTAA
>Paratyphi_A
GTGGGCGGCACCCCGCTGTTTATCGAAAAAGCGGACGGCGCGTATCTTTATGATGTCGATGGCAAAGCATATATC
GACTATGTCGGTTCCTGGGGGCCAATGGTACTGGGGCATAACCATCCGGCTATCCGCAATGCGGTGATCGAAGCT
GCGGAGCGTGGTTTAAGCTTCGGCGCGCCAACCGAAATGGAAGTAAAAATGGCGGAACTGGTGACCAACCTGGTG
CCGACCATGGACATGGTGCGCATGGTAAACTCCGGCACCGAAGCGACGATGAGCGCTATTCGCCTGGCGCGTGGT
TTTACTGGCCGCGATAAGATTATCAAATTCGAAGGCTGCTACCACGGCCACGCAGACTGTCTGCTGGTCAAAGCC
GGTTCTGGCGCGCTGACGCTCGGTCAGCCGAACTCGCCGGGCGTGCCGGCGGATTTCGCGAAACATACGCTGACC
TGCACTTATAACGATCTGACGTCAGTGCGCGCGGCGTTTGAACAATATCCGCAGGAAATCGCCTGTATCATCGTC
GAACCCGTGGCAGGTAATATGAACTGCGTCCCGCCGCTGCCGGAATTTCTGCCAGGTCTGCGCGCCTTGTGCGAT
GAGTTCGGCGCGCTGCTGATTATCGACGAAGTAATGACCGGTTTTCGCGTAGCGCTGGCCGGAGCCCAGGATTAC
TACGGCGTCGTGCCGGACCTGACCTGTCTGGGTAAAATCATCGGCGGCGGGATGCCGGTAGGCGCGTTTGGCGGT
CGTCGCGATGTAATGGATGCGCTGGCGCCGACGGGCCCGGTTTACCAGGCGGGCACTCTTTCCGGCAACCCGATT
GCGATGGCGGCCGGTTTCGCCTGCCTGAATGAAGTCGCCCAGCCCGGCATTCATGAAACGCTGGATGAGCTCACC
ACCCGTCTGGCGGAAGGGTTGTGCGAAGCGGCGCAGGAAGCGGGGATCCCACTGGTCGTCAACCATGTCGGCGGC
ATGTTCGGGATTTTCTTCACCGATGCAGAAACCGTAACCTGCTATCAGGATGTGATGGCGTGTGACGTGGAACGC
TTTAAGCGTTTCTTCCACCTGATGCTGGAGGAAGGCGTATATCTGGCGCCGTCCGCGTTCGAAGCAGGCTTTATG
TCCGTGGCGCACAGTGAAGAAGATATCAATAACACCATCGACGCCGCGCGTCGGGTGTTTGCGAAACTGTAA
>Paratyphi_B
GTGGGCGGCACCCCGCTGTTTATCGAAAAAGCGGACGGCGCGTATCTTTATGATGTCGATGGCAAAGCGTATATC
GACTATGTCGGTTCCTGGGGACCAATGGTACTGGGGCATAACCATCCGGCTATCCGCAATGCGGTGATCGAAGCT
GCGGAGCGCGGTTTAAGCTTCGGCGCGCCAACCGAAATGGAAGTGAAAATGGCGGAACTGGTCACCAACCTGGTG
CCGACCATGGACATGGTGCGCATGGTGAATTCCGGCACCGAAGCGACCATGAGCGCTATTCGCCTGGCGCGTGGT
TTTACTGGCCGCGATAAGATTATCAAATTCGAAGGCTGCTACCACGGCCACGCAGACTGTCTGCTGGTCAAAGCC
GGTTCTGGCGCGCTGACGCTCGGTCAGCCAAACTCGCCGGGCGTGCCGGCAGATTTCGCGAAACATACGCTGACC
TGCACTTATAACGATTTGGCGTCAGTGCGCGCGGCGTTTGAACAATATCCGCAGGAAATCGCCTGTATCATCGTC
GAACCCGTGGCGGGCAATATGAACTGCGTCCCGCCGCTGCCGGAATTCCTGCCAGGTCTGCGCGCCTTGTGCGAT
GAGTTCGGCGCGCTGCTGATTATCGACGAAGTGATGACCGGTTTTCGCGTAGCGCTGGCCGGAGCCCAGGATTAC
TACGGCGTCGTGCCTGACCTGACCTGTCTGGGTAAAATCATCGGCGGCGGGATGCCGGTAGGCGCGTTTGGCGGT
CGTCGCGATGTAATGGATGCGCTGGCGCCGACGGGCCCGGTTTACCAGGCGGGCACCCTTTCCGGCAACCCGATT
GCGATGGCGGCCGGTTTCGCCTGCCTGAATGAAGTCGCCCAGCCCGGCATTCATGAAACGCTGGATGAGCTCACC
ACCCGTCTGGCGGAAGGTTTGCTGGAAGCTGCCGAAGAAGCGAATATTCCGCTGGTGGTTAACCATGTCGGCGGC
ATGTTCGGGATTTTCTTCACCGACGCTGAGAGCGTAACCTACTATCAGGACGTGATGGCGTGCGACGTGGAACGC
TTTAAGCGTTTCTTCCACCTGATGCTGGAGGAAGGCGTATATCTGGCGCCGTCCGCGTTCGAAGCAGGCTTTATG
TCCGTGGCGCACAGTGAAGAAGATATCAATAACACCATCGACGCCGCGCGTCGGGTGTTTGCGAAACTGTAA
>Paratyphi_C
GTGGGCGGCACCCCGCTGTTTATCGAAAAAGCGGACGGCGCGTATCTTTATGATGTCGATGGCAAAGCATATATC
GACTATGTCGGTTCCTGGGGGCCAATGGTACTGGGGCATAACCATCCGGCTATCCGCAATGCGGTGATCGAAGCT
GCGGAGCGTGGTTTAAGCTTCGGCGCGCCAACCGAAATGGAAGTAAAAATGGCGGAACTGGTGACCAACCTGGTG
CCGACCATGGACATGGTGCGCATGGTGAACTCCGGCACCGAAGCGACGATGAGCGCTATTCGCCTGGCGCGTGGT
TTTACTGGCCGCGATAAGATTATCAAATTCGAAGGCTGCTACCACGGCCACGCAGACTGTCTGCTGGTCAAAGCC
GGTTCTGGCGCGCTGACGCTCGGTCAGCCGAACTCGCCGGGCGTGCCGGCGGATTTCGCGAAACATACGCTGACC
TGCACTTATAACGATCTGACGTCAGTGCGCGCGGCGTTTGAACAATATCCGCAGGAAATCGCCTGTATCATCGTC
GAACCCGTGGCAGGTAATATGAACTGCGTCCCGCCGCTGCCGGAATTTCTGCCAGGTCTGCGCGCCTTGTGCGAT
GAGTTCGGCGCGCTGCTGATTATCGACGAAGTAATGACCGGTTTTCGCGTAGCGCTGGCCGGAGCCCAGGATTAC
TACGGCGTCGTGCCGGACCTGACCTGTCTGGGTAAAATCATCGGTGGCGGGATGCCGGTAGGCGCGTTTGGCGGT
CGTCGCGATGTAATGGATGCGCTGGCGCCGACGGGCCCGGTTTACCAGGCGGGCACCCTTTCCGGCAACCCGATT
GCGATGGCGGCCGGTTTCGCCTGCCTGAATGAAGTCGCCCAGCCCGGCATTCATGAAACGCTGGATGAGCTCACC
ACCCGCCTGGCGGAAGGGCTGTGCGAAGCGGCGCAGGAGGTGGGGATCCCACTGGTCGTCAACCATGTCGGCGGG
ATGTTCGGGATTTTCTTCACCGATGCAGAAACCGTAACCTGCTATCAGGATGTGATGGCATGTGACGTTGAACGC
TTTAAGCGTTTCTTCCACCTGATGCTGGAGGAAGGCGTATATCTGGCGCCGTCCGCGTTCGAAGCAGGCTTTATG
TCCGTGGCGCACAGTGAAGAAGATATCAATAACACCATCGACGCCGCGCGTCGGGTGTTTGCGAAACAGTAA
>Schwarzengrund
GTGGGCGGCACCCCGCTGTTTATCGAAAAAGCGGACGGCGCGTATCTGTACGATGTCGATGGCAAAGCGTATATC
GACTATGTCGGTTCCTGGGGGCCAATGGTACTGGGGCATAACCACCCGGCTATCCGCAATGCGGTGATCGAAGCT
GCGGAGCGCGGTTTAAGCTTCGGCGCGCCAACCGAAATGGAAGTGAAAATGGCGGAACTGGTCACCAACCTGGTG
CCGACCATGGACATGGTGCGCATGGTGAACTCCGGTACCGAAGCGACGATGAGCGCTATTCGCCTGGCGCGTGGT
TTTACTGGCCGCGATAAGATTATCAAATTCGAAGGCTGCTACCACGGCCACGCAGACTGTCTGCTGGTCAAAGCC
GGTTCTGGCGCGCTGACGCTCGGTCAGCCGAACTCGCCGGGCGTGCCGGCAGATTTCGCGAAACATACGCTGACC
TGCACTTATAACGATCTGGCGTCAGTGCGCGCGGCGTTTGAACAATATCCGCAGGAAATCGCCTGTATCATCGTC
GAACCCGTGGCGGGCAATATGAACTGCGTCCCGCCGCTGCCGGAATTCCTGCCCGGTCTGCGCGCCTTGTGCGAT
GAGTTCGGCGCGCTGCTGATTATCGACGAAGTGATGACCGGTTTTCGCGTAGCGCTGGCCGGAGCCCAGGATTAC
TACGGCGTCGTGCCGGACCTGACCTGTCTGGGTAAAATCATCGGCGGCGGGATGCCGGTAGGCGCGTTTGGCGGT
CGTCGCGATGTAATGGATGCGCTGGCGCCGACGGGCCCGGTTTACCAGGCGGGCACCCTTTCCGGCAACCCGATT
GCGATGGCGGCCGGTTTCGCCTGCCTGAATGAAGTCGCCCAGCCCGGCATTCATGAAACGCTGGATGAGCTCACC
ACCCGTCTGGCGGAAGGTTTGCTGGAAGCTGCCGAAGAAGCGAATATTCCGCTGGTGGTTAACCATGTCGGCGGC
ATGTTCGGGATTTTCTTCACCGACGCTGAGAGCGTAACTTGCTATCAGGACGTGATGGCGTGCGACGTGGAACGC
TTTAAGCGTTTCTTCCACCTGATGCTGGAGGAAGGCGTATATCTGGCGCCATCGGCGTTTGAGGCGGGCTTTATG
TCGGTCGCACACAGCATGGACGACATTAATAATACTATTGACGCCGCGCGTCGGGTGTTTGCGAAATTGTAA
>Typhi
gtgggcggcaccccgctgtttatcgaaaaagcggacggcgcgtatctgtacgatgtcgatggcaaagcatatatc
gactatgtcggttcctgggggccaatggtactggggcataaccatccggctatccgcaatgcggtgatcgaagct
gcggagcgcggtttaagcttcggcgcgccaaccgaaatggaagtaaaaatggcggaactggtgaccaacctggtg
ccgaccatggacatggtgcgcatggtgaactccggcaccgaagcgacgatgagcgcgattcgcctggcgcgtggt
tttactggccgcgataagattatcaaattcgaaggctgctaccacggccacgcagactgtctgctggtcaaagcc
ggttctggcgcgctgacgctcggtcagccgaactcgccgggcgtgccggcagatttcgcgaaacatacgctgacc
tgcacttataacgatctgacgtcagtgcgcgcggcgtttgaacaatatccgcaggaaatcgcctgtatcatcgtc
gaacccgtggcgggcaatatgaactgcgtcccgccgctgccggaattcctgccgggcctgcgtgccttgtgcgat
gagttcggcgcgctgctgattatcgacgaagtaatgaccggttttcgcgtagcgctggccggagcccaggattac
tacggcgtcgtgccggacctgacctgtctgggtaaaatcatcggcggcgggatgccggtaggcgcgtttggcggt
cgtcgcgatgtaatggatgcgctggcgccgacgggcccggtttaccaggcgggcaccctttccggcaacccgatt
gcgatggcggccggtttcgcctgcctgaatgaagtcgcccagcccggcattcatgaaacgctggatgagctcacc
acccgcctggcggaaggtttgctggaagctgccgaagaagcgaatattccgctggtggttaaccatgtcggcggc
atgttcgggattttcttcaccgacgctgagagcgtaacttgctatcaggacgtgatggcgtgcgacgtggaacgc
tttaagcgtttcttccacctgatgctggaggaaggcgtgtatctggcgccatcggcgtttgaggcgggttttatg
tcggtcgcacacagcatggacgacattaataatactattgacgccgcgcgtcgggtgtttgcgaaattgtaa
>Typhimurium
gtgggcggcaccccgctgtttatcgaaaaagcggacggcgcttatctttatgatgtcgatggcaaagcgtatatc
gactatgtcggttcctggggaccaatggtactggggcataaccatccggctatccgcaatgcggtgatcgaagct
gcggagcgcggtttaagcttcggcgcgccaaccgaaatggaagtgaaaatggcggaactggtcaccaacctggtg
ccgaccatggacatggtgcgcatggtgaactccggcaccgaagcgacgatgagcgctattcgcctggcgcgtggt
tttactggccgcgataagattatcaaattcgaaggctgctaccacggccacgcagactgtctgctggtcaaagcc
ggttctggcgcgctgacgctcggtcagccgaactcgccgggcgtgccggcagatttcgcgaaacatacgctgacc
tgcacttataacgatctgacgtcagtgcgcgcggcatttgaacaatatccgcaggaaatcgccagtatcatcgtc
gaacccgtggcgggcaatatgaactgcgtcccgccgctgccggaatttctgccaggtctgcgcgccttgtgcgat
gagttcggcgcgctgctgattatcgacgaagtaatgaccggttttcgcgtagcgctggccggagcccaggattac
tacggcgtcgtgccggacctgacctgtctgggtaaaatcatcggcggcgggatgccggtaggcgcgtttggcggt
cgtcgcgatgtaatggatgcgctggcgccgacgggcccggtttaccaggcgggcaccctttccggcaacccgatt
gcgatggcggccggtttcgcctgcctgaatgaagtcgcccagcccggcattcatgaaacgctggatgagctcacc
acccgcctggcggaagggctgtgcgaagcggcgcaggaggcggggatcccactggtcgtcaaccatgtcggcggc
atgttcgggattttcttcaccgacgctgagagcgtaacctgctatcaggacgtgatggcgtgcgacgtggaacgc
tttaagcgtttcttccacctgatgctggaggaaggcgtatatctggcgccatcggcgtttgaggcgggctttatg
tcggtcgcacacagcatggacgacattaataatactattgacgccgcgcgtcgggtgtttgcgaaactgtaa
=
#STM0205

>4512iminus
ATGGCGCTGGATAACGGCCCGGTATTCTGGGTTAAAGATCCTACCGACCT
GGTCGTCGCCATGGTCACCAGTATGCTGACCATCCTACTGGTTCGCCAGC
CAAGACGTCTACCGAAATGGATGTTGCCGGTACTGGATGCGGTCGGGCTG
GCGGTGTTTGTCGGCATTGGGGTGAATAAAGCCTTCCTCGCTGAAACGGG
GCCATTAGTGGCTGTCTGTATGGGCGTGATTACCGGCGTCGGCGGCGGGA
TTATTCGCGATGTTCTGGCACGCGAGATCCCCATGATCCTACGCACCGAA
ATCTATGCCACGGCCTGTATTATCGGCGGGATTGTTCACGCCACCGCGTT
TTATACGTTTTCAGTACCGCTGGAAAGCGCCAGCATGATGGGTATGGTGG
TCACGCTGTTCATTCGGCTGGCGGCCATTCGCTGGCATTTGAAATTGCCG
ACGTTTGCCCTGGATGAAAACGGA
>Hadar 
ATGGCGCTGGATAACGGCCCGGTATTCTGGGTTAAAGATCCTACCGATCT
GGTCGTCGCCATGGTCACCAGTATGCTGACCATCCTGCTGGTTCGCCAGC
CAAGACGTCTGCCGAAATGGATGTTGCCGGTGCTGGATGCGGTCGGGCTG
GCGGTGTTTGTCGGCATTGGGGTGAATAAAGCCTTCCTCGCTGAAACGGG
GCCATTAGTGGCCGTCTGTATGGGCGTGATTACCGGCGTCGGCGGCGGGA
TTATTCGCGATGTTCTGGCACGCGAGATCCCCATGATCCTACGCACCGAA
ATCTATGCCACGGCCTGTATTATTGGCGGGATTGTTCACGCCACCGCGTT
TTATACGTTTTCAGTACCGCTGGAAAGCGCCAGCATGATGGGTATGGTCG
TCACGCTGTTCATTCGCCTGGCGGCCATTCGCTGGCATTTGAAATTGCCG
ACGTTTGCCCTGGATGAAAACGGA
>Heidelberg2
ATGGCGCTGGATAACGGCCCGGTATTCTGGGTTAAAGATCCTACCGATCT
GGTCGTCGCCATGGTCACCAGTATGCTGACCATCCTACTGGTTCGCCAGC
CAAGACGTCTGCCGAAATGGATGTTGCCGGTACTGGATGCGGTCGGGCTG
GCGGTGTTTGTCGGCATTGGGGTGAATAAAGCCTTCCTCGCTGAAACGGG
GCCATTAGTGGCTGTCTGTATGGGCGTGATTACCGGCGTCGGCGGCGGGA
TTATTCGCGATGTTCTGGCACGCGAGATCCCCATGATCCTACGCACCGAA
ATCTATGCCACGGCCTGTATTATCGGCGGGATTGTTCACGCCACCGCGTT
TTATACGTTTTCAGTACCGCTGGAAAGCGCCAGCATGATGGGTATGGTCG
TCACGCTGTTTATTCGGCTGGCGGCCATTCGCTGGCATTTGAAATTGCCG
ACGTTTGCCCTGGATGAAAACGGA
>Javiana 
ATGGCACTGGATAACGGCCCGGTATTCTGGGTTAAAGATCCTACCGATTT
GGTCGTCGCCATGGTCACCAGTATGCTGACCATCCTGCTGGTTCGCCAGC
CAAGACGTCTGCCGAAATGGATGTTGCCGGTACTGGATGCGGTCGGGCTG
GCGGTGTTTGTCGGCATTGGGGTGAATAAAGCCTTCCTCGCTGAAACGGG
GCCATTAGTGGCAGTCTGTATGGGCGTGATTACCGGCGTCGGCGGCGGGA
TTATTCGCGATGTTCTGGCACGCGAGATTCCCATGATCCTACGCACCGAA
ATCTATGCCACGGCCTGTATTATCGGCGGGATTGTTCACGCCACCGCGTT
TTATACGTTTTCAGTACCGCTGGAAAGCGCCAGCATGATGGGTATGGTCG
TCACGCTGTTCATTCGGCTGGCGGCCATTCGTTGGCATTTGAAATTGCCG
ACATTTGCACTGGATGAAAACGGA
>Kentucky_CDC191 
ATGGCGCTGGATAACGGCCCGGTATTCTGGGTTAAAGATCCTACCGATCT
GGTCGTCGCCATGGTCACCAGTATGCTGACCATCCTGCTGGTTCGCCAGC
CAAGACGTCTGCCGAAATGGATGTTGCCGGTACTGGATGCGGTCGGGCTG
GCGGTATTTGTCGGCATTGGGGTGAATAAAGCCTTCCTCGCTGAAACGGG
GCCATTAGTGGCTGTCTGTATGGGCGTGATTACCGGCGTCGGCGGCGGGA
TTATTCGCGATGTTCTGGCACGCGAGATCCCCATGATCCTACGCACCGAA
ATCTATGCTACGGCCTGTATTATCGGCGGGATTGTTCACGCTACCGCGTT
TTATACGTTTTCAGTACCGCTGGAAAGCGCCAGCATGATGGGTATGGTCG
TCACGCTGTTCATTCGGCTGGCGGCCATTCGCTGGCATTTGAAATTGCCG
ACGTTTGCCCTGGATGAAAACGGA
>Kentucky_CVM29188 
ATGGCGCTGGATAACGGCCCGGTATTCTGGGTTAAAGATCCTACCGATCT
GGTCGTCGCCATGGTCACCAGTATGCTGACCATCCTGCTGGTTCGCCAGC
CAAGACGTCTGCCGAAATGGATGTTGCCGGTACTGGATGCGGTCGGGCTG
GCGGTATTTGTCGGCATTGGGGTGAATAAAGCCTTCCTCGCTGAAACGGG
GCCATTAGTGGCTGTCTGTATGGGCGTGATTACCGGCGTCGGCGGCGGGA
TTATTCGCGATGTTCTGGCACGCGAGATCCCCATGATCCTACGCACCGAA
ATCTATGCTACGGCCTGTATTATCGGCGGGATTGTTCACGCTACCGCGTT
TTATACGTTTTCAGTACCGCTGGAAAGCGCCAGCATGATGGGTATGGTCG
TCACGCTGTTCATTCGGCTGGCGGCCATTCGCTGGCATTTGAAATTGCCG
ACGTTTGCCCTGGATGAAAACGGA
>Newport2
ATGGCGCTGGATAACGGCCCGGTATTCTGGGTTAAAGATCCTACCGACCT
GGTCGTCGCCATGGTCACCAGTATGCTGACCATCCTACTGGTTCGCCAGC
CAAGACGTCTACCGAAATGGATGTTGCCGGTACTGGATGCGGTCGGGCTG
GCGGTGTTTGTCGGCATTGGGGTGAATAAAGCCTTCCTCGCTGAAACGGG
GCCATTAGTGGCTGTCTGTATGGGCGTGATTACCGGCGTCGGCGGCGGGA
TTATTCGCGATGTTCTGGCACGCGAGATCCCCATGATCCTACGCACCGAA
ATCTATGCCACGGCCTGTATTATCGGCGGGATTGTTCACGCCACCGCGTT
TTATACGTTTTCAGTACCGCTGGAAAGCGCCAGCATGATGGGTATGGTGG
TCACGCTGTTCATTCGGCTGGCGGCCATTCGCTGGCATTTGAAATTGCCG
ACGTTTGCCCTGGATGAAAACGGA
>Saintpaul_SARA23 
ATGGCGCTGGATAACGGCCCGGTATTCTGGGTTAAAGATCCTACCGATCT
GGTCGTCGCCATGGTCACCAGTATGCTGACCATCCTACTGGTTCGCCAGC
CAAGACGTCTACCGAAATGGATGTTGCCGGTACTGGATGCGGTCGGGCTG
GCGGTGTTTGTCGGCATTGGGGTGAATAAAGCCTTCCTCGCTGAAACGGG
GCCATTAGTGGCTGTCTGTATGGGCGTGATTACCGGCGTCGGCGGCGGGA
TTATTCGCGATGTTCTGGCACGCGAGATCCCCATGATCCTACGCACCGAA
ATCTATGCCACGGCCTGTATTATCGGCGGGATTGTTCACGCCACCGCGTT
TTATACGTTTTCAGTACCGCTGGAAAGCGCCAGCATGATGGGTATGGTGG
TCACGCTGTTCATTCGGCTGGCGGCCATTCGCTGGCATTTGAAATTGCCG
ACGTTTGCCCTGGATGAAAACGGA
>Saintpaul_SARA29 
ATGGCGCTGGATAACGGCCCGGTATTCTGGGTTAAAGATCCTACCGATTT
GGTCGTCGCCATGGTCACCAGTATGCTGACCATCCTGCTGGTTCGCCAGC
CAAGACGTCTGCCGAAATGGATGTTGCCGGTACTGGATGCGGTCGGGCTG
GCGGTGTTTGTCGGCATTGGGGTAAATAAAGCCTTCCTCGCTGAAACGGG
GCCATTAGTGGCTGTCTGTATGGGCGTGATTACCGGCGTCGGCGGCGGGA
TTATTCGCGATGTTCTGGCACGCGAGATCCCCATGATCCTACGCACCGAA
ATCTATGCCACGGCCTGTATTATCGGCGGGATTGTTCACGCTACCGCGTT
TTATACGTTTTCAGTACCGCTGGAAAGCGCCAGCATGATGGGTATGGTCG
TCACGCTGTTCATTCGCCTGGCGGCCATTCGCTGGCATTTGAAATTGCCG
ACGTTTGCCCTGGATGAAAACGGA
>Schwarzengrund_SL480 
ATGGCGCTGGATAACGGCCCGGTATTCTGGGTTAAAGATCCTACCGATTT
GGTCGTCGCCATGGTCACCAGTATGCTGACCATCCTGCTGGTTCGCCAGC
CAAGACGTCTGCCGAAATGGATGTTGCCGGTACTGGATGCGGTCGGGCTG
GCGGTGTTTGTCGGCATTGGGGTGAATAAAGCCTTCCTCGCTGAAACGGG
GCCATTAGTGGCAGTCTGTATGGGCGTGATTACCGGCGTCGGCGGCGGGA
TTATTCGCGATGTTCTGGCACGCGAGATTCCCATGATCCTACGCACCGAA
ATCTATGCCACGGCCTGTATTATCGGCGGGATTGTTCACGCCACCGCGTT
TTATACGTTTTCAGTACCGCTGGAAAGCGCCAGCATGATGGGTATGGTCG
TCACGCTGTTCATTCGGCTGGCGGCCATTCGCTGGCATTTGAAATTGCCG
ACGTTTGCACTGGATGAAAACGGA
>Tennessee 
ATGGCGCTGGATAACGGCCCGGTATTCTGGGTTAAAGATCCTACCGATTT
GGTCGTCGCCATGGTCACCAGTATGCTGACCATCCTGCTGGTTCGCCAGC
CAAGACGTCTGCCGAAATGGATGTTGCCGGTACTGGATGCGGTCGGGCTG
GCGGTATTTGTCGGCATTGGGGTGAATAAAGCCTTCCTCGCTGAAACGGG
GCCATTAGTGGCTGTCTGTATGGGCGTGATTACCGGCGTCGGCGGCGGGA
TTATTCGCGATGTTCTGGCACGCGAGATCCCCATGATCCTACGCACCGAA
ATCTATGCCACGGCCTGTATTATCGGCGGGATTGTTCACGCTACCGCGTT
TTATACGTTTTCAGTACCGCTGGAAAGCGCCAGCATGATGGGTATGGTCG
TCACGCTGTTTATTAGGCTGGCGGCCATTCGCTGGCATTTGAAATTGCCG
ACGTTTGCCCTGGATGAAAACGGA
>Typhimurium_14028S 
ATGGCGCTGGATAACGGCCCGGTATTCTGGGTTAAAGATCCTACCGACCT
GGTCGTCGCCATGGTCACCAGTATGCTGACCATCCTACTGGTTCGCCAGC
CAAGACGTCTACCGAAATGGATGTTGCCGGTACTGGATGCGGTCGGGCTG
GCGGTGTTTGTCGGCATTGGGGTGAATAAAGCCTTCCTCGCTGAAACGGG
GCCATTAGTGGCTGTCTGTATGGGCGTGATTACCGGCGTCGGCGGCGGGA
TTATTCGCGATGTTCTGGCACGCGAGATCCCCATGATCCTACGCACCGAA
ATCTATGCCACGGCCTGTATTATCGGCGGGATTGTTCACGCCACCGCGTT
TTATACGTTTTCAGTACCGCTGGAAAGCGCCAGCATGATGGGTATGGTGG
TCACGCTGTTCATTCGGCTGGCGGCCATTCGCTGGCATTTGAAATTGCCG
ACGTTTGCCCTGGATGAAAACGGA
>Typhimurium_D23580 
ATGGCGCTGGATAACGGCCCGGTATTCTGGGTTAAAGATCCTACCGACCT
GGTCGTCGCCATGGTCACCAGTATGCTGACCATCCTACTGGTTCGCCAGC
CAAGACGTCTACCGAAATGGATGTTGCCGGTACTGGATGCGGTCGGGCTG
GCGGTGTTTGTCGGCATTGGGGTGAATAAAGCCTTCCTCGCTGAAACGGG
GCCATTAGTGGCTGTCTGTATGGGCGTGATTACCGGCGTCGGCGGCGGGA
TTATTCGCGATGTTCTGGCACGCGAGATCCCCATGATCCTACGCACCGAA
ATCTATGCCACGGCCTGTATTATCGGCGGGATTGTTCACGCCACCGCGTT
TTATACGTTTTCAGTACCGCTGGAAAGCGCCAGCATGATGGGTATGGTGG
TCACGCTGTTCATTCGGCTGGCGGCCATTCGCTGGCATTTGAAATTGCCG
ACGTTTGCCCTGGATGAAAACGGA
>Typhimurium_DT104 
ATGGCGCTGGATAACGGCCCGGTATTCTGGGTTAAAGATCCTACCGACCT
GGTCGTCGCCATGGTCACCAGTATGCTGACCATCCTACTGGTTCGCCAGC
CAAGACGTCTACCGAAATGGATGTTGCCGGTACTGGATGCGGTCGGGCTG
GCGGTGTTTGTCGGCATTGGGGTGAATAAAGCCTTCCTCGCTGAAACGGG
GCCATTAGTGGCTGTCTGTATGGGCGTGATTACCGGCGTCGGCGGCGGGA
TTATTCGCGATGTTCTGGCACGCGAGATCCCCATGATCCTACGCACCGAA
ATCTATGCCACGGCCTGTATTATCGGCGGGATTGTTCACGCCACCGCGTT
TTATACGTTTTCAGTACCGCTGGAAAGCGCCAGCATGATGGGTATGGTGG
TCACGCTGTTCATTCGGCTGGCGGCCATTCGCTGGCATTTGAAATTGCCG
ACGTTTGCCCTGGATGAAAACGGA
>Typhimurium_SL1344 
ATGGCGCTGGATAACGGCCCGGTATTCTGGGTTAAAGATCCTACCGACCT
GGTCGTCGCCATGGTCACCAGTATGCTGACCATCCTACTGGTTCGCCAGC
CAAGACGTCTACCGAAATGGATGTTGCCGGTACTGGATGCGGTCGGGCTG
GCGGTGTTTGTCGGCATTGGGGTGAATAAAGCCTTCCTCGCTGAAACGGG
GCCATTAGTGGCTGTCTGTATGGGCGTGATTACCGGCGTCGGCGGCGGGA
TTATTCGCGATGTTCTGGCACGCGAGATCCCCATGATCCTACGCACCGAA
ATCTATGCCACGGCCTGTATTATCGGCGGGATTGTTCACGCCACCGCGTT
TTATACGTTTTCAGTACCGCTGGAAAGCGCCAGCATGATGGGTATGGTGG
TCACGCTGTTCATTCGGCTGGCGGCCATTCGCTGGCATTTGAAATTGCCG
ACGTTTGCCCTGGATGAAAACGGA
>Virchow 
ATGGCGCTGGATAACGGCCCGGTATTCTGGGTTAAAGATCCTACCGACCT
GGTCGTCGCCATGGTCACCAGTATGCTGACCATCCTACTGGTTCGCCAAC
CAAGACGTCTACCGAAATGGATGTTGCCGGTACTGGATGCGGTCGGGCTG
GCGGTGTTTGTCGGCATTGGGGTGAATAAAGCCTTCCTCGCTGAAACGGG
GCCATTAGTGGCTGTCTGTATGGGCGTGATTACCGGCGTCGGCGGCGGGA
TTATTCGCGATGTTCTGGCACGCGAGATCCCCATGATCCTACGCACCGAA
ATCTATGCCACGGCCTGTATTATCGGCGGGATTGTTCACGCCACCGCGTT
TTATACGTTTTCAGTACCGCTGGAAAGCGCCAGCATGATGGGCATGGTGG
TCACGCTGTTCATTCGGCTGGCGGCCATTCGCTGGCATTTGAAATTGCCG
ACGTTTGCCCTGGATGAAAACGGA
>Weltevreden 
ATGGCGCTGGATAACGGCCCGGTATTCTGGGTTAAAGATCCTACCGATCT
GGTCGTCGCCATGGTCACCAGTATGCTGACCATCCTGCTGGTTCGTCAGC
CAAGACGTCTGCCGAAATGGATGTTGCCGGTACTGGATGCGGTCGGGCTG
GCGGTGTTTGTCGGCATTGGGGTGAATAAAGCCTTCCTCGCTGAAACGGG
GCCATTAGTGGCTGTCTGTATGGGCGTGATTACCGGCGTCGGCGGCGGGA
TTATTCGCGATGTTCTGGCACGCGAGATCCCCATGATCCTACGCACCGAA
ATCTATGCCACGGCCTGTATTATCGGCGGGATTGTTCACGCTACCGCGTT
TTATACGTTTTCAGTACCGCTGGAAAGCGCCAGCATGATGGGTATGGTGG
TCACGCTGTTCATTCGGCTGGCGGCCATTCGCTGGCATTTGAAATTGCCG
ACGTTTGCCCTGGATGAAAACGGA


>arizonae
ATGGCGCTGGATAACGGCCCGGTATTCTGGGTTAAAGATCCTACCGATCTGGTCGTCGCCATGGTCACCAGTATG
TTGACTATCCTGCTGGTTCGTCAGCCAAGACGTCTGCCGAAATGGTTGCTGCCGGTACTGGATGCCGTCGGGCTG
GCGGTGTTTGTCGGCATTGGAGTGAATAAAGCCTTCCTCGCCGAAACGGGGCCATTAGTGGCAGTCTGTATGGGC
GTGATTACCGGCGTCGGCGGCGGGATTATTCGCGATGTTCTGGCTCGCGAGATTCCCATGATCCTACGCACCGAA
ATTTATGCCACCGCCTGTATTATCGGCGGAATCGTTCACGCCACCGCGTTTTATACGTTTTCAGTGCCGCTGGAA
AGCGCCAGCATGATGGGCATGGTCGTCACGCTGTTCATTCGGCTGGCGGCAATACGCTGGCACTTGAAATTGCCG
ACCTTTGCCTTAGATGAGAACTGA
>Adelaide
atggcgctggataacggcccggtattctgggttaaagatcctaccgatttggtcgtcgccatggtcaccagtatg
ctgaccatcctgctggttcgccagccaagacgtctgccgaaatggatgttgccggtactggatgcggtcgggctg
gcggtgtttgtcggcattggggtgaataaagccttcctcgctgaaacggggccattagtggccgtctgtatgggc
gtgattaccggcgtcggcggcgggattattcgcgatgttctggcacgcgagatccccatgatcctacgcaccgaa
atctatgccacggcctgtattatcggcgggattgttcacgccaccgcgttttatacgttttcagtaccgctggaa
agcgccagcatgatgggcatggtcgtcacgctgtttattcggctggcggccattcgctggcatttgaaattgccg
acgtttgccctggatgaaaacgga
>Alachua
atggcgctggataacggcccggtattctgggttaaagatcctaccgacctggtcgtcgccatggtcaccagtatg
ctgaccatcctgctggttcgccagccaagacgtctgccgaaatggatgttgccggtactggatgcggtcgggctg
gcggtgtttgtcggcattggggtgaataaagccttcctcgctgaaacggggccattagtggccgtctgtatgggc
gtgattaccggcgtcggcggcgggattattcgcgatgttctggcacgcgagattcccatgatcctacgcaccgaa
atctatgccacggcctgtattatcggcgggattgttcacgccaccgcgttttatacgttttcagtaccgctggaa
agcgccagcatgatgggtatggtcgtcacgctgtttattcggctggcggccattcgctggcatttgaaattgccg
acgtttgccctggatgaaaacgga
>Baildon
atggcgctggataacggcccggtattctgggttaaagatcctaccgacctggtcgtcgccatggtcaccagtatg
ctgaccatcctactggttcgccagccaagacgtctaccgaaatggatgttgccggtactggatgcggtcgggctg
gcggtgtttgtcggcattggggtgaataaagccttcctcgctgaaacggggccattagtggctgtctgtatgggc
gtgattaccggcgtcggcggcgggattattcgcgatgttctggcacgcgagatccccatgatcctacgcaccgaa
atctatgccacggcctgtattatcggcgggattgttcacgccaccgcgttttatacgttttcagtaccgctggaa
agcgccagcatgatgggtatggtggtcacgctgttcattcggctggcggccattcgctggcatttgaaattgccg
acgtttgccctggatgaaaacgga
>Gaminara
atggcgctggataacggcccggtattctgggttaaagatcctaccgatttggtcgtcgccatggtcaccagtatg
ctgaccatcctgctggttcgccagccaagacgtctgccgaaatggatgttgccggtactggatgcggtcgggctg
gcggtgtttgtcggcattggggtgaataaagccttcctcgctgaaacggggccattagtggcagtctgtatgggc
gtgattaccggcgtcggcggcgggattattcgcgatgttctggcacgcgagattcccatgatcctacgcaccgaa
atctatgccacggcctgtattatcggcgggattgttcacgccaccgcgttttatacgttttcagtaccgctggaa
agcgccagcatgatgggtatggtcgtcacgctgttcattcggctggcggccattcgttggcatttgaaattgccg
acgtttgcactggatgaaaacgga
>Give
atggcgctggataacggcccggtattctgggttaaagatcctaccgatttggtcgtcgccatggtcaccagtatg
ctgaccatcctgctggttcgccagccaagacgtctgccgaaatggatgttgccggtactggatgcggtcgggctg
gcggtgtttgtcggcattggggtgaataaagccttcctcgctgaaacggggccattagtggcagtctgtatgggc
gtgattaccggcgtcggcggcgggattattcgcgatgttctggcacgcgagattcccatgatcctacgcaccgaa
atctatgccacggcctgtattatcggcgggattgttcacgccaccgcgttttatacgttttcagtaccgctggaa
agcgccagcatgatgggtatggtcgtcacgctgttcattcggctggcggccattcgttggcatttgaaattgccg
acgtttgcactggatgaaaacgga
>Hvittingfoss
atggcgctggataacggcccggtattctgggttaaagatcctaccgatctggtcgtcgccatggtcaccagtatg
ctgaccatcctgctggttcgccagccaagacgtctgccgaaatggatgttgccggtactggatgcggtcgggctg
gcggtgtttgtcggcattggggtgaataaagccttcctcgctgaaacggggccattagtggccgtctgtatgggc
gtgattaccggcgtcggcggcgggattattcgcgatgttctggcacgcgagattcccatgatcctacgcaccgaa
atctatgccacggcctgtattatcggcgggattgttcacgccaccgcgttttatacgttttcagtaccgctggaa
agcgccagcatgatgggtatggtcgtcacgctgtttattcggctggcggccattcgctggcatttgaaattgccg
acgtttgccctggatgaaaacgga
>Inverness
atggcgctggataacggcccggtattctgggttaaagatcctaccgacctggtcgtcgccatggtcaccagtatg
ctgaccatcctactggttcgccagccaagacgtctaccgaaatggatgttgccggtactggatgcggtcgggctg
gcggtgtttgtcggcattggggtgaataaagccttcctcgctgaaacggggccattagtggctgtctgtatgggc
gtgattaccggcgtcggcggcgggattattcgcgatgttctggcacgcgagatccccatgatcctacgcaccgaa
atctatgccacggcctgtattatcggcgggattgttcacgccaccgcgttttatacgttttcagtaccgctggaa
agcgccagcatgatgggtatggtcgtcacgctgttcattcgcctggcggccattcgctggcatttgaaattgccg
acgtttgccctggatgaaaacgga
>Johannesburg
atggcgctggataacggcccggtattctgggttaaagatcctaccgatttggtcgtcgccatggtcaccagtatg
ctgaccatcctgctggttcgccagccaagacgtctgccgaaatggatgttgccggtactggatgcggtcgggctg
gcggtgtttgtcggcattggggtgaataaagccttcctcgctgaaacggggccattagtggcagtctgtatgggc
gtgattaccggcgtcggcggcgggattattcgcgatgttctggcacgcgagatccccatgatcctacgcaccgaa
atctatgccacggcctgtattatcggcgggattgttcacgccaccgcgttttatacgttttcagtaccgctggaa
agcgccagcatgatgggtatggtcgtcacgctgtttattcggctggcggccattcgctggcatttgaaattgccg
acgtttgcactggatgaaaacgga
>Mississippi
atggcgctggataacggcccggtattctgggttaaagatcctaccgatttggtcgtcgccatggtcaccagtatg
ctgaccatcctgctggttcgccagccaagacgtctgccgaaatggatgttgccggtgctggatgcggtcgggctg
gcggtgtttgtcggcattggggtgaataaagccttcctcgctgaaacggggccattagtggccgtctgtatgggc
gtgattaccggcgtcggcggcgggattattcgcgatgttctggcacgcgagatccccatgatcctacgcaccgaa
atctatgccacggcctgtattatcggcgggattgttcacgccaccgcgttttatacgttttcagtaccgctggaa
agcgccagcatgatgggcatggttgtcacgctgtttattcggctggcggccattcgctggcatttgaaattgccg
acgtttgccctggatgaaaacgga
>Minnesota
atggcgctggataacggcccggtattctgggttaaagatcctaccgatttggtcgtcgccatggtcaccagtatg
ctgaccatcctgctggttcgccagccaagacgtctgccgaaatggatgttgccggtactggatgcggtcgggctg
gcggtgtttgtcggcattggggtgaataaagccttcctcgctgaaacggggccattagtggcagtctgtatgggc
gtgattaccggcgtcggcggcgggattattcgcgatgttctggcacgcgagattcccatgatcctacgcaccgaa
atctatgccacggcctgtattatcggcgggattgttcacgccaccgcgttttatacgttttcagtaccgctggaa
agcgccagcatgatgggtatggtcgtcacgctgttcattcggctggcggccattcgctggcatttgaaattgccg
acgtttgcactggatgaaaacgga
>Montevideo
atggcgctggataacggcccggtattctgggttaaagatcctaccgatttagtcgtcgccatggtcaccagtatg
ctgaccatcctgctggttcgccagccaagacgtctgccgaaatggatgttgccggtactggatgcggtcgggctg
gcggtgtttgtcggcattggggtgaataaagccttcctcgctgaaacggggccattagtggcagtctgtatgggc
gtgattaccggcgtcggcggcgggattattcgcgatgttctggcacgcgagattcccatgatcctacgcaccgaa
atctatgccacggcctgtattatcggcgggattgttcacgccaccgcgttttatacgttttcagtaccgctggaa
agcgccagcatgatgggtatggtcgtcacgctgttcattcggctggcggccattcgctggcatttgaaattgccg
acgtttgcactggatgaaaacgga
>Rubislaw
atggcgctggataacggcccggtattctgggttaaagatcctaccgatttggtcgtcgccatggtcaccagtatg
ctgaccatcctgctggttcgccagccaagacgtctgccgaaatggatgttgccggtactggatgcggtcgggctg
gcggtgtttgtcggcattggggtgaataaagccttcctcgctgaaacggggccattagtggcagtctgtatgggc
gtgattaccggcgtcggcggcgggattattcgcgatgttctggcacgcgagattcccatgatcctacgcaccgaa
atctatgccacggcctgtattatcggcgggattgttcacgccaccgcgttttatacgttttcagtaccgctggaa
agcgccagcatgatgggtatggtcgtcacgctgttcattcggctggcggccattcgttggcatttgaaattgccg
acgtttgcactggatgaaaacgga
>Senftenberg
atggcgctggataacggcccggtattctgggttaaagatcctaccgatttggtcgtcgccatggtcaccagtatg
ctgaccatcctgctggttcgccagccaagacgtctgccgaaatggatgttgccggtactggatgcggtcgggctg
gcggtatttgtcggcattggggtgaataaagccttcctcgctgaaacggggccattagtggctgtctgtatgggc
gtgattaccggcgtcggcggcgggattattcgcgatgttctggcacgcgagatccccatgatcctacgcaccgaa
atctatgccacggcctgtattatcggcgggattgttcacgccaccgcgttttatacgttttcagtaccgctggaa
agcgccagcatgatgggtatggtggtcacgctgttcattcgactggcggccattcgctggcatttgaaattgccg
acgtttgcactggatgaaaacgga
>Uganda
atggcgctggataacggcccggtattctgggttaaagatcctaccgatttggtcgtcgccatggtcaccagtatg
ctgaccatcctgctggttcgccagccaagacgtctgccgaaatggatgttgccggtactggatgcggtcgggctg
gcggtgtttgtcggcattggggtgaataaagccttcctcgctgaaacggggccattagtggccgtctgtatgggc
gtgattaccggcgtcggcggcgggattattcgcgatgttctggcacgcgagatccccatgatcctacgcaccgaa
atctatgccacggcctgtattatcggcgggattgttcacgccaccgcgttttatacgttttcagtaccgctggaa
agcgccagcatgatgggtatggtcgtcacgctgtttattcggctggcggccattcgctggcatttgaaattgccg
acgtttgccctggatgaaaacgga
>Urbana
atggcgctggataacggcccggtattctgggttaaagatcctaccgatttggtcgtcgccatggtcaccagtatg
ctgaccatcctgctggttcgccagccaagacgtctgccgaaatggatgttgccggtactggatgcggtcgggctg
gcggtgtttgtcggcattggggtgaataaagccttcctcgctgaaacggggccattagtggcagtctgtatgggc
gtgattaccggcgtcggcggcgggattattcgcgatgttctggcacgcgagatccccatgatcctacgcaccgaa
atctatgccacggcctgtattatcggcgggattgttcacgccaccgcgttttatacgttttcagtaccgctggaa
agcgccagcatgatgggtatggtcgtcacgctgtttattcggctggcggccattcgctggcatttgaaattgccg
acgtttgcactggatgaaaacgga
>Wandsworth
atggcgctggataacggcccggtattctgggttaaagatcctaccgatctggtcgtcgccatggtcaccagtatg
ctgaccatcctactggttcgccagccaagacgtctaccgaaatggatgttgccggtactggatgcggtcgggctg
gcggtgtttgtcggcattggggtgaataaagccttcctcgctgaaacggggccattagtggctgtctgtatgggc
gtgattaccggcgtcggcggcgggattattcgcgatgttctggcacgcgagatccccatgatcctacgcaccgaa
atctatgccacggcctgtattatcggcgggattgttcacgccaccgcgttttatacgttttcagtaccgctggaa
agcgccagcatgatgggtatggtcgtcacgctgttcattcgcctggcggccattcgctggcatttgaaattgccg
acgtttgccctggatgaaaacgga
>Agona
ATGGCGCTGGATAACGGCCCGGTATTCTGGGTTAAAGATCCTACCGATCTGGTCGTCGCCATGGTCACCAGTATG
CTGACCATCCTGCTGGTTCGTCAGCCAAGACGTCTGCCGAAATGGATGTTGCCGGTACTGGATGCGGTCGGGCTG
GCGGTGTTTGTCGGCATTGGGGTGAATAAAGCCTTCCTCGCTGAAACGGGGCCATTAGTGGCTGTCTGTATGGGC
GTGATTACCGGCGTCGGCGGCGGGATTATTCGCGATGTTCTGGCACGCGAGATCCCCATGATCCTACGCACCGAA
ATCTATGCCACGGCCTGTATTATCGGCGGGATTGTTCACGCTACCGCGTTTTATACGTTTTCAGTACCGCTGGAA
AGCGCCAGCATGATGGGTATGGTCGTCACGCTGTTCATTCGGCTGGCGGCCATTCGCTGGCATTTGAAATTGCCG
ACGTTTGCCCTGGATGAAAACGGA
>Choleraesuis
ATGGCGCTGGATAACGGCCCGGTATTCTGGGTTAAAGATCCTACCGATCTGGTCGTCGCCATGGTCACCAGTATG
CTGACCATCCTGCTGGTTCGCCAGCCAAGACGTCTGCCGAAATGGATGTTGCCGGTACTGGATGCGGTCGGGCTG
GCGGTGTTTGTCGGCATTGGGGTGAATAAAGCCTTCCTCGCTGAAACGGGGCCATTAGTGGCCGTCTGTATGGGC
GTGATTACCGGCGTCGGCGGCGGGATTATTCGCGATGTTCTGGCACGCGAGATCCCCATGATCCTACGCACCGAA
ATCTATGCCACGGCCTGTATTATCGGCGGGATTGTTCACGCCACCGCGTTTTATACGTTTTCAGTACCGCTGGAA
AGCGCCAGCATGATGGGCATGGTCGTCACGCTGTTTATTCGGCTGGCGGCCATTCGCTGGCATTTGAAATTGCCG
ACGTTTGCCCTGGATGAAAACGGA
>Dublin
ATGGCGCTGGATAACGGCCCGGTATTCTGGGTTAAAGATCCTACCGACCTGGTCGTCGCCATGGTCACCAGTATG
CTGACCATCCTGCTGGTTCGCCAGCCAAGACGTCTGCCGAAATGGATGTTGCCGGTGCTGGATGCGGTCGGGCTG
GCGGTGTTTGTCGGCATTGGGGTGAATAAAGCCTTCCTCGCTGAAACGGGGCCATTAGTGGCCGTCTGTATGGGC
GTGATTACCGGCGTCGGCGGCGGGATTATTCGCGATGTTCTGGCACGCGAGATCCCCATGATCCTACGCACCGAA
ATCTATGCCACGGCCTGTATTATCGGCGGGATTGTTCACGCCACCGCGTTTTATACGTTTTCAGTACCGCTGGAA
AGCGCCAGCATGATGGGTATGGTCGTCACGCTGTTCATTCGGCTGGCGGCCATTCGCTGGCATTTGAAATTGCCG
ACGTTTGCCCTGGATGAAAACGGA
>Enteritidis
ATGGCGCTGGATAACGGCCCGGTATTCTGGGTTAAAGATCCTACCGACCTGGTCGTCGCCATGGTCACCAGTATG
CTGACCATCCTGCTGGTTCGCCAGCCAAGACGTCTGCCGAAATGGATGTTGCCGGTGCTGGATGCGGTCGGGCTG
GCGGTGTTTGTCGGCATTGGGGTGAATAAAGCCTTCCTCGCTGAAACGGGGCCATTAGTGGCCGTCTGTATGGGC
GTGATTACCGGCGTCGGCGGCGGGATTATTCGCGATGTTCTGGCACGTGAGATCCCCATGATCCTACGCACCGAA
ATCTATGCCACGGCCTGTATTATCGGCGGGATTGTTCACGCCACCGCGTTTTATACGTTTTCAGTACCGCTGGAA
AGCGCCAGCATGATGGGTATGGTCGTCACGCTGTTCATTCGCCTGGCGGCCATTCGCTGGCATTTGAAATTGCCG
ACGTTTGCCCTGGATGAAAACGGA
>Gallinarum
ATGGCGCTGGATAACGGCCCCGTATTCTGGGTTAAAGATCCTACCGACCTGGTCGTCGCCATGGTCACCAGTATG
CTGACCATCCTGCTGGTTCGCCAACCAAGACGTCTGCCGAAATGGATGTTGCCGGTACTGGATGCGGTCGGGCTG
GCGGTGTTTGTCGGCATTGGGGTGAATAAAGCCTTCCTCGCTGAAACGGGGCCATTAGTGGCTGTCTGTATGGGC
GTGATTACCGGCGTCGGCGGCGGGATTATTCGCGATGTTCTGGCACGCGAGATCCCCATGATCCTACGCACCGAA
ATCTATGCCACGGCCTGTATTATCGGCGGGATTGTTCACGCTACCGCGTTTTATACGTTTTCAGTACCGCTGGAA
AGCGCCAGCATGATGGGTATGGTCGTCACGCTGTTCATTCGCCTGGCGGCCATTCGCTGGCATTTGAAATTGCCG
ACGTTTGCCCTGGATGAAAACGGA
>Heidelberg
ATGGCGCTGGATAACGGCCCGGTATTCTGGGTTAAAGATCCTACCGATCTGGTCGTCGCCATGGTCACCAGTATG
CTGACCATCCTACTGGTTCGCCAGCCAAGACGTCTGCCGAAATGGATGTTGCCGGTACTGGATGCGGTCGGGCTG
GCGGTGTTTGTCGGCATTGGGGTGAATAAAGCCTTCCTCGCTGAAACGGGGCCATTAGTGGCTGTCTGTATGGGC
GTGATTACCGGCGTCGGCGGCGGGATTATTCGCGATGTTCTGGCACGCGAGATCCCCATGATCCTACGCACCGAA
ATCTATGCCACGGCCTGTATTATCGGCGGGATTGTTCACGCCACCGCGTTTTATACGTTTTCAGTACCGCTGGAA
AGCGCCAGCATGATGGGTATGGTCGTCACGCTGTTTATTCGGCTGGCGGCCATTCGCTGGCATTTGAAATTGCCG
ACGTTTGCCCTGGATGAAAACGGA
>Newport
ATGGCGCTGGATAACGGCCCGGTATTCTGGGTTAAAGATCCTACCGATCTGGTCGTCGCCATGGTCACCAGTATG
CTGACCATCCTGCTGGTTCGCCAGCCAAGACGTCTGCCGAAATGGATGTTGCCGGTACTGGATGCGGTCGGGCTG
GCGGTGTTTGTCGGCATTGGGGTGAATAAAGCCTTCCTCGCTGAAACGGGGCCATTAGTGGCTGTCTGTATGGGC
GTGATTACCGGCGTCGGCGGCGGGATTATTCGCGATGTTCTGGCACGCGAGATCCCCATGATCCTACGCACCGAA
ATCTATGCCACGGCCTGTATTATCGGCGGGATTGTTCACGCTACCGCGTTTTATACGTTTTCAGTACCGCTGGAA
AGCGCCAGCATGATGGGTATGGTGGTCACGCTGTTCATTCGCCTGGCGGCCATTCGCTGGCATTTGAAATTGCCG
ACGTTTGCCCTGGATGAAAACGGA
>Paratyphi_A
atggcgctggataacggcccggtattctgggttaaagatcctaccgatttggtcgtcgccatggtcaccagtatg
ctgaccatcctgctggttcgccagccaagacgtctgccgaaatggatgttgccggtactggatgcggtcgggctg
gcggtgtttgtcggcattggggtgaataaagccttcctcgctgaaacagggccattagtggccgtctgtatgggc
gtgattaccggcgtcggcggcgggattattcgcgatgttctggcacgcgagattcccatgatcctacgcaccgaa
atctatgccacggcctgtattatcggcgggattgttcacgccaccgcgttttatacgttttcagtaccgctggaa
agcgccagcatgatgggtatggtcgtcacgctgtttattcggctggcggccattcgctggcatttgaaattgccg
acgtttgccctggatgaaaacgga
>Paratyphi_B
ATGGCGCTGGATAACGGCCCGGTATTCTGGGTTAAAGATCCTACCGATCTGGTCGTCGCCATGGTCACCAGTATG
CTGACCATCCTGCTGGTTCGCCAGCCAAGACGTCTGCCGAAATGGATGTTGCCGGTACTGGATGCGGTCGGGCTG
GCGGTGTTTGTCGGCATTGGGGTGAATAAAGCCTTCCTCGCTGAAACGGGGCCATTAGTGGCTGTCTGTATGGGC
GTGATTACCGGCGTCGGCGGCGGGATTATTCGCGATGTTCTGGCACGCGAGATCCCCATGATCCTACGCACCGAA
ATCTATGCCACGGCCTGTATTATCGGCGGGATTGTTCACGCTACCGCGTTTTATACGTTTTCAGTACCGCTGGAA
AGCGCCAGCATGATGGGTATGGTCGTCACGCTGTTCATTCGGCTGGCGGCCATTCGCTGGCATTTGAAATTGCCG
ACGTTTGCCCTGGATGAAAATGGA
>Paratyphi_C
ATGGCGCTGGATAACGGCCCGGTATTCTGGGTTAAAGATCCTACCGATCTGGTCGTCGCCATGGTCACCAGTATG
CTGACCATCCTGCTGGTTCGCCAGCCAAGACGTCTGCCGAAATGGATGTTGCCGGTACTGGATGCGGTCGGGCTG
GCGGTGTTTGTCGGCATTGGGGTGAATAAAGCCTTCCTCGCTGAAACGGGGCCATTAGTGGCCGTCTGTATGGGC
GTGATTACCGGCGTCGGCGGCGGGATTATTCGCGATGTTCTGGCACGCGAGATCCCCATGATCCTACGCACCGAA
ATCTATGCCACGGCCTGTATTATCGGCGGGATTGTTCACGCCACCGCGTTTTATACGTTTTCAGTACCGCTGGAA
AGCGCCAGCATGATGGGCATGGTCGTCACGCTGTTTATTCGGCTGGCGGCCATTCGCTGGCATTTGAAATTGCCG
ACGTTTGCCCTGGATGAAAACGGA
>Schwarzengrund
ATGGCGCTGGATAACGGCCCGGTATTCTGGGTTAAAGATCCTACCGATTTGGTCGTCGCCATGGTCACCAGTATG
CTGACCATCCTGCTGGTTCGCCAGCCAAGACGTCTGCCGAAATGGATGTTGCCGGTACTGGATGCGGTCGGGCTG
GCGGTGTTTGTCGGCATTGGGGTGAATAAAGCCTTCCTCGCTGAAACGGGGCCATTAGTGGCAGTCTGTATGGGC
GTGATTACCGGCGTCGGCGGCGGGATTATTCGCGATGTTCTGGCACGCGAGATTCCCATGATCCTACGCACCGAA
ATCTATGCCACGGCCTGTATTATCGGCGGGATTGTTCACGCCACCGCGTTTTATACGTTTTCAGTACCGCTGGAA
AGCGCCAGCATGATGGGTATGGTCGTCACGCTGTTCATTCGGCTGGCGGCCATTCGCTGGCATTTGAAATTGCCG
ACGTTTGCACTGGATGAAAACGGA
>Typhi
ATGGCGCTGGATAACGGCCCGGTATTCTGGGTTAAAGATCCTACCGACCTGGTCGTCGCCATGGTCACCAGTATG
CTGACCATCCTGCTGGTTCGCCAGCCGAGACGTCTGCCGAAATGGATGTTGCCGGTACTGGATGCGGTCGGGCTG
GCGGTGTTTGTCGGCATTGGGGTGAATAAAGCCTTCCTCGCTGAAACGGGGCCATTAGTGGCCGTCTGTATGGGC
GTGATTACCGGCGTCGGCGGCGGGATTATTCGCGATGTTCTGGCACGCGAGATCCCCATGATCCTACGCACCGAA
ATCTATGCCACGGCCTGTATTATCGGCGGGATTGTTCACGCCACCGCGTTTTATACGTTTTCAGTACCGCTGGAA
AGCGCTAGCATGATGGGCATGGTCGTCACGCTGTTTATTCGGCTGGCGGCCATTCGCTGGCATTTGAAATTGCCG
ACGTTTGCCCTGGATGAAAACGGA
>Typhimurium
ATGGCGCTGGATAACGGCCCGGTATTCTGGGTTAAAGATCCTACCGACCTGGTCGTCGCCATGGTCACCAGTATG
CTGACCATCCTACTGGTTCGCCAGCCAAGACGTCTACCGAAATGGATGTTGCCGGTACTGGATGCGGTCGGGCTG
GCGGTGTTTGTCGGCATTGGGGTGAATAAAGCCTTCCTCGCTGAAACGGGGCCATTAGTGGCTGTCTGTATGGGC
GTGATTACCGGCGTCGGCGGCGGGATTATTCGCGATGTTCTGGCACGCGAGATCCCCATGATCCTACGCACCGAA
ATCTATGCCACGGCCTGTATTATCGGCGGGATTGTTCACGCCACCGCGTTTTATACGTTTTCAGTACCGCTGGAA
AGCGCCAGCATGATGGGTATGGTGGTCACGCTGTTCATTCGGCTGGCGGCCATTCGCTGGCATTTGAAATTGCCG
ACGTTTGCCCTGGATGAAAACGGA
=
#STM0230
>4512iminus
GTGGATGAAGTGGGCCGTGGCCCGCTGGTGGGCGCCGTAGTGACCGCCGC
CGTGATCCTCGATCCGGCGCGTCCGATCGTCGGTCTGAATGATTCCAAAA
AATTGTCTGAAAAGCGTCGTCTGTCATTGTATGACGAGATTAAAGAAAAG
GCGTTAAGCTGGAGTCTGGGGCGCGCGGAAGCGCATGAAATTGATGAGCT
GAATATTTTGCACGCCACCATGCTCGCCATGCAGCGCGCTGTCGCTGGTC
TGCATATTGCGCCAGAATATGTGCTGATCGACGGCAATCGCTGTCCGGAG
CTGCCTGTGCCGTCAATGGCCGTGGTGAAAGGCGACAGCCGCGTGGCGGA
GATTAGCGCGGCGTCTATTCTGGCGAAAGTCACCCGCGACGCAGAAATGG
CGGCGCTGGATATCGTTTTTCCTCAGTATGGCTTTGCGCAGCACAAAGGC
TATCCAACCGCTTTTCATCTGGAAAAGTTGGCCCAGTATGGCGCGACGGC
GCACCACCGACGCAGTTTTGCGCCTGTTAAACGCGCTCTGGGACTTGTGT
CCTGA
>Hadar 
GTGGATGAAGTGGGCCGTGGCCCGCTGGTGGGTGCCGTAGTGACCGCCGC
CGTGATCCTCGATCCGGCTCGCCCGATCGTCGGTCTGAATGATTCCAAAA
AATTGTCTGAAAAGCGTCGTCTGTCATTGTATGACGAGATTAAAGAAAAG
GCGTTAAGCTGGAGTCTGGGACGCGCGGAAGCGCATGAAATTGATGAGCT
GAATATTTTGCACGCCACCATGCTCGCCATGCAGCGCGCTGTCGCTGGAC
TGCATATTGCGCCAGAATATGTGCTGATCGACGGCAATCGCTGTCCGGCG
CTGCCTGTGCCGTCAATGGCCGTGGTGAAAGGCGACAGCCGCGTGGCGGA
GATTAGCGCGGCGTCTATTCTGGCGAAAGTCACCCGCGACGCAGAAATGG
CGGCGCTGGATATCGTTTTTCCTCAGTATGGCTTTGCGCAGCACAAAGGC
TATCCAACCGCTTTTCATCTGGAAAAGTTGGCACAGTATGGCGCGACGGC
GCACCACCGACGCAGTTTTGCGCCTGTTAAACGCGCTCTGGGACTTGTGT
CCTGA
>Heidelberg2
GTGGATGAAGTGGGCCGTGGCCCGCTGGTGGGCGCCGTAGTGACCGCCGC
CGTGATCCTCGATCCGGCTCGTCCGATCGTCGGTCTGAATGATTCCAAAA
AATTGTCTGAAAAGCGTCGTCTGTCATTGTATGACGAGATTAAAGAAAAG
GCGTTAAGCTGGAGTCTGGGACGCGCGGAAGCGCATGAAATTGATGAGCT
GAATATTTTGCACGCCACCATGCTCGCCATGCAGCGCGCTGTCGCTGGTC
TGCATATTGCGCCAGAATATGTGCTGATCGACGGCAATCGCTGTCCGGAG
CTGCCTGTGCCGTCAATGGCCGTGGTGAAAGGCGACAGCCGCGTGGCGGA
GATTAGCGCGGCGTCTATTCTGGCGAAAGTCACCCGCGACGCAGAAATGG
CGGCGCTGGATATCGTTTTTCCTCAGTATGGCTTTGCGCAGCACAAAGGC
TATCCAACCGCTTTTCATCTGGAAAAGTTGGCCCAGTATGGCGCGACGGC
GCACCACCGACGCAGTTTTGCGCCTGTTAAACGCGCTCTGGGACTTGTGT
CCTGA
>Javiana 
GTGGATGAAGTGGGCCGTGGCCCGCTGGTGGGCGCCGTAGTGACCGCCGC
CGTGATCCTCGATCCGGCTCGTCCGATCGTCGGTCTGAATGATTCCAAAA
AATTGTCTGAAAAGCGTCGTCTGTCATTGTATGACGAGATTAAAGAAAAG
GCGTTAAGCTGGAGTCTGGGACGCGCGGAAGCGCATGAAATTGATGAGCT
GAATATTTTGCACGCCACCATGCTCGCCATGCAGCGCGCTGTCGCTGGTC
TGCATATTGCGCCAGAATATGTGCTGATCGACGGCAATCGCTGTCCGGCG
CTGCCTGTGCCGTCAATGGCCGTGGTGAAAGGCGACAGCCGCGTGGCGGA
GATTAGCGCGGCGTCTATTCTGGCGAAAGTCACCCGCGACGCAGAAATGG
CGGCGCTGGATATCGTTTTTCCTCAGTATGGCTTTGCGCAGCACAAAGGC
TATCCAACCGCTTTTCATCTGGAAAAGTTGGCACAGTATGGCGCGACGGC
GCACCACCGACGCAGTTTTGCGCCTGTTAAACGCGCTCTGGGACTTGTGT
CCTGA
>Kentucky_CDC191 
GTGGATGAAGTGGGCCGTGGCCCGCTGGTGGGCGCCGTAGTGACCGCCGC
CGTGATCCTCGATCCGGCTCGTCCGATCGTCGGTCTGAATGATTCCAAAA
AATTGTCTGAAAAGCGTCGTCTGTCATTGTATGACGAGATTAAAGAAAAG
GCGTTAAGCTGGAGTCTGGGACGCGCAGAAGCGCATGAAATTGATGAGCT
GAATATTTTGCACGCCACAATGCTCGCCATGCAGCGCGCTGTCGCTGGTC
TGCATATTGCGCCAGAATATGTGCTGATCGACGGCAATCGCTGTCCGGAA
CTGCCTGTGCCGTCAATGGCCGTGGTGAAAGGCGACAGCCGCGTGGCGGA
GATTAGCGCGGCGTCTATTCTGGCGAAAGTCACCCGCGATGCAGAAATGG
CGGCGCTGGATATCGTTTTTCCTCAGTATGGCTTTGCGCAGCACAAAGGC
TATCCAACCGCTTTTCATCTGGAAAAGTTGGCACAGTATGGCGCGACGGC
GCACCACCGACGCAGTTTTGCGCCTGTTAAACGCGCTCTGGGACTTGTGT
CCTGA
>Kentucky_CVM29188 
GTGGATGAAGTGGGCCGTGGCCCGCTGGTGGGCGCCGTAGTGACCGCCGC
CGTGATCCTCGATCCGGCTCGTCCGATCGTCGGTCTGAATGATTCCAAAA
AATTGTCTGAAAAGCGTCGTCTGTCATTGTATGACGAGATTAAAGAAAAG
GCGTTAAGCTGGAGTCTGGGACGCGCAGAAGCGCATGAAATTGATGAGCT
GAATATTTTGCACGCCACAATGCTCGCCATGCAGCGCGCTGTCGCTGGTC
TGCATATTGCGCCAGAATATGTGCTGATCGACGGCAATCGCTGTCCGGAA
CTGCCTGTGCCGTCAATGGCCGTGGTGAAAGGCGACAGCCGCGTGGCGGA
GATTAGCGCGGCGTCTATTCTGGCGAAAGTCACCCGCGATGCAGAAATGG
CGGCGCTGGATATCGTTTTTCCTCAGTATGGCTTTGCGCAGCACAAAGGC
TATCCAACCGCTTTTCATCTGGAAAAGTTGGCACAGTATGGCGCGACGGC
GCACCACCGACGCAGTTTTGCGCCTGTTAAACGCGCTCTGGGACTTGTGT
CCTGA
>Newport2
GTGGATGAAGTGGGCCGTGGCCCGCTGGTGGGTGCCGTAGTGACCGCCGC
CGTGATCCTCGATCCGGCTCGCCCGATCGTCGGTCTGAATGATTCCAAAA
AATTGTCTGAAAAGCGTCGTCTGTCATTGTATGACGAGATTAAAGAAAAG
GCGTTAAGCTGGAGTCTGGGACGCGCGGAAGCGCATGAAATTGATGAGCT
GAATATTTTGCACGCCACCATGCTCGCCATGCAGCGCGCTGTCGCTGGAC
TGCATATTGCGCCAGAATATGTGCTGATCGACGGCAATCGCTGTCCGGCG
CTGCCTGTGCCGTCAATGGCCGTGGTGAAAGGCGACAGCCGCGTGGCGGA
GATTAGCGCGGCGTCTATTCTGGCGAAAGTCACCCGCGACGCAGAAATGG
CGGCGCTGGATATCGTTTTTCCTCAGTATGGCTTTGCGCAGCACAAAGGC
TATCCAACCGCTTTTCATCTGGAAAAGTTGGCACAGTATGGCGCGACGGC
GCACCACCGACGCAGTTTTGCGCCTGTTAAACGCGCTCTGGGACTTGTGT
CCTGA
>Saintpaul_SARA23 
GTGGATGAAGTGGGCCGTGGCCCGCTGGTGGGCGCCGTAGTGACCGCCGC
CGTGATCCTCGATCCGGCGCGTCCGATCGTCGGTCTGAATGATTCCAAAA
AATTGTCTGAAAAGCGTCGTCTGTCATTGTATGACGAGATTAAAGAAAAG
GCGTTAAGCTGGAGTCTGGGGCGCGCGGAAGCGCATGAAATTGATGAGCT
GAATATTTTGCACGCCACCATGCTCGCCATGCAGCGCGCTGTCGCTGGTC
TGCATATTGCGCCAGAATATGTGCTGATCGACGGCAATCGCTGTCCGGAG
CTGCCTGTGCCGTCAATGGCCGTGGTGAAAGGCGACAGCCGCGTGGCGGA
GATTAGCGCGGCGTCTATTCTGGCGAAAGTCACCCGCGACGCAGAAATGG
CGGCGCTGGATATCGTTTTTCCTCAGTATGGCTTTGCGCAGCACAAAGGC
TATCCAACCGCTTTTCATCTGGAAAAGTTGGCCCAGTATGGCGCGACGGC
GCACCACCGACGCAGTTTTGCGCCTGTTAAACGCGCTCTGGGACTTGTGT
CCTGA
>Saintpaul_SARA29
[truncated: 3,180,278 more chars]
